# Supplementary material for: DOSim: An R package for similarity between diseases based on Disease Ontology
Source: BMC Bioinformatics. 2011 Jun 29;12:266. doi: 10.1186/1471-2105-12-266 (PMC3150296; doi:10.1186/1471-2105-12-266)
Supplement: Additional file 1 — Pairwise similarity matrix between 128 cancer terms and a list of significant cancer pairs. Similarities for these 128 cancers were computed by getTermSim function using the Wang measure. The threshold of similarity 0.43 was selected by permutation and the corresponding p-value was 0.01. The excel file contains three separate sheets named 'readme', 'similarity matrix' and 'significant disease pairs'. They contain the following information: Readme: Brief introduction to the file. Similarity matrix: Stores all the 180 cancers' pairwise similarities. Data coloured red are those with a similarity larger than 0.43, corresponding to p-value 0.01. Significant disease pairs: Represents the significant disease pairs at a significant p-value of 0.01 fetched from the 'similarity matrix'. [file 1471-2105-12-266-S1.XLS]

## Sheet: readme
There are two separated sheets named ‘similarity matrix’ and ‘significant disease pairs’. Similarity matrix: This sheet store all the 180 cancers’ pairwise similarities, data colored red are those whose similarity is larger than 0.43, corresponding to p-value 0.01. Sinificant disease pairs: This sheet represents the significant disease pairs at a significant of p-value 0.01 fetched from the ‘simi…

## Sheet: similarity matrix
		DOID:10149	DOID:10150	DOID:10155	DOID:10237	DOID:10438	DOID:10541	DOID:10815	DOID:11007	DOID:1112	DOID:11934	DOID:120	DOID:122	DOID:1281	DOID:13213	DOID:13499	DOID:14491	DOID:14521	DOID:1544	DOID:1612	DOID:1648	DOID:1658	DOID:170	DOID:1725	DOID:176	DOID:193	DOID:1993	DOID:2258	DOID:2372	DOID:2400	DOID:2531	DOID:2781	DOID:2994	DOID:3093	DOID:3163	DOID:3856	DOID:3883	DOID:3884	DOID:3971	DOID:3996	DOID:4001	DOID:4009	DOID:4010	DOID:4159	DOID:4363	DOID:462	DOID:4789	DOID:4832	DOID:5006
DOID:10149	cancer of long bones of lower limb	1	0.838709	0.254198	0.564516	0.241844	0.218127	0.228862	0.225773	0.458801	0.564516	0.33571	0.564516	0.308688	0.253298	0.196879	0.302808	0.255047	0.249538	0.398871	0.263555	0.147665	0.461138	0.198176	0.564516	0.461138	0.247029	0.0545214	0.205888	0.224754	0.368196	0.157211	0.475531	0.385616	0.302808	0.33571	0.18098	0.18098	0.212428	0.312553	0.176242	0.205404	0.271358	0.168593	0.203252	0.720502	0.147665	0.229687	0.302808
DOID:10150	cancer of lower limb	0.838709	1	0.319414	0.673076	0.312118	0.276185	0.295975	0.282285	0.564516	0.673076	0.409383	0.673076	0.388584	0.336492	0.260118	0.37258	0.323547	0.309697	0.487268	0.341291	0.191248	0.545483	0.2462	0.673076	0.545483	0.311242	0.0613433	0.27815	0.282141	0.42454	0.216926	0.549999	0.443394	0.37258	0.409383	0.242769	0.242769	0.279066	0.407336	0.229855	0.273341	0.353083	0.221121	0.25571	0.833333	0.191248	0.290995	0.37258
DOID:10155	cancer of Intestines	0.254198	0.319414	1	0.319414	0.198921	0.126457	0.681625	0.336675	0.254198	0.319414	0.288505	0.471582	0.251982	0.193912	0.75324	0.169837	0.14012	0.209296	0.325114	0.21102	0.136576	0.392344	0.383489	0.319414	0.392344	0.640176	0.168199	0.157263	0.181971	0.319575	0.535836	0.275682	0.352879	0.169837	0.288505	0.54797	0.54797	0.167963	0.169659	0.265208	0.120106	0.154278	0.167348	0.328289	0.414505	0.136576	0.130894	0.169837
DOID:10237	pelvic cancer	0.564516	0.673076	0.319414	1	0.312118	0.276185	0.295975	0.282285	0.564516	0.673076	0.603473	0.673076	0.573705	0.336492	0.260118	0.37258	0.323547	0.309697	0.487268	0.341291	0.191248	0.545483	0.2462	0.673076	0.545483	0.423732	0.0613433	0.27815	0.387512	0.42454	0.319422	0.549999	0.443394	0.37258	0.603473	0.346083	0.346083	0.279066	0.605185	0.328918	0.406106	0.524581	0.221121	0.366765	0.833333	0.191248	0.290995	0.37258
DOID:10438	lymph node cancer	0.241844	0.312118	0.198921	0.312118	1	0.131868	0.156509	0.181944	0.241844	0.312118	0.270503	0.312118	0.230431	0.167673	0.14584	0.179325	0.147229	0.189548	0.307221	0.187172	0.131848	0.379649	0.164525	0.312118	0.379649	0.173162	0.164015	0.131253	0.161494	0.60717	0.10274	0.293884	0.361977	0.179325	0.270503	0.117773	0.117773	0.14413	0.151809	0.129529	0.103063	0.137129	0.163944	0.158017	0.414751	0.131848	0.136832	0.179325
DOID:10541	microinvasive gastric cancer	0.218127	0.276185	0.126457	0.276185	0.131868	1	0.188618	0.115629	0.218127	0.276185	0.170751	0.276185	0.150254	0.114927	0.0931061	0.330496	0.270073	0.210235	0.198638	0.124383	0.10596	0.238932	0.105043	0.276185	0.238932	0.219758	0.0422636	0.0932527	0.199211	0.290111	0.22052	0.361425	0.303809	0.218127	0.170751	0.245236	0.245236	0.360981	0.141468	0.178048	0.18793	0.125153	0.117068	0.101933	0.361425	0.10596	0.246935	0.330496
DOID:10815	recurrent Duodenal cancer	0.228862	0.295975	0.681625	0.295975	0.156509	0.188618	1	0.241669	0.228862	0.295975	0.247271	0.413823	0.207198	0.145991	0.567119	0.256109	0.20965	0.231381	0.279548	0.165826	0.114565	0.350331	0.271158	0.295975	0.350331	0.379534	0.138153	0.11278	0.202746	0.298949	0.255302	0.278339	0.332872	0.169031	0.247271	0.261055	0.261055	0.17153	0.143226	0.21056	0.138003	0.129885	0.143063	0.238246	0.393899	0.114565	0.195435	0.256109
DOID:11007	adrenal cancer	0.225773	0.282285	0.336675	0.282285	0.181944	0.115629	0.241669	1	0.225773	0.282285	0.261693	0.401575	0.227788	0.175656	0.24912	0.15232	0.126515	0.384402	0.291004	0.191638	0.126431	0.54784	0.472588	0.282285	0.351693	0.243692	0.150314	0.167479	0.168632	0.287188	0.177593	0.243918	0.316233	0.15232	0.261693	0.190148	0.190148	0.316912	0.153028	0.297435	0.111425	0.140723	0.152537	0.282564	0.364467	0.126431	0.119195	0.15232
DOID:1112	cancer of neck	0.458801	0.564516	0.254198	0.564516	0.241844	0.218127	0.228862	0.225773	1	0.564516	0.33571	0.564516	0.308688	0.253298	0.196879	0.302808	0.255047	0.486472	0.398871	0.263555	0.147665	0.461138	0.198176	0.564516	0.461138	0.247029	0.0545214	0.205888	0.224754	0.368196	0.157211	0.475531	0.385616	0.302808	0.33571	0.18098	0.18098	0.43172	0.312553	0.176242	0.205404	0.271358	0.168593	0.203252	0.720502	0.147665	0.229687	0.302808
DOID:11934	head and neck cancer	0.564516	0.673076	0.319414	0.673076	0.312118	0.276185	0.295975	0.282285	0.564516	1	0.409383	0.673076	0.388584	0.336492	0.260118	0.37258	0.323547	0.309697	0.487268	0.341291	0.191248	0.545483	0.2462	0.673076	0.545483	0.311242	0.0613433	0.27815	0.282141	0.42454	0.216926	0.549999	0.443394	0.37258	0.409383	0.242769	0.242769	0.279066	0.407336	0.229855	0.273341	0.353083	0.221121	0.25571	0.833333	0.191248	0.290995	0.37258
DOID:120	female genital cancer	0.33571	0.409383	0.288505	0.603473	0.270503	0.170751	0.247271	0.261693	0.33571	0.409383	1	0.409383	0.906454	0.42961	0.232472	0.224864	0.191341	0.273389	0.659999	0.452519	0.187667	0.492043	0.234149	0.409383	0.769547	0.326093	0.355746	0.226897	0.566113	0.397941	0.24409	0.344637	0.435888	0.224864	0.701754	0.261112	0.261112	0.23422	0.347439	0.513665	0.247153	0.312835	0.229121	0.595774	0.517067	0.187667	0.177388	0.224864
DOID:122	abdominal cancer	0.564516	0.673076	0.471582	0.673076	0.312118	0.276185	0.413823	0.401575	0.564516	0.673076	0.409383	1	0.388584	0.336492	0.383839	0.37258	0.323547	0.309697	0.487268	0.341291	0.191248	0.545483	0.347935	0.673076	0.545483	0.417693	0.0613433	0.27815	0.282141	0.42454	0.315445	0.549999	0.443394	0.37258	0.409383	0.343211	0.343211	0.279066	0.407336	0.335027	0.273341	0.353083	0.221121	0.37892	0.833333	0.191248	0.290995	0.37258
DOID:1281	female reproductive cancer	0.308688	0.388584	0.251982	0.573705	0.230431	0.150254	0.207198	0.227788	0.308688	0.388584	0.906454	0.388584	1	0.358304	0.193328	0.206243	0.169944	0.238388	0.603874	0.386674	0.157162	0.462813	0.203304	0.388584	0.723833	0.274564	0.340318	0.182849	0.568797	0.376975	0.190476	0.336268	0.417378	0.206243	0.636108	0.20707	0.20707	0.193504	0.299111	0.513498	0.203452	0.267154	0.196646	0.625223	0.5056	0.157162	0.156561	0.206243
DOID:13213	metastatic cancer to the breast	0.253298	0.336492	0.193912	0.336492	0.167673	0.114927	0.145991	0.175656	0.253298	0.336492	0.42961	0.336492	0.358304	1	0.134525	0.168465	0.130709	0.183798	0.647695	0.89777	0.110729	0.400628	0.157415	0.336492	0.626576	0.165083	0.297574	0.208313	0.207745	0.330098	0.0869543	0.303924	0.37129	0.168465	0.42961	0.103336	0.103336	0.132097	0.147377	0.169987	0.0934178	0.131004	0.143964	0.222282	0.458487	0.110729	0.119963	0.168465
DOID:13499	Jejunal cancer	0.196879	0.260118	0.75324	0.260118	0.14584	0.0931061	0.567119	0.24912	0.196879	0.260118	0.232472	0.383839	0.193328	0.134525	1	0.131761	0.102937	0.161666	0.261364	0.153998	0.0996776	0.329522	0.289001	0.260118	0.329522	0.401997	0.148001	0.103726	0.136279	0.273175	0.309608	0.234363	0.305131	0.131761	0.232472	0.316381	0.316381	0.117227	0.117322	0.181679	0.0787208	0.106896	0.124881	0.245423	0.352282	0.0996776	0.0963038	0.131761
DOID:14491	regional ureteric cancer	0.302808	0.37258	0.169837	0.37258	0.179325	0.330496	0.256109	0.15232	0.302808	0.37258	0.224864	0.37258	0.206243	0.168465	0.131761	1	0.386435	0.272913	0.267171	0.175665	0.147665	0.309651	0.135466	0.37258	0.309651	0.28772	0.0545214	0.137339	0.258096	0.368196	0.159532	0.475531	0.385616	0.302808	0.224864	0.18505	0.18505	0.225166	0.206285	0.182308	0.205404	0.179096	0.168593	0.134836	0.475531	0.147665	0.348011	0.458801
DOID:14521	Cutaneous breast cancer	0.255047	0.323547	0.14012	0.323547	0.147229	0.270073	0.20965	0.126515	0.255047	0.323547	0.191341	0.323547	0.169944	0.130709	0.102937	0.386435	1	0.231225	0.227064	0.14034	0.117595	0.271334	0.113492	0.323547	0.271334	0.243163	0.049858	0.104469	0.218255	0.329453	0.118266	0.424592	0.345902	0.255047	0.191341	0.142359	0.142359	0.179118	0.16338	0.14519	0.158551	0.142002	0.132454	0.110875	0.424592	0.117595	0.284269	0.386435
DOID:1544	localized parathyroid cancer	0.249538	0.309697	0.209296	0.309697	0.189548	0.210235	0.231381	0.384402	0.486472	0.309697	0.273389	0.309697	0.238388	0.183798	0.161666	0.272913	0.231225	1	0.305689	0.200244	0.138464	0.555264	0.204774	0.309697	0.369098	0.254107	0.143032	0.169114	0.237615	0.309565	0.160428	0.279069	0.340482	0.181245	0.273389	0.175157	0.175157	0.458686	0.171362	0.250898	0.171999	0.156856	0.167472	0.17074	0.397278	0.138464	0.217087	0.272913
DOID:1612	mammary cancer	0.398871	0.487268	0.325114	0.487268	0.307221	0.198638	0.279548	0.291004	0.398871	0.487268	0.659999	0.487268	0.603874	0.647695	0.261364	0.267171	0.227064	0.305689	1	0.676856	0.21183	0.568461	0.256847	0.487268	0.889065	0.293783	0.42616	0.258589	0.38896	0.459745	0.206752	0.411268	0.504872	0.267171	0.659999	0.226953	0.226953	0.264659	0.278119	0.340472	0.19101	0.246145	0.263738	0.390146	0.617036	0.21183	0.207678	0.267171
DOID:1648	primary breast cancer	0.263555	0.341291	0.21102	0.341291	0.187172	0.124383	0.165826	0.191638	0.263555	0.341291	0.452519	0.341291	0.386674	0.89777	0.153998	0.175665	0.14034	0.200244	0.676856	1	0.125829	0.40973	0.172024	0.341291	0.640811	0.183303	0.29995	0.250217	0.235859	0.335834	0.107667	0.302116	0.374793	0.175665	0.452519	0.123861	0.123861	0.152508	0.163502	0.198167	0.108539	0.146343	0.159656	0.247838	0.455082	0.125829	0.129503	0.175665
DOID:1658	supratentorial cancer	0.147665	0.191248	0.136576	0.191248	0.131848	0.10596	0.114565	0.126431	0.147665	0.191248	0.187667	0.191248	0.157162	0.110729	0.0996776	0.147665	0.117595	0.138464	0.21183	0.125829	1	0.265562	0.116047	0.191248	0.265562	0.131933	0.142376	0.0851946	0.121543	0.284166	0.0678975	0.254817	0.506998	0.147665	0.187667	0.082758	0.082758	0.100164	0.0921538	0.0892948	0.0629794	0.0836823	0.13061	0.106331	0.254817	0.741391	0.109735	0.147665
DOID:170	endocrine gland cancer	0.461138	0.545483	0.392344	0.545483	0.379649	0.238932	0.350331	0.54784	0.461138	0.545483	0.492043	0.545483	0.462813	0.400628	0.329522	0.309651	0.271334	0.555264	0.568461	0.40973	0.265562	1	0.310553	0.545483	0.639393	0.361299	0.286643	0.334963	0.331462	0.51318	0.273768	0.44706	0.557258	0.309651	0.492043	0.295084	0.295084	0.513202	0.341975	0.444266	0.243325	0.304376	0.324172	0.315197	0.669124	0.265562	0.249282	0.309651
DOID:1725	cancer of peritoneum	0.198176	0.2462	0.383489	0.2462	0.164525	0.105043	0.271158	0.472588	0.198176	0.2462	0.234149	0.347935	0.203304	0.157415	0.289001	0.135466	0.113492	0.204774	0.256847	0.172024	0.116047	0.310553	1	0.2462	0.310553	0.269699	0.133282	0.157998	0.154566	0.254483	0.207272	0.213206	0.279312	0.181211	0.234149	0.217056	0.217056	0.16647	0.136789	0.19709	0.102631	0.127223	0.336515	0.250029	0.315855	0.116047	0.107834	0.135466
DOID:176	cardiovascular cancer	0.564516	0.673076	0.319414	0.673076	0.312118	0.276185	0.295975	0.282285	0.564516	0.673076	0.409383	0.673076	0.388584	0.336492	0.260118	0.37258	0.323547	0.309697	0.487268	0.341291	0.191248	0.545483	0.2462	1	0.545483	0.311242	0.0613433	0.27815	0.282141	0.42454	0.216926	0.549999	0.443394	0.37258	0.409383	0.242769	0.242769	0.279066	0.407336	0.229855	0.273341	0.353083	0.221121	0.25571	0.833333	0.191248	0.290995	0.37258
DOID:193	cancer of reproductive system	0.461138	0.545483	0.392344	0.545483	0.379649	0.238932	0.350331	0.351693	0.461138	0.545483	0.769547	0.545483	0.723833	0.626576	0.329522	0.309651	0.271334	0.369098	0.889065	0.640811	0.265562	0.639393	0.310553	0.545483	1	0.361299	0.473624	0.334963	0.487316	0.51318	0.273768	0.44706	0.557258	0.309651	0.769547	0.295084	0.295084	0.335694	0.341975	0.43516	0.243325	0.304376	0.324172	0.481257	0.669124	0.265562	0.249282	0.309651
DOID:1993	cancer of rectum	0.247029	0.311242	0.640176	0.423732	0.173162	0.219758	0.379534	0.243692	0.247029	0.311242	0.326093	0.417693	0.274564	0.165083	0.401997	0.28772	0.243163	0.254107	0.293783	0.183303	0.131933	0.361299	0.269699	0.311242	0.361299	1	0.134247	0.131384	0.267338	0.311919	0.616631	0.2946	0.344691	0.189895	0.326093	0.463896	0.463896	0.198115	0.269513	0.26267	0.224331	0.232763	0.161702	0.301331	0.404843	0.131933	0.227367	0.28772
DOID:2258	genitourinary cancer	0.0545214	0.0613433	0.168199	0.0613433	0.164015	0.0422636	0.138153	0.150314	0.0545214	0.0613433	0.355746	0.0613433	0.340318	0.297574	0.148001	0.0545214	0.049858	0.143032	0.42616	0.29995	0.142376	0.286643	0.133282	0.0613433	0.473624	0.134247	1	0.144622	0.195664	0.243646	0.116733	0.0714299	0.293225	0.0545214	0.355746	0.138853	0.138853	0.137446	0.0431316	0.186729	0.029636	0.0371694	0.206601	0.201676	0.0714299	0.142376	0.044627	0.0545214
DOID:2372	maxillary sinus cancer	0.205888	0.27815	0.157263	0.27815	0.131253	0.0932527	0.11278	0.167479	0.205888	0.27815	0.226897	0.27815	0.182849	0.208313	0.103726	0.137339	0.104469	0.169114	0.258589	0.250217	0.0851946	0.334963	0.157998	0.27815	0.334963	0.131384	0.144622	1	0.122964	0.276745	0.0613883	0.25477	0.312623	0.137339	0.226897	0.0757251	0.0757251	0.113781	0.115323	0.0922375	0.0731554	0.103862	0.111147	0.122049	0.383763	0.0851946	0.0968686	0.137339
DOID:2400	clitoral cancer	0.224754	0.282141	0.181971	0.387512	0.161494	0.199211	0.202746	0.168632	0.224754	0.282141	0.566113	0.282141	0.568797	0.207745	0.136279	0.258096	0.218255	0.237615	0.38896	0.235859	0.121543	0.331462	0.154566	0.282141	0.487316	0.267338	0.195664	0.122964	1	0.283769	0.170485	0.263714	0.313167	0.170343	0.412529	0.181019	0.181019	0.184837	0.386391	0.434944	0.288765	0.32701	0.147391	0.526782	0.365617	0.121543	0.205444	0.258096
DOID:2531	hematologic cancer	0.368196	0.42454	0.319575	0.42454	0.60717	0.290111	0.298949	0.287188	0.368196	0.42454	0.397941	0.42454	0.376975	0.330098	0.273175	0.368196	0.329453	0.309565	0.459745	0.335834	0.284166	0.51318	0.254483	0.42454	0.51318	0.311919	0.243646	0.276745	0.283769	1	0.228935	0.507135	0.579935	0.368196	0.397941	0.250489	0.250489	0.281375	0.285102	0.238546	0.206205	0.253756	0.345865	0.254609	0.507135	0.284166	0.302678	0.368196
DOID:2781	Rectosigmoid cancer	0.157211	0.216926	0.535836	0.319422	0.10274	0.22052	0.255302	0.177593	0.157211	0.216926	0.24409	0.315445	0.190476	0.0869543	0.309608	0.159532	0.118266	0.160428	0.206752	0.107667	0.0678975	0.273768	0.207272	0.216926	0.273768	0.616631	0.116733	0.0613883	0.170485	0.228935	1	0.202583	0.258851	0.105752	0.24409	0.441934	0.441934	0.19495	0.175515	0.1923	0.141815	0.148623	0.0879181	0.23121	0.303868	0.0678975	0.111004	0.159532
DOID:2994	germ cell cancer	0.475531	0.549999	0.275682	0.549999	0.293884	0.361425	0.278339	0.243918	0.475531	0.549999	0.344637	0.549999	0.336268	0.303924	0.234363	0.475531	0.424592	0.279069	0.411268	0.302116	0.254817	0.44706	0.213206	0.549999	0.44706	0.2946	0.0714299	0.25477	0.263714	0.507135	0.202583	1	0.528139	0.475531	0.344637	0.229978	0.229978	0.257558	0.360888	0.207696	0.245848	0.312088	0.298059	0.219756	0.659999	0.254817	0.38114	0.475531
DOID:3093	cancer of the nervous system	0.385616	0.443394	0.352879	0.443394	0.361977	0.303809	0.332872	0.316233	0.385616	0.443394	0.435888	0.443394	0.417378	0.37129	0.305131	0.385616	0.345902	0.340482	0.504872	0.374793	0.506998	0.557258	0.279312	0.443394	0.557258	0.344691	0.293225	0.312623	0.313167	0.579935	0.258851	0.528139	1	0.385616	0.435888	0.281537	0.281537	0.314884	0.299597	0.26581	0.216058	0.266063	0.38582	0.281465	0.528139	0.506998	0.317231	0.385616
DOID:3163	spindle cell cancer	0.302808	0.37258	0.169837	0.37258	0.179325	0.218127	0.169031	0.15232	0.302808	0.37258	0.224864	0.37258	0.206243	0.168465	0.131761	0.302808	0.255047	0.181245	0.267171	0.175665	0.147665	0.309651	0.181211	0.37258	0.309651	0.189895	0.0545214	0.137339	0.170343	0.368196	0.105752	0.475531	0.385616	1	0.224864	0.129588	0.129588	0.149221	0.206285	0.120819	0.135567	0.179096	0.249764	0.134836	0.475531	0.147665	0.229687	0.302808
DOID:3856	male genital cancer	0.33571	0.409383	0.288505	0.603473	0.270503	0.170751	0.247271	0.261693	0.33571	0.409383	0.701754	0.409383	0.636108	0.42961	0.232472	0.224864	0.191341	0.273389	0.659999	0.452519	0.187667	0.492043	0.234149	0.409383	0.769547	0.326093	0.355746	0.226897	0.412529	0.397941	0.24409	0.344637	0.435888	0.224864	1	0.261112	0.261112	0.23422	0.347439	0.367593	0.247153	0.312835	0.229121	0.423863	0.517067	0.187667	0.177388	0.224864
DOID:3883	hereditary non-polyposis colon cancer type 1	0.18098	0.242769	0.54797	0.346083	0.117773	0.245236	0.261055	0.190148	0.18098	0.242769	0.261112	0.343211	0.20707	0.103336	0.316381	0.18505	0.142359	0.175157	0.226953	0.123861	0.082758	0.295084	0.217056	0.242769	0.295084	0.463896	0.138853	0.0757251	0.181019	0.250489	0.441934	0.229978	0.281537	0.129588	0.261112	1	0.860694	0.211658	0.193044	0.200962	0.155212	0.163895	0.105278	0.240484	0.332784	0.082758	0.133363	0.18505
DOID:3884	hereditary non-polyposis colon cancer type 2	0.18098	0.242769	0.54797	0.346083	0.117773	0.245236	0.261055	0.190148	0.18098	0.242769	0.261112	0.343211	0.20707	0.103336	0.316381	0.18505	0.142359	0.175157	0.226953	0.123861	0.082758	0.295084	0.217056	0.242769	0.295084	0.463896	0.138853	0.0757251	0.181019	0.250489	0.441934	0.229978	0.281537	0.129588	0.261112	0.860694	1	0.211658	0.193044	0.200962	0.155212	0.163895	0.105278	0.240484	0.332784	0.082758	0.133363	0.18505
DOID:3971	well-differentiated thyroid cancer	0.212428	0.279066	0.167963	0.279066	0.14413	0.360981	0.17153	0.316912	0.43172	0.279066	0.23422	0.279066	0.193504	0.132097	0.117227	0.225166	0.179118	0.458686	0.264659	0.152508	0.100164	0.513202	0.16647	0.279066	0.335694	0.198115	0.137446	0.113781	0.184837	0.281375	0.19495	0.257558	0.314884	0.149221	0.23422	0.211658	0.211658	1	0.128137	0.220303	0.155535	0.116251	0.12652	0.132863	0.376286	0.100164	0.167029	0.225166
DOID:3996	cancer of urinary tract	0.312553	0.407336	0.169659	0.605185	0.151809	0.141468	0.143226	0.153028	0.312553	0.407336	0.347439	0.407336	0.299111	0.147377	0.117322	0.206285	0.16338	0.171362	0.278119	0.163502	0.0921538	0.341975	0.136789	0.407336	0.341975	0.269513	0.0431316	0.115323	0.386391	0.285102	0.175515	0.360888	0.299597	0.206285	0.347439	0.193044	0.193044	0.128137	1	0.331013	0.587331	0.800032	0.101404	0.413812	0.5468	0.0921538	0.148387	0.206285
DOID:4001	epithelial ovarian cancer	0.176242	0.229855	0.265208	0.328918	0.129529	0.178048	0.21056	0.297435	0.176242	0.229855	0.513665	0.335027	0.513498	0.169987	0.181679	0.182308	0.14519	0.250898	0.340472	0.198167	0.0892948	0.444266	0.19709	0.229855	0.43516	0.26267	0.186729	0.0922375	0.434944	0.238546	0.1923	0.207696	0.26581	0.120819	0.367593	0.200962	0.200962	0.220303	0.331013	1	0.269584	0.279012	0.110027	0.585539	0.307757	0.0892948	0.137144	0.182308
DOID:4009	transitional cell cancer of the renal Pelvis and Ureter	0.205404	0.273341	0.120106	0.406106	0.103063	0.18793	0.138003	0.111425	0.205404	0.273341	0.247153	0.273341	0.203452	0.0934178	0.0787208	0.205404	0.158551	0.171999	0.19101	0.108539	0.0629794	0.243325	0.102631	0.273341	0.243325	0.224331	0.029636	0.0731554	0.288765	0.206205	0.141815	0.245848	0.216058	0.135567	0.247153	0.155212	0.155212	0.155535	0.587331	0.269584	1	0.733924	0.0659604	0.275074	0.372497	0.0629794	0.147649	0.205404
DOID:4010	renal Pelvis and Ureter cancer	0.271358	0.353083	0.154278	0.524581	0.137129	0.125153	0.129885	0.140723	0.271358	0.353083	0.312835	0.353083	0.267154	0.131004	0.106896	0.179096	0.142002	0.156856	0.246145	0.146343	0.0836823	0.304376	0.127223	0.353083	0.304376	0.232763	0.0371694	0.103862	0.32701	0.253756	0.148623	0.312088	0.266063	0.179096	0.312835	0.163895	0.163895	0.116251	0.800032	0.279012	0.733924	1	0.0905429	0.356694	0.472862	0.0836823	0.130538	0.179096
DOID:4159	cancer of skin	0.168593	0.221121	0.167348	0.221121	0.163944	0.117068	0.143063	0.152537	0.168593	0.221121	0.229121	0.221121	0.196646	0.143964	0.124881	0.168593	0.132454	0.167472	0.263738	0.159656	0.13061	0.324172	0.336515	0.221121	0.324172	0.161702	0.206601	0.111147	0.147391	0.345865	0.0879181	0.298059	0.38582	0.249764	0.229121	0.105278	0.105278	0.12652	0.101404	0.110027	0.0659604	0.0905429	1	0.128573	0.298059	0.13061	0.121995	0.168593
DOID:4363	uterine cancer	0.203252	0.25571	0.328289	0.366765	0.158017	0.101933	0.238246	0.282564	0.203252	0.25571	0.595774	0.37892	0.625223	0.222282	0.245423	0.134836	0.110875	0.17074	0.390146	0.247838	0.106331	0.315197	0.250029	0.25571	0.481257	0.301331	0.201676	0.122049	0.526782	0.254609	0.23121	0.219756	0.281465	0.134836	0.423863	0.240484	0.240484	0.132863	0.413812	0.585539	0.275074	0.356694	0.128573	1	0.331902	0.106331	0.104874	0.134836
DOID:462	cancer by anatomical entity	0.720502	0.833333	0.414505	0.833333	0.414751	0.361425	0.393899	0.364467	0.720502	0.833333	0.517067	0.833333	0.5056	0.458487	0.352282	0.475531	0.424592	0.397278	0.617036	0.455082	0.254817	0.669124	0.315855	0.833333	0.669124	0.404843	0.0714299	0.383763	0.365617	0.507135	0.303868	0.659999	0.528139	0.475531	0.517067	0.332784	0.332784	0.376286	0.5468	0.307757	0.372497	0.472862	0.298059	0.331902	1	0.254817	0.38114	0.475531
DOID:4789	Infratentorial cancer	0.147665	0.191248	0.136576	0.191248	0.131848	0.10596	0.114565	0.126431	0.147665	0.191248	0.187667	0.191248	0.157162	0.110729	0.0996776	0.147665	0.117595	0.138464	0.21183	0.125829	0.741391	0.265562	0.116047	0.191248	0.265562	0.131933	0.142376	0.0851946	0.121543	0.284166	0.0678975	0.254817	0.506998	0.147665	0.187667	0.082758	0.082758	0.100164	0.0921538	0.0892948	0.0629794	0.0836823	0.13061	0.106331	0.254817	1	0.109735	0.147665
DOID:4832	non small cell lung cancer recurrent	0.229687	0.290995	0.130894	0.290995	0.136832	0.246935	0.195435	0.119195	0.229687	0.290995	0.177388	0.290995	0.156561	0.119963	0.0963038	0.348011	0.284269	0.217087	0.207678	0.129503	0.109735	0.249282	0.107834	0.290995	0.249282	0.227367	0.044627	0.0968686	0.205444	0.302678	0.111004	0.38114	0.317231	0.229687	0.177388	0.133363	0.133363	0.167029	0.148387	0.137144	0.147649	0.130538	0.121995	0.104874	0.38114	0.109735	1	0.348011
DOID:5006	adult primary Liver cancer	0.302808	0.37258	0.169837	0.37258	0.179325	0.330496	0.256109	0.15232	0.302808	0.37258	0.224864	0.37258	0.206243	0.168465	0.131761	0.458801	0.386435	0.272913	0.267171	0.175665	0.147665	0.309651	0.135466	0.37258	0.309651	0.28772	0.0545214	0.137339	0.258096	0.368196	0.159532	0.475531	0.385616	0.302808	0.224864	0.18505	0.18505	0.225166	0.206285	0.182308	0.205404	0.179096	0.168593	0.134836	0.475531	0.147665	0.348011	1
DOID:5028	recurrent cancer of Liver	0.302808	0.37258	0.169837	0.37258	0.179325	0.330496	0.256109	0.15232	0.302808	0.37258	0.224864	0.37258	0.206243	0.168465	0.131761	0.458801	0.386435	0.272913	0.267171	0.175665	0.147665	0.309651	0.135466	0.37258	0.309651	0.28772	0.0545214	0.137339	0.258096	0.368196	0.159532	0.475531	0.385616	0.302808	0.224864	0.18505	0.18505	0.225166	0.206285	0.182308	0.205404	0.179096	0.168593	0.134836	0.475531	0.147665	0.348011	0.681648
DOID:5093	thoracic cancer	0.429913	0.510949	0.336145	0.510949	0.320109	0.218363	0.293668	0.302618	0.429913	0.510949	0.427756	0.510949	0.394794	0.65847	0.275911	0.283742	0.246943	0.317085	0.492149	0.679012	0.211719	0.564249	0.26855	0.510949	0.564249	0.306526	0.205699	0.542925	0.282179	0.441748	0.223732	0.415555	0.483249	0.283742	0.427756	0.243222	0.243222	0.279629	0.316754	0.241651	0.226309	0.282946	0.259964	0.269784	0.62963	0.211719	0.227518	0.283742
DOID:5097	axillary cancer	0.345557	0.423789	0.26849	0.423789	0.248401	0.170715	0.224951	0.242868	0.345557	0.423789	0.352008	0.423789	0.314415	0.492243	0.210534	0.228067	0.192527	0.254062	0.403883	0.521205	0.163099	0.478216	0.21681	0.423789	0.478216	0.240167	0.180755	0.395662	0.221956	0.379369	0.161939	0.355274	0.418942	0.228067	0.352008	0.179503	0.179503	0.211432	0.240487	0.185061	0.168572	0.215334	0.202706	0.213999	0.538295	0.163099	0.177715	0.228067
DOID:5101	Auricular cancer	0.320411	0.404696	0.247119	0.404696	0.224409	0.153186	0.20054	0.222711	0.320411	0.404696	0.333507	0.404696	0.292117	0.222101	0.186492	0.212559	0.174312	0.233396	0.386074	0.241393	0.185352	0.466139	0.19822	0.404696	0.466139	0.217538	0.195933	0.23863	0.200499	0.376537	0.136481	0.349796	0.52172	0.212559	0.333507	0.154269	0.154269	0.18637	0.209312	0.16303	0.140634	0.185975	0.18852	0.193769	0.528303	0.185352	0.159925	0.212559
DOID:5345	malignant non-seminomatous germ cell cancer of the testis	0.199188	0.255104	0.167242	0.358114	0.146387	0.106086	0.130704	0.230732	0.199188	0.255104	0.454614	0.255104	0.372687	0.19009	0.122534	0.141572	0.116003	0.223464	0.367203	0.218394	0.104294	0.473754	0.14294	0.255104	0.46433	0.186662	0.194361	0.108242	0.284472	0.260881	0.12039	0.351996	0.289397	0.141572	0.543316	0.129705	0.129705	0.167343	0.358658	0.32364	0.222406	0.302648	0.127553	0.346311	0.336407	0.104294	0.109336	0.141572
DOID:5416	recurrent small cell lung cancer	0.189589	0.242726	0.161039	0.242726	0.140696	0.263414	0.170642	0.222911	0.189589	0.242726	0.215944	0.242726	0.181308	0.217979	0.118056	0.204167	0.167334	0.266356	0.238919	0.250135	0.145349	0.45357	0.13859	0.242726	0.29825	0.193221	0.114406	0.194446	0.182153	0.249767	0.14761	0.315649	0.425047	0.13475	0.215944	0.160879	0.160879	0.293068	0.122344	0.210909	0.142779	0.112983	0.122218	0.131511	0.319922	0.145349	0.234969	0.204167
DOID:5556	testicular malignant germ cell cancer	0.209892	0.260851	0.183093	0.360381	0.164494	0.118265	0.14945	0.251161	0.209892	0.260851	0.467881	0.260851	0.392985	0.215245	0.141222	0.151679	0.128337	0.245156	0.378457	0.240424	0.120209	0.47994	0.157419	0.260851	0.467546	0.209888	0.189689	0.129522	0.321076	0.266465	0.14715	0.355078	0.292759	0.151679	0.556817	0.156357	0.156357	0.194469	0.379571	0.37172	0.249648	0.326449	0.143436	0.377156	0.33483	0.120209	0.121582	0.151679
DOID:5669	Transplant-Related cancer	0.0270641	0.0321989	0.0957618	0.0321989	0.0871025	0.020573	0.0677794	0.0885307	0.0270641	0.0321989	0.128356	0.0321989	0.113828	0.088379	0.0797169	0.0270641	0.0235373	0.0787555	0.149376	0.0949471	0.072393	0.178389	0.0815849	0.0321989	0.178389	0.0672486	0.227704	0.068338	0.0609493	0.142472	0.0554952	0.0397384	0.181798	0.0270641	0.128356	0.0730288	0.0730288	0.0674802	0.0198048	0.0603544	0.0138546	0.017515	0.114124	0.0672951	0.0397384	0.072393	0.0215151	0.0270641
DOID:5683	hereditary breast ovarian cancer	0.065367	0.0716984	0.0456134	0.0716984	0.0453483	0.0524551	0.0409198	0.0441891	0.065367	0.0716984	0.0563722	0.0716984	0.055128	0.0501935	0.0411745	0.065367	0.0610295	0.0422011	0.0666672	0.0498551	0.0403081	0.0721634	0.0431664	0.0716984	0.0721634	0.0415276	0.0949813	0.0440795	0.0373362	0.0632491	0.0341623	0.08103	0.0736963	0.065367	0.0563722	0.381452	0.381452	0.040723	0.0540302	0.0331159	0.0384804	0.0471056	0.0552863	0.0343018	0.08103	0.0403081	0.0551491	0.065367
DOID:5786	recurrent childhood cancer of liver	0.210341	0.277471	0.294869	0.277471	0.146961	0.333264	0.234576	0.15707	0.210341	0.277471	0.237663	0.277471	0.196903	0.135207	0.202172	0.226874	0.180469	0.215642	0.268759	0.155599	0.105348	0.340103	0.210607	0.277471	0.340103	0.251478	0.145071	0.102913	0.187477	0.288606	0.218087	0.259555	0.322448	0.150353	0.237663	0.232099	0.232099	0.296077	0.125568	0.172375	0.14796	0.113845	0.132605	0.135087	0.375424	0.105348	0.168203	0.33619
DOID:5918	localized Unresectable adult primary Liver cancer	0.255047	0.323547	0.14012	0.323547	0.147229	0.270073	0.20965	0.126515	0.255047	0.323547	0.191341	0.323547	0.169944	0.130709	0.102937	0.386435	0.315373	0.231225	0.227064	0.14034	0.117595	0.271334	0.113492	0.323547	0.271334	0.243163	0.049858	0.104469	0.218255	0.329453	0.118266	0.424592	0.345902	0.255047	0.191341	0.142359	0.142359	0.179118	0.16338	0.14519	0.158551	0.142002	0.132454	0.110875	0.424592	0.117595	0.284269	0.842271
DOID:5924	recurrent extrahepatic bile duct cancer	0.215718	0.286745	0.425743	0.286745	0.143268	0.0988445	0.245408	0.24754	0.215718	0.286745	0.237884	0.425364	0.195217	0.13045	0.279768	0.14283	0.110518	0.160657	0.270575	0.152023	0.0932302	0.345299	0.279509	0.286745	0.345299	0.239673	0.144735	0.0971823	0.133339	0.283226	0.157515	0.258203	0.318644	0.14283	0.237884	0.168329	0.168329	0.112257	0.126097	0.175187	0.082238	0.113759	0.11998	0.243665	0.390511	0.0932302	0.102613	0.14283
DOID:5931	Unresectable extrahepatic bile duct cancer	0.215718	0.286745	0.425743	0.286745	0.143268	0.0988445	0.245408	0.24754	0.215718	0.286745	0.237884	0.425364	0.195217	0.13045	0.279768	0.14283	0.110518	0.160657	0.270575	0.152023	0.0932302	0.345299	0.279509	0.286745	0.345299	0.239673	0.144735	0.0971823	0.133339	0.283226	0.157515	0.258203	0.318644	0.14283	0.237884	0.168329	0.168329	0.112257	0.126097	0.175187	0.082238	0.113759	0.11998	0.243665	0.390511	0.0932302	0.102613	0.14283
DOID:5933	resectable bile duct cancer	0.215718	0.286745	0.425743	0.286745	0.143268	0.0988445	0.245408	0.24754	0.215718	0.286745	0.237884	0.425364	0.195217	0.13045	0.279768	0.14283	0.110518	0.160657	0.270575	0.152023	0.0932302	0.345299	0.279509	0.286745	0.345299	0.239673	0.144735	0.0971823	0.133339	0.283226	0.157515	0.258203	0.318644	0.14283	0.237884	0.168329	0.168329	0.112257	0.126097	0.175187	0.082238	0.113759	0.11998	0.243665	0.390511	0.0932302	0.102613	0.14283
DOID:5934	localized extrahepatic bile duct cancer	0.215718	0.286745	0.425743	0.286745	0.143268	0.0988445	0.245408	0.24754	0.215718	0.286745	0.237884	0.425364	0.195217	0.13045	0.279768	0.14283	0.110518	0.160657	0.270575	0.152023	0.0932302	0.345299	0.279509	0.286745	0.345299	0.239673	0.144735	0.0971823	0.133339	0.283226	0.157515	0.258203	0.318644	0.14283	0.237884	0.168329	0.168329	0.112257	0.126097	0.175187	0.082238	0.113759	0.11998	0.243665	0.390511	0.0932302	0.102613	0.14283
DOID:5962	recurrent bladder cancer	0.302808	0.37258	0.169837	0.37258	0.179325	0.330496	0.256109	0.15232	0.302808	0.37258	0.224864	0.37258	0.206243	0.168465	0.131761	0.458801	0.386435	0.272913	0.267171	0.175665	0.147665	0.309651	0.135466	0.37258	0.309651	0.28772	0.0545214	0.137339	0.258096	0.368196	0.159532	0.475531	0.385616	0.302808	0.224864	0.18505	0.18505	0.225166	0.206285	0.182308	0.205404	0.179096	0.168593	0.134836	0.475531	0.147665	0.348011	0.458801
DOID:5991	early onset breast ovarian cancer syndrome	0.0496284	0.0557674	0.0354586	0.0557674	0.0344138	0.0390329	0.0304407	0.0353219	0.0496284	0.0557674	0.0450708	0.0557674	0.0428637	0.037348	0.0312434	0.0496284	0.0454229	0.0328037	0.0533124	0.0378378	0.0299852	0.0595009	0.0355746	0.0557674	0.0595009	0.0315115	0.078345	0.0327938	0.0283283	0.0505757	0.0247157	0.0648159	0.0607663	0.0496284	0.0450708	0.314429	0.314429	0.0302941	0.039582	0.0246306	0.027843	0.034503	0.042987	0.0260242	0.0648159	0.0299852	0.0410403	0.0496284
DOID:602	cancerophobia	0.0445547	0.0500004	0.0330359	0.0500004	0.0318952	0.0355817	0.0282999	0.0331964	0.0445547	0.0500004	0.0416666	0.0500004	0.0393733	0.0341761	0.0291534	0.0445547	0.0408158	0.0307195	0.0486143	0.0348151	0.0279058	0.054504	0.033726	0.0500004	0.054504	0.0293867	0.0699062	0.0303227	0.0265993	0.0463284	0.0231389	0.0580012	0.0555639	0.0445547	0.0416666	0.0425915	0.0425915	0.0281732	0.0358395	0.02321	0.0258579	0.0316244	0.0394772	0.0245578	0.0580012	0.0279058	0.0372421	0.0445547
DOID:6072	Duodenal cancer	0.23046	0.289358	0.685426	0.289358	0.169098	0.203792	0.929454	0.253135	0.23046	0.289358	0.251212	0.397423	0.215526	0.161129	0.598154	0.264648	0.223766	0.24583	0.280398	0.178286	0.128078	0.343628	0.283986	0.289358	0.343628	0.420714	0.128807	0.129941	0.219163	0.294877	0.305589	0.270534	0.325088	0.174667	0.251212	0.311919	0.311919	0.192649	0.154626	0.233075	0.158299	0.141747	0.155314	0.249412	0.375072	0.128078	0.21032	0.264648
DOID:6122	AIDS-Related anal cancer	0.19007	0.239871	0.511233	0.323042	0.143581	0.175883	0.293193	0.202749	0.19007	0.239871	0.264307	0.32073	0.219567	0.134179	0.3147	0.225202	0.190563	0.214084	0.236536	0.150127	0.113025	0.292638	0.226299	0.239871	0.292638	0.462495	0.10904	0.108799	0.218074	0.255736	0.323557	0.22957	0.281427	0.148633	0.264307	0.275958	0.275958	0.165073	0.199501	0.21212	0.173414	0.174893	0.135053	0.245846	0.312145	0.113025	0.180723	0.225202
DOID:6134	Immunosuppression-Related cancer	0.0322586	0.0384622	0.1074	0.0384622	0.0985272	0.0239126	0.0762841	0.0978883	0.0322586	0.0384622	0.145795	0.0384622	0.130658	0.102082	0.0891811	0.0322586	0.0280133	0.0875899	0.173532	0.108685	0.0813365	0.205699	0.0889394	0.0384622	0.205699	0.0753031	0.274167	0.0775981	0.0674921	0.164283	0.061749	0.0476199	0.210245	0.0322586	0.145795	0.0815178	0.0815178	0.0759054	0.0232768	0.0664455	0.0156198	0.0201766	0.131047	0.0739171	0.0476199	0.0813365	0.0251949	0.0322586
DOID:6269	recurrent breast cancer	0.302808	0.37258	0.169837	0.37258	0.179325	0.330496	0.256109	0.15232	0.302808	0.37258	0.224864	0.37258	0.206243	0.168465	0.131761	0.458801	0.386435	0.272913	0.267171	0.175665	0.147665	0.309651	0.135466	0.37258	0.309651	0.28772	0.0545214	0.137339	0.258096	0.368196	0.159532	0.475531	0.385616	0.302808	0.224864	0.18505	0.18505	0.225166	0.206285	0.182308	0.205404	0.179096	0.168593	0.134836	0.475531	0.147665	0.348011	0.458801
DOID:6308	metastatic transitional cell cancer of the renal Pelvis and Ureter	0.209314	0.284395	0.116639	0.42253	0.098056	0.182335	0.131519	0.107767	0.209314	0.284395	0.246998	0.284395	0.199565	0.0868597	0.0723569	0.209314	0.157614	0.168401	0.19314	0.103588	0.0594567	0.249944	0.0989293	0.284395	0.249944	0.21257	0.0318071	0.0656385	0.266926	0.214563	0.11938	0.260189	0.225434	0.138147	0.246998	0.133144	0.133144	0.144316	0.573563	0.242537	0.914375	0.699212	0.0621456	0.257415	0.394226	0.0594567	0.145745	0.209314
DOID:6563	metastatic testicular cancer	0.212192	0.271888	0.175421	0.381676	0.153925	0.112352	0.137236	0.240967	0.212192	0.271888	0.478576	0.271888	0.39344	0.200999	0.128432	0.150815	0.123536	0.233802	0.388838	0.230388	0.109452	0.500727	0.148585	0.271888	0.490767	0.1957	0.207502	0.113938	0.297231	0.275734	0.125978	0.375414	0.306103	0.150815	0.571954	0.135857	0.135857	0.175679	0.380857	0.337527	0.233637	0.319798	0.13467	0.360902	0.358788	0.109452	0.116003	0.150815
DOID:6702	recurrent stomach cancer	0.302808	0.37258	0.169837	0.37258	0.179325	0.491022	0.256109	0.15232	0.302808	0.37258	0.224864	0.37258	0.206243	0.168465	0.131761	0.458801	0.386435	0.272913	0.267171	0.175665	0.147665	0.309651	0.135466	0.37258	0.309651	0.28772	0.0545214	0.137339	0.258096	0.368196	0.159532	0.475531	0.385616	0.302808	0.224864	0.18505	0.18505	0.225166	0.206285	0.182308	0.205404	0.179096	0.168593	0.134836	0.475531	0.147665	0.348011	0.458801
DOID:6708	recurrent ovarian epithelial cancer	0.185022	0.247243	0.26515	0.357124	0.126052	0.175277	0.198641	0.292794	0.185022	0.247243	0.538482	0.362081	0.531246	0.164375	0.172011	0.189939	0.146948	0.247929	0.358901	0.196524	0.084883	0.473158	0.190649	0.247243	0.46591	0.249962	0.205934	0.0839766	0.414424	0.253881	0.165294	0.226733	0.285154	0.125761	0.3835	0.174327	0.174327	0.205877	0.341843	0.936889	0.257862	0.281805	0.107808	0.578155	0.337899	0.084883	0.137607	0.189939
DOID:6710	metastatic anal cancer	0.255047	0.323547	0.14012	0.323547	0.147229	0.270073	0.20965	0.126515	0.255047	0.323547	0.191341	0.323547	0.169944	0.130709	0.102937	0.386435	0.315373	0.231225	0.227064	0.14034	0.117595	0.271334	0.113492	0.323547	0.271334	0.243163	0.049858	0.104469	0.218255	0.329453	0.118266	0.424592	0.345902	0.255047	0.191341	0.142359	0.142359	0.179118	0.16338	0.14519	0.158551	0.142002	0.132454	0.110875	0.424592	0.117595	0.284269	0.386435
DOID:672	spleen cancer	0.267634	0.317897	0.237338	0.317897	0.515698	0.207402	0.21593	0.215596	0.267634	0.317897	0.30268	0.317897	0.276812	0.229827	0.195356	0.267634	0.233017	0.233074	0.345964	0.240318	0.20312	0.399956	0.193411	0.317897	0.399956	0.231118	0.193501	0.190065	0.211457	0.785384	0.156973	0.391404	0.459655	0.267634	0.30268	0.175374	0.175374	0.199823	0.197946	0.17229	0.143146	0.177827	0.247781	0.188872	0.391404	0.20312	0.215644	0.267634
DOID:6741	bilateral breast cancer	0.302808	0.37258	0.169837	0.37258	0.179325	0.330496	0.256109	0.15232	0.302808	0.37258	0.224864	0.37258	0.206243	0.168465	0.131761	0.458801	0.386435	0.272913	0.267171	0.175665	0.147665	0.309651	0.135466	0.37258	0.309651	0.28772	0.0545214	0.137339	0.258096	0.368196	0.159532	0.475531	0.385616	0.302808	0.224864	0.18505	0.18505	0.225166	0.206285	0.182308	0.205404	0.179096	0.168593	0.134836	0.475531	0.147665	0.348011	0.458801
DOID:6778	localized transitional cell cancer of the renal Pelvis and Ureter	0.209314	0.284395	0.116639	0.42253	0.098056	0.182335	0.131519	0.107767	0.209314	0.284395	0.246998	0.284395	0.199565	0.0868597	0.0723569	0.209314	0.157614	0.168401	0.19314	0.103588	0.0594567	0.249944	0.0989293	0.284395	0.249944	0.21257	0.0318071	0.0656385	0.266926	0.214563	0.11938	0.260189	0.225434	0.138147	0.246998	0.133144	0.133144	0.144316	0.573563	0.242537	0.914375	0.699212	0.0621456	0.257415	0.394226	0.0594567	0.145745	0.209314
DOID:6801	recurrent hematologic cancer	0.288959	0.373177	0.236358	0.373177	0.531839	0.136948	0.189372	0.21314	0.288959	0.373177	0.321871	0.373177	0.279507	0.208789	0.175817	0.194126	0.155895	0.223332	0.372744	0.228883	0.146876	0.453619	0.189872	0.373177	0.453619	0.206848	0.218112	0.162782	0.190752	0.593061	0.126178	0.331325	0.417158	0.194126	0.321871	0.14372	0.14372	0.175218	0.179761	0.153731	0.117885	0.159665	0.186415	0.184733	0.496697	0.146876	0.14299	0.194126
DOID:6826	recurrent cancer of pancreas	0.302808	0.37258	0.169837	0.37258	0.179325	0.330496	0.256109	0.15232	0.302808	0.37258	0.224864	0.37258	0.206243	0.168465	0.131761	0.458801	0.386435	0.272913	0.267171	0.175665	0.147665	0.309651	0.135466	0.37258	0.309651	0.28772	0.0545214	0.137339	0.258096	0.368196	0.159532	0.475531	0.385616	0.302808	0.224864	0.18505	0.18505	0.225166	0.206285	0.182308	0.205404	0.179096	0.168593	0.134836	0.475531	0.147665	0.348011	0.458801
DOID:6834	recurrent AIDS-Related anal cancer	0.176589	0.22923	0.502795	0.31586	0.12648	0.152593	0.264994	0.189068	0.176589	0.22923	0.251488	0.314146	0.203826	0.114827	0.297649	0.202619	0.166071	0.192688	0.222186	0.132327	0.0959281	0.281626	0.213277	0.22923	0.281626	0.42307	0.108393	0.0896827	0.194972	0.2437	0.279655	0.219229	0.270588	0.133729	0.251488	0.233556	0.233556	0.139935	0.183858	0.188538	0.14953	0.159171	0.117102	0.23216	0.305698	0.0959281	0.157024	0.202619
DOID:6835	recurrent anal cancer	0.255047	0.323547	0.14012	0.323547	0.147229	0.270073	0.20965	0.126515	0.255047	0.323547	0.191341	0.323547	0.169944	0.130709	0.102937	0.386435	0.315373	0.231225	0.227064	0.14034	0.117595	0.271334	0.113492	0.323547	0.271334	0.243163	0.049858	0.104469	0.218255	0.329453	0.118266	0.424592	0.345902	0.255047	0.191341	0.142359	0.142359	0.179118	0.16338	0.14519	0.158551	0.142002	0.132454	0.110875	0.424592	0.117595	0.284269	0.386435
DOID:6861	recurrent cancer of gallbladder	0.302808	0.37258	0.169837	0.37258	0.179325	0.330496	0.256109	0.15232	0.302808	0.37258	0.224864	0.37258	0.206243	0.168465	0.131761	0.458801	0.386435	0.272913	0.267171	0.175665	0.147665	0.309651	0.135466	0.37258	0.309651	0.28772	0.0545214	0.137339	0.258096	0.368196	0.159532	0.475531	0.385616	0.302808	0.224864	0.18505	0.18505	0.225166	0.206285	0.182308	0.205404	0.179096	0.168593	0.134836	0.475531	0.147665	0.348011	0.458801
DOID:6887	recurrent ureteric cancer	0.302808	0.37258	0.169837	0.37258	0.179325	0.330496	0.256109	0.15232	0.302808	0.37258	0.224864	0.37258	0.206243	0.168465	0.131761	0.681648	0.386435	0.272913	0.267171	0.175665	0.147665	0.309651	0.135466	0.37258	0.309651	0.28772	0.0545214	0.137339	0.258096	0.368196	0.159532	0.475531	0.385616	0.302808	0.224864	0.18505	0.18505	0.225166	0.206285	0.182308	0.205404	0.179096	0.168593	0.134836	0.475531	0.147665	0.348011	0.458801
DOID:6893	AIDS-Related cervical cancer	0.176739	0.221514	0.244133	0.300671	0.136312	0.159791	0.210681	0.209626	0.176739	0.221514	0.451787	0.304243	0.442495	0.165898	0.171663	0.202958	0.171817	0.202101	0.310459	0.190174	0.104034	0.271515	0.186883	0.221514	0.39196	0.250403	0.154537	0.104311	0.370344	0.232995	0.167688	0.206571	0.256131	0.133952	0.333311	0.174808	0.174808	0.156274	0.292028	0.376538	0.225371	0.250242	0.123233	0.644415	0.286393	0.104034	0.163777	0.202958
DOID:690	childhood cancer of liver	0.207209	0.266126	0.304221	0.266126	0.156796	0.349448	0.257013	0.164719	0.207209	0.266126	0.238842	0.266126	0.202364	0.147411	0.219676	0.227969	0.187147	0.225316	0.266674	0.1652	0.116156	0.330543	0.220341	0.266126	0.330543	0.271699	0.13742	0.117269	0.199209	0.281652	0.26152	0.246982	0.31177	0.151233	0.238842	0.275236	0.275236	0.321726	0.132334	0.18919	0.163888	0.12128	0.141958	0.14408	0.351872	0.116156	0.175866	0.337591
DOID:6962	recurrent cancer of skin	0.302808	0.37258	0.169837	0.37258	0.179325	0.330496	0.256109	0.15232	0.302808	0.37258	0.224864	0.37258	0.206243	0.168465	0.131761	0.458801	0.574132	0.272913	0.267171	0.175665	0.147665	0.309651	0.135466	0.37258	0.309651	0.28772	0.0545214	0.137339	0.258096	0.368196	0.159532	0.475531	0.385616	0.302808	0.224864	0.18505	0.18505	0.225166	0.206285	0.182308	0.205404	0.179096	0.168593	0.134836	0.475531	0.147665	0.348011	0.458801
DOID:6980	recurrent rectosigmoid cancer	0.189547	0.245855	0.529652	0.339897	0.129099	0.262537	0.280004	0.195506	0.189547	0.245855	0.262277	0.337283	0.212437	0.117037	0.313769	0.216262	0.177197	0.19826	0.23101	0.135446	0.0960482	0.293681	0.220364	0.245855	0.293681	0.611107	0.109422	0.090338	0.203078	0.252574	0.891642	0.234256	0.281189	0.142733	0.262277	0.436202	0.436202	0.228673	0.200167	0.219889	0.180535	0.172715	0.118464	0.242633	0.327739	0.0960482	0.166934	0.216262
DOID:6981	recurrent colorectal cancer	0.302808	0.37258	0.169837	0.37258	0.179325	0.330496	0.256109	0.15232	0.302808	0.37258	0.224864	0.37258	0.206243	0.168465	0.131761	0.458801	0.386435	0.272913	0.267171	0.175665	0.147665	0.309651	0.135466	0.37258	0.309651	0.427471	0.0545214	0.137339	0.258096	0.368196	0.236362	0.475531	0.385616	0.302808	0.224864	0.264283	0.264283	0.225166	0.206285	0.182308	0.205404	0.179096	0.168593	0.134836	0.475531	0.147665	0.348011	0.458801
DOID:7029	site specific early onset breast cancer syndrome	0.0496284	0.0557674	0.0354586	0.0557674	0.0344138	0.0390329	0.0304407	0.0353219	0.0496284	0.0557674	0.0450708	0.0557674	0.0428637	0.037348	0.0312434	0.0496284	0.0454229	0.0328037	0.0533124	0.0378378	0.0299852	0.0595009	0.0355746	0.0557674	0.0595009	0.0315115	0.078345	0.0327938	0.0283283	0.0505757	0.0247157	0.0648159	0.0607663	0.0496284	0.0450708	0.314429	0.314429	0.0302941	0.039582	0.0246306	0.027843	0.034503	0.042987	0.0260242	0.0648159	0.0299852	0.0410403	0.0496284
DOID:7043	metastatic vulvar cancer	0.302808	0.37258	0.169837	0.37258	0.179325	0.330496	0.256109	0.15232	0.302808	0.37258	0.224864	0.37258	0.206243	0.168465	0.131761	0.458801	0.386435	0.272913	0.267171	0.175665	0.147665	0.309651	0.135466	0.37258	0.309651	0.28772	0.0545214	0.137339	0.383457	0.368196	0.159532	0.475531	0.385616	0.302808	0.224864	0.18505	0.18505	0.225166	0.206285	0.182308	0.205404	0.179096	0.168593	0.134836	0.475531	0.147665	0.348011	0.458801
DOID:7080	combined small and large cell lung cancer	0.23837	0.307262	0.185729	0.307262	0.162395	0.345637	0.197965	0.248043	0.23837	0.307262	0.255094	0.307262	0.214681	0.152411	0.133598	0.262517	0.214863	0.30111	0.289134	0.172344	0.164304	0.543147	0.154461	0.307262	0.361068	0.224208	0.141751	0.117952	0.208558	0.30535	0.17982	0.40397	0.517057	0.173261	0.255094	0.196513	0.196513	0.348861	0.150155	0.235364	0.172097	0.13587	0.146057	0.147296	0.407835	0.164304	0.29708	0.262517
DOID:7084	recurrent adult primary Liver cancer	0.229687	0.290995	0.130894	0.290995	0.136832	0.246935	0.195435	0.119195	0.229687	0.290995	0.177388	0.290995	0.156561	0.119963	0.0963038	0.348011	0.284269	0.217087	0.207678	0.129503	0.109735	0.249282	0.107834	0.290995	0.249282	0.227367	0.044627	0.0968686	0.205444	0.302678	0.111004	0.38114	0.317231	0.229687	0.177388	0.133363	0.133363	0.167029	0.148387	0.137144	0.147649	0.130538	0.121995	0.104874	0.38114	0.109735	0.25875	0.758523
DOID:712	refractory hematologic cancer	0.288959	0.373177	0.236358	0.373177	0.531839	0.136948	0.189372	0.21314	0.288959	0.373177	0.321871	0.373177	0.279507	0.208789	0.175817	0.194126	0.155895	0.223332	0.372744	0.228883	0.146876	0.453619	0.189872	0.373177	0.453619	0.206848	0.218112	0.162782	0.190752	0.593061	0.126178	0.331325	0.417158	0.194126	0.321871	0.14372	0.14372	0.175218	0.179761	0.153731	0.117885	0.159665	0.186415	0.184733	0.496697	0.146876	0.14299	0.194126
DOID:7149	metastatic parathyroid cancer	0.219047	0.280074	0.179947	0.280074	0.158337	0.360159	0.191018	0.336044	0.436507	0.280074	0.242659	0.280074	0.205348	0.148852	0.132154	0.235709	0.193466	0.66707	0.2718	0.167084	0.112975	0.512012	0.178211	0.280074	0.33738	0.215331	0.133795	0.133056	0.201531	0.282868	0.211632	0.25553	0.313906	0.156368	0.242659	0.227692	0.227692	0.586826	0.141136	0.241924	0.171868	0.129001	0.139109	0.14506	0.368947	0.112975	0.181436	0.235709
DOID:7150	recurrent parathyroid cancer	0.219047	0.280074	0.179947	0.280074	0.158337	0.360159	0.191018	0.336044	0.436507	0.280074	0.242659	0.280074	0.205348	0.148852	0.132154	0.235709	0.193466	0.66707	0.2718	0.167084	0.112975	0.512012	0.178211	0.280074	0.33738	0.215331	0.133795	0.133056	0.201531	0.282868	0.211632	0.25553	0.313906	0.156368	0.242659	0.227692	0.227692	0.586826	0.141136	0.241924	0.171868	0.129001	0.139109	0.14506	0.368947	0.112975	0.181436	0.235709
DOID:7157	metastatic squamous neck cancer with Occult primary	0.216013	0.264778	0.135259	0.264778	0.140567	0.294866	0.202638	0.124589	0.216013	0.264778	0.174922	0.264778	0.157384	0.127104	0.105426	0.327293	0.27639	0.220783	0.199496	0.134726	0.11721	0.234346	0.113834	0.264778	0.234346	0.229813	0.0382121	0.106898	0.210513	0.278653	0.151561	0.336061	0.290293	0.216013	0.174922	0.171864	0.171864	0.303831	0.150857	0.190845	0.202199	0.135783	0.128564	0.111682	0.336061	0.11721	0.256161	0.327293
DOID:7158	recurrent metastatic squamous cell cancer to the neck with Occult primary	0.199457	0.252303	0.118956	0.252303	0.123534	0.262598	0.177128	0.109535	0.199457	0.252303	0.159642	0.252303	0.139782	0.106605	0.0876908	0.302208	0.24712	0.198579	0.183763	0.115865	0.099588	0.221805	0.100218	0.252303	0.221805	0.206881	0.0384742	0.0871991	0.188572	0.269315	0.119609	0.329708	0.281646	0.199457	0.159642	0.140232	0.140232	0.259959	0.130178	0.163771	0.169932	0.116235	0.108889	0.096881	0.329708	0.099588	0.227606	0.302208
DOID:7162	recurrent Larynx cancer	0.221333	0.28838	0.174277	0.28838	0.150718	0.164252	0.178008	0.18471	0.459995	0.28838	0.24133	0.28838	0.200887	0.238542	0.123252	0.228862	0.182566	0.369851	0.272832	0.276475	0.10243	0.343864	0.17361	0.28838	0.343864	0.204468	0.140839	0.248403	0.190641	0.284788	0.10545	0.261498	0.318494	0.152542	0.24133	0.120092	0.120092	0.325674	0.136132	0.141699	0.124236	0.123452	0.129215	0.138129	0.386208	0.10243	0.170188	0.228862
DOID:7265	familial cancer of breast	0.302808	0.37258	0.169837	0.37258	0.179325	0.330496	0.256109	0.15232	0.302808	0.37258	0.224864	0.37258	0.206243	0.168465	0.131761	0.458801	0.386435	0.272913	0.267171	0.175665	0.147665	0.309651	0.135466	0.37258	0.309651	0.28772	0.0545214	0.137339	0.258096	0.368196	0.159532	0.475531	0.385616	0.302808	0.224864	0.18505	0.18505	0.225166	0.206285	0.182308	0.205404	0.179096	0.168593	0.134836	0.475531	0.147665	0.348011	0.458801
DOID:7315	Jewett-Marshall bladder cancer	0.302808	0.37258	0.169837	0.37258	0.179325	0.330496	0.256109	0.15232	0.302808	0.37258	0.224864	0.37258	0.206243	0.168465	0.131761	0.458801	0.386435	0.272913	0.267171	0.175665	0.147665	0.309651	0.135466	0.37258	0.309651	0.28772	0.0545214	0.137339	0.258096	0.368196	0.159532	0.475531	0.385616	0.302808	0.224864	0.18505	0.18505	0.225166	0.206285	0.182308	0.205404	0.179096	0.168593	0.134836	0.475531	0.147665	0.348011	0.458801
DOID:7358	recurrent Rectal cancer	0.224202	0.290654	0.612887	0.403723	0.150077	0.187068	0.332921	0.222921	0.224202	0.290654	0.30407	0.399335	0.249556	0.138835	0.368762	0.253758	0.207736	0.22518	0.271088	0.158857	0.11058	0.341624	0.249072	0.290654	0.341624	0.873043	0.132312	0.106512	0.233795	0.292849	0.506807	0.27573	0.326407	0.16748	0.30407	0.373508	0.373508	0.165223	0.240426	0.227814	0.188276	0.205181	0.1383	0.277509	0.387593	0.11058	0.193771	0.253758
DOID:737	cancer of urethra	0.37258	0.44423	0.212896	0.44423	0.225885	0.418463	0.323458	0.189643	0.37258	0.44423	0.27352	0.44423	0.259	0.223387	0.173513	0.564516	0.490223	0.333254	0.325557	0.226988	0.191248	0.365375	0.167191	0.44423	0.365375	0.352271	0.0613433	0.185045	0.315731	0.42454	0.219266	0.549999	0.443394	0.37258	0.27352	0.246872	0.246872	0.291914	0.268841	0.235964	0.273341	0.233035	0.221121	0.169463	0.549999	0.191248	0.440902	0.564516
DOID:7371	superficial urinary bladder cancer	0.302808	0.37258	0.169837	0.37258	0.179325	0.330496	0.256109	0.15232	0.302808	0.37258	0.224864	0.37258	0.206243	0.168465	0.131761	0.458801	0.386435	0.272913	0.267171	0.175665	0.147665	0.309651	0.135466	0.37258	0.309651	0.28772	0.0545214	0.137339	0.258096	0.368196	0.159532	0.475531	0.385616	0.302808	0.224864	0.18505	0.18505	0.225166	0.206285	0.182308	0.205404	0.179096	0.168593	0.134836	0.475531	0.147665	0.348011	0.458801
DOID:7385	localized Resectable adult primary Liver cancer	0.255047	0.323547	0.14012	0.323547	0.147229	0.270073	0.20965	0.126515	0.255047	0.323547	0.191341	0.323547	0.169944	0.130709	0.102937	0.386435	0.315373	0.231225	0.227064	0.14034	0.117595	0.271334	0.113492	0.323547	0.271334	0.243163	0.049858	0.104469	0.218255	0.329453	0.118266	0.424592	0.345902	0.255047	0.191341	0.142359	0.142359	0.179118	0.16338	0.14519	0.158551	0.142002	0.132454	0.110875	0.424592	0.117595	0.284269	0.842271
DOID:7544	recurrent esophagus cancer	0.302808	0.37258	0.169837	0.37258	0.179325	0.330496	0.256109	0.15232	0.302808	0.37258	0.224864	0.37258	0.206243	0.168465	0.131761	0.458801	0.386435	0.272913	0.267171	0.175665	0.147665	0.309651	0.135466	0.37258	0.309651	0.28772	0.0545214	0.137339	0.258096	0.368196	0.159532	0.475531	0.385616	0.302808	0.224864	0.18505	0.18505	0.225166	0.206285	0.182308	0.205404	0.179096	0.168593	0.134836	0.475531	0.147665	0.348011	0.458801
DOID:7636	recurrent cancer of small Intestine	0.302808	0.37258	0.169837	0.37258	0.179325	0.330496	0.380505	0.15232	0.302808	0.37258	0.224864	0.37258	0.206243	0.168465	0.131761	0.458801	0.386435	0.272913	0.267171	0.175665	0.147665	0.309651	0.135466	0.37258	0.309651	0.28772	0.0545214	0.137339	0.258096	0.368196	0.159532	0.475531	0.385616	0.302808	0.224864	0.18505	0.18505	0.225166	0.206285	0.182308	0.205404	0.179096	0.168593	0.134836	0.475531	0.147665	0.348011	0.458801
DOID:7652	rare cancer-associated syndrome	0.10736	0.115769	0.0680992	0.115769	0.0697677	0.08475	0.0635687	0.0633398	0.10736	0.115769	0.0834057	0.115769	0.0846309	0.0804647	0.0625215	0.10736	0.101627	0.0623898	0.101398	0.0778098	0.0624909	0.105746	0.0592028	0.115769	0.105746	0.0631271	0.147106	0.0692068	0.0560222	0.0953135	0.0534763	0.12825	0.108385	0.10736	0.0834057	0.189263	0.189263	0.0632214	0.0895992	0.0501401	0.061174	0.0761764	0.0849138	0.0509922	0.12825	0.0624909	0.0899432	0.10736
DOID:7671	recurrent penis cancer	0.302808	0.37258	0.169837	0.37258	0.179325	0.330496	0.256109	0.15232	0.302808	0.37258	0.224864	0.37258	0.206243	0.168465	0.131761	0.458801	0.386435	0.272913	0.267171	0.175665	0.147665	0.309651	0.135466	0.37258	0.309651	0.28772	0.0545214	0.137339	0.258096	0.368196	0.159532	0.475531	0.385616	0.302808	0.224864	0.18505	0.18505	0.225166	0.206285	0.182308	0.205404	0.179096	0.168593	0.134836	0.475531	0.147665	0.348011	0.458801
DOID:771	retinal cell cancer	0.258702	0.307188	0.206918	0.307188	0.206162	0.201258	0.185264	0.188828	0.258702	0.307188	0.267829	0.307188	0.24038	0.193432	0.166469	0.258702	0.22529	0.204611	0.304998	0.205464	0.19339	0.359074	0.170322	0.307188	0.359074	0.201189	0.150536	0.1582	0.184443	0.37907	0.130113	0.378042	0.492092	0.258702	0.267829	0.147422	0.147422	0.169668	0.191748	0.147393	0.139612	0.172809	0.212073	0.164149	0.378042	0.19339	0.20901	0.258702
DOID:7753	recurrent cancer of testis	0.212192	0.271888	0.175421	0.381676	0.153925	0.112352	0.137236	0.240967	0.212192	0.271888	0.478576	0.271888	0.39344	0.200999	0.128432	0.150815	0.123536	0.233802	0.388838	0.230388	0.109452	0.500727	0.148585	0.271888	0.490767	0.1957	0.207502	0.113938	0.297231	0.275734	0.125978	0.375414	0.306103	0.150815	0.571954	0.135857	0.135857	0.175679	0.380857	0.337527	0.233637	0.319798	0.13467	0.360902	0.358788	0.109452	0.116003	0.150815
DOID:7928	refractory cancer of testis	0.212192	0.271888	0.175421	0.381676	0.153925	0.112352	0.137236	0.240967	0.212192	0.271888	0.478576	0.271888	0.39344	0.200999	0.128432	0.150815	0.123536	0.233802	0.388838	0.230388	0.109452	0.500727	0.148585	0.271888	0.490767	0.1957	0.207502	0.113938	0.297231	0.275734	0.125978	0.375414	0.306103	0.150815	0.571954	0.135857	0.135857	0.175679	0.380857	0.337527	0.233637	0.319798	0.13467	0.360902	0.358788	0.109452	0.116003	0.150815
DOID:7946	recurrent cancer of colon	0.204095	0.264384	0.571827	0.367233	0.139486	0.294699	0.310123	0.209385	0.204095	0.264384	0.282101	0.363242	0.230498	0.127904	0.344453	0.231	0.189207	0.210914	0.249171	0.146894	0.103088	0.314944	0.235617	0.264384	0.314944	0.555545	0.120019	0.0988297	0.21944	0.269978	0.565944	0.250527	0.300558	0.15246	0.282101	0.637644	0.637644	0.257351	0.219996	0.240696	0.198706	0.189233	0.127717	0.261511	0.352165	0.103088	0.177552	0.231
DOID:8018	regional transitional cell cancer of the renal Pelvis and Ureter	0.209314	0.284395	0.116639	0.42253	0.098056	0.182335	0.131519	0.107767	0.209314	0.284395	0.246998	0.284395	0.199565	0.0868597	0.0723569	0.209314	0.157614	0.168401	0.19314	0.103588	0.0594567	0.249944	0.0989293	0.284395	0.249944	0.21257	0.0318071	0.0656385	0.266926	0.214563	0.11938	0.260189	0.225434	0.138147	0.246998	0.133144	0.133144	0.144316	0.573563	0.242537	0.914375	0.699212	0.0621456	0.257415	0.394226	0.0594567	0.145745	0.209314
DOID:8019	recurrent transitional cell cancer of the renal Pelvis and Ureter	0.209314	0.284395	0.116639	0.42253	0.098056	0.182335	0.131519	0.107767	0.209314	0.284395	0.246998	0.284395	0.199565	0.0868597	0.0723569	0.209314	0.157614	0.168401	0.19314	0.103588	0.0594567	0.249944	0.0989293	0.284395	0.249944	0.21257	0.0318071	0.0656385	0.266926	0.214563	0.11938	0.260189	0.225434	0.138147	0.246998	0.133144	0.133144	0.144316	0.573563	0.242537	0.914375	0.699212	0.0621456	0.257415	0.394226	0.0594567	0.145745	0.209314
DOID:8029	Sporadic breast cancer	0.302808	0.37258	0.169837	0.37258	0.179325	0.330496	0.256109	0.15232	0.302808	0.37258	0.224864	0.37258	0.206243	0.168465	0.131761	0.458801	0.386435	0.272913	0.267171	0.175665	0.147665	0.309651	0.135466	0.37258	0.309651	0.28772	0.0545214	0.137339	0.258096	0.368196	0.159532	0.475531	0.385616	0.302808	0.224864	0.18505	0.18505	0.225166	0.206285	0.182308	0.205404	0.179096	0.168593	0.134836	0.475531	0.147665	0.348011	0.458801
DOID:8045	recurrent cancer of prostate	0.210143	0.279267	0.303	0.406429	0.140441	0.0965673	0.191479	0.250583	0.210143	0.279267	0.431241	0.414271	0.350839	0.192131	0.202178	0.139138	0.107679	0.157843	0.40589	0.225735	0.0914717	0.337669	0.216053	0.279267	0.520835	0.243389	0.23271	0.0952176	0.276634	0.276967	0.160962	0.251382	0.311492	0.139138	0.609494	0.17056	0.17056	0.110122	0.540068	0.317927	0.301749	0.428105	0.117389	0.453191	0.380194	0.0914717	0.100161	0.139138
DOID:8055	recurrent urethral cancer	0.302808	0.37258	0.169837	0.37258	0.179325	0.330496	0.256109	0.15232	0.302808	0.37258	0.224864	0.37258	0.206243	0.168465	0.131761	0.458801	0.386435	0.272913	0.267171	0.175665	0.147665	0.309651	0.135466	0.37258	0.309651	0.28772	0.0545214	0.137339	0.258096	0.368196	0.159532	0.475531	0.385616	0.302808	0.224864	0.18505	0.18505	0.225166	0.206285	0.182308	0.205404	0.179096	0.168593	0.134836	0.475531	0.147665	0.348011	0.458801
DOID:8092	biliary tract cancer	0.260588	0.328475	0.548227	0.328475	0.19224	0.127628	0.37745	0.33457	0.260588	0.328475	0.284456	0.486745	0.246464	0.186207	0.405254	0.172872	0.141963	0.203634	0.32183	0.204243	0.128363	0.391475	0.370228	0.328475	0.391475	0.367411	0.157875	0.149118	0.17578	0.316225	0.282271	0.283081	0.35063	0.172872	0.284456	0.295687	0.295687	0.160609	0.17251	0.261389	0.120902	0.156341	0.158996	0.326092	0.427542	0.128363	0.132272	0.172872
DOID:8132	Epiglottic cancer	0.179565	0.239345	0.143704	0.239345	0.120428	0.12996	0.141303	0.154018	0.377298	0.239345	0.202813	0.239345	0.163726	0.18483	0.0970277	0.184295	0.14297	0.304643	0.226834	0.221815	0.0806735	0.293063	0.146982	0.239345	0.293063	0.1669	0.11937	0.186455	0.156827	0.243398	0.0766656	0.219546	0.273467	0.122572	0.202813	0.0895847	0.0895847	0.251551	0.104845	0.112652	0.0944604	0.0959492	0.102308	0.114199	0.326378	0.0806735	0.134206	0.184295
DOID:8163	gallbladder cancer Unresectable	0.302808	0.37258	0.169837	0.37258	0.179325	0.330496	0.256109	0.15232	0.302808	0.37258	0.224864	0.37258	0.206243	0.168465	0.131761	0.458801	0.386435	0.272913	0.267171	0.175665	0.147665	0.309651	0.135466	0.37258	0.309651	0.28772	0.0545214	0.137339	0.258096	0.368196	0.159532	0.475531	0.385616	0.302808	0.224864	0.18505	0.18505	0.225166	0.206285	0.182308	0.205404	0.179096	0.168593	0.134836	0.475531	0.147665	0.348011	0.458801
DOID:8192	recurrent vulva cancer	0.302808	0.37258	0.169837	0.37258	0.179325	0.330496	0.256109	0.15232	0.302808	0.37258	0.224864	0.37258	0.206243	0.168465	0.131761	0.458801	0.386435	0.272913	0.267171	0.175665	0.147665	0.309651	0.135466	0.37258	0.309651	0.28772	0.0545214	0.137339	0.383457	0.368196	0.159532	0.475531	0.385616	0.302808	0.224864	0.18505	0.18505	0.225166	0.206285	0.182308	0.205404	0.179096	0.168593	0.134836	0.475531	0.147665	0.348011	0.458801
DOID:8377	digestive system cancer	0.461138	0.545483	0.600778	0.545483	0.379649	0.238932	0.520898	0.351693	0.461138	0.545483	0.492043	0.545483	0.462813	0.400628	0.510035	0.309651	0.271334	0.369098	0.568461	0.40973	0.265562	0.639393	0.481051	0.545483	0.639393	0.521596	0.286643	0.334963	0.331462	0.51318	0.42199	0.44706	0.557258	0.309651	0.492043	0.444538	0.444538	0.335694	0.341975	0.287486	0.243325	0.304376	0.324172	0.315197	0.669124	0.265562	0.249282	0.309651
DOID:8382	recurrent endometrial cancer	0.302808	0.37258	0.169837	0.37258	0.179325	0.330496	0.256109	0.15232	0.302808	0.37258	0.224864	0.37258	0.206243	0.168465	0.131761	0.458801	0.386435	0.272913	0.267171	0.175665	0.147665	0.309651	0.135466	0.37258	0.309651	0.28772	0.0545214	0.137339	0.258096	0.368196	0.159532	0.475531	0.385616	0.302808	0.224864	0.18505	0.18505	0.225166	0.206285	0.182308	0.205404	0.179096	0.168593	0.134836	0.475531	0.147665	0.348011	0.458801
DOID:8731	cancer of carotid body	0.564516	0.673076	0.319414	0.673076	0.312118	0.276185	0.295975	0.282285	0.564516	0.673076	0.409383	0.673076	0.388584	0.336492	0.260118	0.37258	0.323547	0.309697	0.487268	0.341291	0.191248	0.545483	0.2462	0.673076	0.545483	0.311242	0.0613433	0.27815	0.282141	0.42454	0.216926	0.549999	0.443394	0.37258	0.409383	0.242769	0.242769	0.279066	0.407336	0.229855	0.273341	0.353083	0.221121	0.25571	0.833333	0.191248	0.290995	0.37258
DOID:9256	colorectal cancer	0.302808	0.37258	0.169837	0.37258	0.179325	0.330496	0.256109	0.15232	0.302808	0.37258	0.224864	0.37258	0.206243	0.168465	0.131761	0.458801	0.386435	0.272913	0.267171	0.175665	0.147665	0.309651	0.135466	0.37258	0.309651	0.427471	0.0545214	0.137339	0.258096	0.368196	0.236362	0.475531	0.385616	0.302808	0.224864	0.264283	0.264283	0.225166	0.206285	0.182308	0.205404	0.179096	0.168593	0.134836	0.475531	0.147665	0.348011	0.458801
DOID:9595	primary ovarian cancer	0.201569	0.252843	0.245198	0.361413	0.165457	0.102455	0.188917	0.31429	0.201569	0.252843	0.595299	0.373296	0.505282	0.229192	0.186859	0.134674	0.111243	0.261282	0.393803	0.253997	0.11441	0.500826	0.200965	0.252843	0.483008	0.257595	0.210111	0.130295	0.431689	0.260832	0.191721	0.217673	0.287227	0.134674	0.426557	0.201116	0.201116	0.211407	0.407737	0.762124	0.272456	0.352191	0.137129	0.525822	0.327286	0.11441	0.105348	0.134674
DOID:9914	cancer of mediastinum	0.288875	0.365247	0.222465	0.365247	0.199708	0.138541	0.17824	0.202093	0.288875	0.365247	0.300618	0.365247	0.260002	0.484619	0.166034	0.190657	0.155952	0.21111	0.344276	0.527585	0.130036	0.42003	0.181387	0.365247	0.42003	0.195008	0.164025	0.295746	0.180873	0.33718	0.119829	0.31481	0.375476	0.190657	0.300618	0.136111	0.136111	0.165068	0.189102	0.146405	0.12934	0.169597	0.163947	0.175874	0.476985	0.130036	0.144136	0.190657
[truncated: 80 more columns]

## Sheet: significant disease pairs
DOID 1	Term 1	DOID 2	Term 2	similarity
DOID:5556	testicular malignant germ cell cancer	DOID:7928	refractory cancer of testis	0.941112
DOID:5556	testicular malignant germ cell cancer	DOID:7753	recurrent cancer of testis	0.941112
DOID:5556	testicular malignant germ cell cancer	DOID:6563	metastatic testicular cancer	0.941112
DOID:4001	epithelial ovarian cancer	DOID:6708	recurrent ovarian epithelial cancer	0.936889
DOID:10815	recurrent Duodenal cancer	DOID:6072	Duodenal cancer	0.929454
DOID:5786	recurrent childhood cancer of liver	DOID:690	childhood cancer of liver	0.92915
DOID:4009	transitional cell cancer of the renal Pelvis and Ureter	DOID:8019	recurrent transitional cell cancer of the renal Pelvis and Ureter	0.914375
DOID:4009	transitional cell cancer of the renal Pelvis and Ureter	DOID:8018	regional transitional cell cancer of the renal Pelvis and Ureter	0.914375
DOID:4009	transitional cell cancer of the renal Pelvis and Ureter	DOID:6778	localized transitional cell cancer of the renal Pelvis and Ureter	0.914375
DOID:4009	transitional cell cancer of the renal Pelvis and Ureter	DOID:6308	metastatic transitional cell cancer of the renal Pelvis and Ureter	0.914375
DOID:120	female genital cancer	DOID:1281	female reproductive cancer	0.906454
DOID:7157	metastatic squamous neck cancer with Occult primary	DOID:7158	recurrent metastatic squamous cell cancer to the neck with Occult primary	0.905938
DOID:5345	malignant non-seminomatous germ cell cancer of the testis	DOID:5556	testicular malignant germ cell cancer	0.903853
DOID:13213	metastatic cancer to the breast	DOID:1648	primary breast cancer	0.89777
DOID:2781	Rectosigmoid cancer	DOID:6980	recurrent rectosigmoid cancer	0.891642
DOID:1612	mammary cancer	DOID:193	cancer of reproductive system	0.889065
DOID:6122	AIDS-Related anal cancer	DOID:6834	recurrent AIDS-Related anal cancer	0.88231
DOID:1993	cancer of rectum	DOID:7358	recurrent Rectal cancer	0.873043
DOID:6563	metastatic testicular cancer	DOID:7928	refractory cancer of testis	0.868083
DOID:7753	recurrent cancer of testis	DOID:7928	refractory cancer of testis	0.868083
DOID:6563	metastatic testicular cancer	DOID:7753	recurrent cancer of testis	0.868083
DOID:7149	metastatic parathyroid cancer	DOID:7150	recurrent parathyroid cancer	0.86409
DOID:3883	hereditary non-polyposis colon cancer type 1	DOID:3884	hereditary non-polyposis colon cancer type 2	0.860694
DOID:5683	hereditary breast ovarian cancer	DOID:7029	site specific early onset breast cancer syndrome	0.851239
DOID:5683	hereditary breast ovarian cancer	DOID:5991	early onset breast ovarian cancer syndrome	0.851239
DOID:5006	adult primary Liver cancer	DOID:7385	localized Resectable adult primary Liver cancer	0.842271
DOID:5006	adult primary Liver cancer	DOID:5918	localized Unresectable adult primary Liver cancer	0.842271
DOID:737	cancer of urethra	DOID:8055	recurrent urethral cancer	0.838709
DOID:10149	cancer of long bones of lower limb	DOID:10150	cancer of lower limb	0.838709
DOID:5093	thoracic cancer	DOID:5097	axillary cancer	0.833333
DOID:462	cancer by anatomical entity	DOID:8731	cancer of carotid body	0.833333
DOID:10150	cancer of lower limb	DOID:462	cancer by anatomical entity	0.833333
DOID:10237	pelvic cancer	DOID:462	cancer by anatomical entity	0.833333
DOID:11934	head and neck cancer	DOID:462	cancer by anatomical entity	0.833333
DOID:122	abdominal cancer	DOID:462	cancer by anatomical entity	0.833333
DOID:176	cardiovascular cancer	DOID:462	cancer by anatomical entity	0.833333
DOID:5924	recurrent extrahepatic bile duct cancer	DOID:5934	localized extrahepatic bile duct cancer	0.830142
DOID:5931	Unresectable extrahepatic bile duct cancer	DOID:5934	localized extrahepatic bile duct cancer	0.830142
DOID:5933	resectable bile duct cancer	DOID:5934	localized extrahepatic bile duct cancer	0.830142
DOID:5924	recurrent extrahepatic bile duct cancer	DOID:5933	resectable bile duct cancer	0.830142
DOID:5931	Unresectable extrahepatic bile duct cancer	DOID:5933	resectable bile duct cancer	0.830142
DOID:5924	recurrent extrahepatic bile duct cancer	DOID:5931	Unresectable extrahepatic bile duct cancer	0.830142
DOID:5345	malignant non-seminomatous germ cell cancer of the testis	DOID:7928	refractory cancer of testis	0.829772
DOID:5345	malignant non-seminomatous germ cell cancer of the testis	DOID:7753	recurrent cancer of testis	0.829772
DOID:5345	malignant non-seminomatous germ cell cancer of the testis	DOID:6563	metastatic testicular cancer	0.829772
DOID:6308	metastatic transitional cell cancer of the renal Pelvis and Ureter	DOID:8019	recurrent transitional cell cancer of the renal Pelvis and Ureter	0.814718
DOID:6778	localized transitional cell cancer of the renal Pelvis and Ureter	DOID:8019	recurrent transitional cell cancer of the renal Pelvis and Ureter	0.814718
DOID:8018	regional transitional cell cancer of the renal Pelvis and Ureter	DOID:8019	recurrent transitional cell cancer of the renal Pelvis and Ureter	0.814718
DOID:6308	metastatic transitional cell cancer of the renal Pelvis and Ureter	DOID:8018	regional transitional cell cancer of the renal Pelvis and Ureter	0.814718
DOID:6778	localized transitional cell cancer of the renal Pelvis and Ureter	DOID:8018	regional transitional cell cancer of the renal Pelvis and Ureter	0.814718
DOID:6308	metastatic transitional cell cancer of the renal Pelvis and Ureter	DOID:6778	localized transitional cell cancer of the renal Pelvis and Ureter	0.814718
DOID:3996	cancer of urinary tract	DOID:4010	renal Pelvis and Ureter cancer	0.800032
DOID:2531	hematologic cancer	DOID:672	spleen cancer	0.785384
DOID:6801	recurrent hematologic cancer	DOID:712	refractory hematologic cancer	0.780588
DOID:193	cancer of reproductive system	DOID:3856	male genital cancer	0.769547
DOID:120	female genital cancer	DOID:193	cancer of reproductive system	0.769547
DOID:5669	Transplant-Related cancer	DOID:6134	Immunosuppression-Related cancer	0.767367
DOID:4001	epithelial ovarian cancer	DOID:9595	primary ovarian cancer	0.762124
DOID:5006	adult primary Liver cancer	DOID:7084	recurrent adult primary Liver cancer	0.758523
DOID:5028	recurrent cancer of Liver	DOID:7084	recurrent adult primary Liver cancer	0.758523
DOID:6708	recurrent ovarian epithelial cancer	DOID:9595	primary ovarian cancer	0.756178
DOID:10155	cancer of Intestines	DOID:13499	Jejunal cancer	0.75324
DOID:5934	localized extrahepatic bile duct cancer	DOID:8092	biliary tract cancer	0.753078
DOID:5933	resectable bile duct cancer	DOID:8092	biliary tract cancer	0.753078
DOID:5924	recurrent extrahepatic bile duct cancer	DOID:8092	biliary tract cancer	0.753078
DOID:5931	Unresectable extrahepatic bile duct cancer	DOID:8092	biliary tract cancer	0.753078
DOID:1658	supratentorial cancer	DOID:4789	Infratentorial cancer	0.741391
DOID:4009	transitional cell cancer of the renal Pelvis and Ureter	DOID:4010	renal Pelvis and Ureter cancer	0.733924
DOID:1281	female reproductive cancer	DOID:193	cancer of reproductive system	0.723833
DOID:5093	thoracic cancer	DOID:9914	cancer of mediastinum	0.720502
DOID:10149	cancer of long bones of lower limb	DOID:462	cancer by anatomical entity	0.720502
DOID:1112	cancer of neck	DOID:462	cancer by anatomical entity	0.720502
DOID:5991	early onset breast ovarian cancer syndrome	DOID:7029	site specific early onset breast cancer syndrome	0.702044
DOID:120	female genital cancer	DOID:3856	male genital cancer	0.701754
DOID:4010	renal Pelvis and Ureter cancer	DOID:8019	recurrent transitional cell cancer of the renal Pelvis and Ureter	0.699212
DOID:4010	renal Pelvis and Ureter cancer	DOID:8018	regional transitional cell cancer of the renal Pelvis and Ureter	0.699212
DOID:4010	renal Pelvis and Ureter cancer	DOID:6778	localized transitional cell cancer of the renal Pelvis and Ureter	0.699212
DOID:4010	renal Pelvis and Ureter cancer	DOID:6308	metastatic transitional cell cancer of the renal Pelvis and Ureter	0.699212
DOID:5918	localized Unresectable adult primary Liver cancer	DOID:7385	localized Resectable adult primary Liver cancer	0.687385
DOID:6710	metastatic anal cancer	DOID:6835	recurrent anal cancer	0.687385
DOID:10155	cancer of Intestines	DOID:6072	Duodenal cancer	0.685426
DOID:5006	adult primary Liver cancer	DOID:5028	recurrent cancer of Liver	0.681648
DOID:7043	metastatic vulvar cancer	DOID:8192	recurrent vulva cancer	0.681648
DOID:6981	recurrent colorectal cancer	DOID:9256	colorectal cancer	0.681648
DOID:6861	recurrent cancer of gallbladder	DOID:8163	gallbladder cancer Unresectable	0.681648
DOID:6269	recurrent breast cancer	DOID:8029	Sporadic breast cancer	0.681648
DOID:6741	bilateral breast cancer	DOID:8029	Sporadic breast cancer	0.681648
DOID:7265	familial cancer of breast	DOID:8029	Sporadic breast cancer	0.681648
DOID:6269	recurrent breast cancer	DOID:7265	familial cancer of breast	0.681648
DOID:6741	bilateral breast cancer	DOID:7265	familial cancer of breast	0.681648
DOID:6269	recurrent breast cancer	DOID:6741	bilateral breast cancer	0.681648
DOID:14491	regional ureteric cancer	DOID:6887	recurrent ureteric cancer	0.681648
DOID:5962	recurrent bladder cancer	DOID:7371	superficial urinary bladder cancer	0.681648
DOID:7315	Jewett-Marshall bladder cancer	DOID:7371	superficial urinary bladder cancer	0.681648
DOID:5962	recurrent bladder cancer	DOID:7315	Jewett-Marshall bladder cancer	0.681648
DOID:10155	cancer of Intestines	DOID:10815	recurrent Duodenal cancer	0.681625
DOID:1648	primary breast cancer	DOID:5093	thoracic cancer	0.679012
DOID:1612	mammary cancer	DOID:1648	primary breast cancer	0.676856
DOID:10150	cancer of lower limb	DOID:8731	cancer of carotid body	0.673076
DOID:10237	pelvic cancer	DOID:8731	cancer of carotid body	0.673076
DOID:11934	head and neck cancer	DOID:8731	cancer of carotid body	0.673076
DOID:122	abdominal cancer	DOID:8731	cancer of carotid body	0.673076
DOID:176	cardiovascular cancer	DOID:8731	cancer of carotid body	0.673076
DOID:10150	cancer of lower limb	DOID:176	cardiovascular cancer	0.673076
DOID:10237	pelvic cancer	DOID:176	cardiovascular cancer	0.673076
DOID:11934	head and neck cancer	DOID:176	cardiovascular cancer	0.673076
DOID:122	abdominal cancer	DOID:176	cardiovascular cancer	0.673076
DOID:10150	cancer of lower limb	DOID:122	abdominal cancer	0.673076
DOID:10237	pelvic cancer	DOID:122	abdominal cancer	0.673076
DOID:11934	head and neck cancer	DOID:122	abdominal cancer	0.673076
DOID:10150	cancer of lower limb	DOID:11934	head and neck cancer	0.673076
DOID:10237	pelvic cancer	DOID:11934	head and neck cancer	0.673076
DOID:10150	cancer of lower limb	DOID:10237	pelvic cancer	0.673076
DOID:462	cancer by anatomical entity	DOID:8377	digestive system cancer	0.669124
DOID:170	endocrine gland cancer	DOID:462	cancer by anatomical entity	0.669124
DOID:193	cancer of reproductive system	DOID:462	cancer by anatomical entity	0.669124
DOID:1544	localized parathyroid cancer	DOID:7149	metastatic parathyroid cancer	0.66707
DOID:1544	localized parathyroid cancer	DOID:7150	recurrent parathyroid cancer	0.66707
DOID:7162	recurrent Larynx cancer	DOID:8132	Epiglottic cancer	0.661327
DOID:2994	germ cell cancer	DOID:462	cancer by anatomical entity	0.659999
DOID:1612	mammary cancer	DOID:3856	male genital cancer	0.659999
DOID:120	female genital cancer	DOID:1612	mammary cancer	0.659999
DOID:13213	metastatic cancer to the breast	DOID:5093	thoracic cancer	0.65847
DOID:13213	metastatic cancer to the breast	DOID:1612	mammary cancer	0.647695
DOID:4363	uterine cancer	DOID:6893	AIDS-Related cervical cancer	0.644415
DOID:6980	recurrent rectosigmoid cancer	DOID:7946	recurrent cancer of colon	0.644321
DOID:1648	primary breast cancer	DOID:193	cancer of reproductive system	0.640811
DOID:10155	cancer of Intestines	DOID:1993	cancer of rectum	0.640176
DOID:170	endocrine gland cancer	DOID:8377	digestive system cancer	0.639393
DOID:193	cancer of reproductive system	DOID:8377	digestive system cancer	0.639393
DOID:170	endocrine gland cancer	DOID:193	cancer of reproductive system	0.639393
DOID:3883	hereditary non-polyposis colon cancer type 1	DOID:7946	recurrent cancer of colon	0.637644
DOID:3884	hereditary non-polyposis colon cancer type 2	DOID:7946	recurrent cancer of colon	0.637644
DOID:1281	female reproductive cancer	DOID:3856	male genital cancer	0.636108
DOID:462	cancer by anatomical entity	DOID:5093	thoracic cancer	0.62963
DOID:13213	metastatic cancer to the breast	DOID:193	cancer of reproductive system	0.626576
DOID:1281	female reproductive cancer	DOID:4363	uterine cancer	0.625223
DOID:5918	localized Unresectable adult primary Liver cancer	DOID:7084	recurrent adult primary Liver cancer	0.619592
DOID:7084	recurrent adult primary Liver cancer	DOID:7385	localized Resectable adult primary Liver cancer	0.619592
DOID:1612	mammary cancer	DOID:462	cancer by anatomical entity	0.617036
DOID:1993	cancer of rectum	DOID:2781	Rectosigmoid cancer	0.616631
DOID:5416	recurrent small cell lung cancer	DOID:7080	combined small and large cell lung cancer	0.616311
DOID:10155	cancer of Intestines	DOID:7358	recurrent Rectal cancer	0.612887
DOID:1993	cancer of rectum	DOID:6980	recurrent rectosigmoid cancer	0.611107
DOID:3856	male genital cancer	DOID:8045	recurrent cancer of prostate	0.609494
DOID:10438	lymph node cancer	DOID:2531	hematologic cancer	0.60717
DOID:10237	pelvic cancer	DOID:3996	cancer of urinary tract	0.605185
DOID:1281	female reproductive cancer	DOID:1612	mammary cancer	0.603874
DOID:10237	pelvic cancer	DOID:120	female genital cancer	0.603473
DOID:10237	pelvic cancer	DOID:3856	male genital cancer	0.603473
DOID:6980	recurrent rectosigmoid cancer	DOID:7358	recurrent Rectal cancer	0.601505
DOID:10155	cancer of Intestines	DOID:8377	digestive system cancer	0.600778
DOID:13499	Jejunal cancer	DOID:6072	Duodenal cancer	0.598154
DOID:120	female genital cancer	DOID:4363	uterine cancer	0.595774
DOID:120	female genital cancer	DOID:9595	primary ovarian cancer	0.595299
DOID:2531	hematologic cancer	DOID:6801	recurrent hematologic cancer	0.593061
DOID:2531	hematologic cancer	DOID:712	refractory hematologic cancer	0.593061
DOID:8092	biliary tract cancer	DOID:8377	digestive system cancer	0.588427
DOID:3996	cancer of urinary tract	DOID:4009	transitional cell cancer of the renal Pelvis and Ureter	0.587331
DOID:3971	well-differentiated thyroid cancer	DOID:7149	metastatic parathyroid cancer	0.586826
DOID:3971	well-differentiated thyroid cancer	DOID:7150	recurrent parathyroid cancer	0.586826
DOID:4001	epithelial ovarian cancer	DOID:4363	uterine cancer	0.585539
DOID:2531	hematologic cancer	DOID:3093	cancer of the nervous system	0.579935
DOID:4363	uterine cancer	DOID:6708	recurrent ovarian epithelial cancer	0.578155
DOID:5028	recurrent cancer of Liver	DOID:7385	localized Resectable adult primary Liver cancer	0.574132
DOID:5028	recurrent cancer of Liver	DOID:5918	localized Unresectable adult primary Liver cancer	0.574132
DOID:14521	Cutaneous breast cancer	DOID:6962	recurrent cancer of skin	0.574132
DOID:10237	pelvic cancer	DOID:1281	female reproductive cancer	0.573705
DOID:3996	cancer of urinary tract	DOID:8019	recurrent transitional cell cancer of the renal Pelvis and Ureter	0.573563
DOID:3996	cancer of urinary tract	DOID:8018	regional transitional cell cancer of the renal Pelvis and Ureter	0.573563
DOID:3996	cancer of urinary tract	DOID:6778	localized transitional cell cancer of the renal Pelvis and Ureter	0.573563
DOID:3996	cancer of urinary tract	DOID:6308	metastatic transitional cell cancer of the renal Pelvis and Ureter	0.573563
DOID:3856	male genital cancer	DOID:7928	refractory cancer of testis	0.571954
DOID:3856	male genital cancer	DOID:7753	recurrent cancer of testis	0.571954
DOID:3856	male genital cancer	DOID:6563	metastatic testicular cancer	0.571954
DOID:10155	cancer of Intestines	DOID:7946	recurrent cancer of colon	0.571827
DOID:7358	recurrent Rectal cancer	DOID:7946	recurrent cancer of colon	0.569542
DOID:1281	female reproductive cancer	DOID:2400	clitoral cancer	0.568797
DOID:1612	mammary cancer	DOID:170	endocrine gland cancer	0.568461
DOID:1612	mammary cancer	DOID:8377	digestive system cancer	0.568461
DOID:10815	recurrent Duodenal cancer	DOID:13499	Jejunal cancer	0.567119
DOID:120	female genital cancer	DOID:2400	clitoral cancer	0.566113
DOID:2781	Rectosigmoid cancer	DOID:7946	recurrent cancer of colon	0.565944
DOID:5097	axillary cancer	DOID:9914	cancer of mediastinum	0.564516
DOID:737	cancer of urethra	DOID:8382	recurrent endometrial cancer	0.564516
DOID:737	cancer of urethra	DOID:7671	recurrent penis cancer	0.564516
DOID:737	cancer of urethra	DOID:7636	recurrent cancer of small Intestine	0.564516
DOID:737	cancer of urethra	DOID:7544	recurrent esophagus cancer	0.564516
DOID:14491	regional ureteric cancer	DOID:737	cancer of urethra	0.564516
DOID:5006	adult primary Liver cancer	DOID:737	cancer of urethra	0.564516
DOID:5028	recurrent cancer of Liver	DOID:737	cancer of urethra	0.564516
DOID:5962	recurrent bladder cancer	DOID:737	cancer of urethra	0.564516
DOID:6269	recurrent breast cancer	DOID:737	cancer of urethra	0.564516
DOID:6702	recurrent stomach cancer	DOID:737	cancer of urethra	0.564516
DOID:6741	bilateral breast cancer	DOID:737	cancer of urethra	0.564516
DOID:6826	recurrent cancer of pancreas	DOID:737	cancer of urethra	0.564516
DOID:6861	recurrent cancer of gallbladder	DOID:737	cancer of urethra	0.564516
DOID:6887	recurrent ureteric cancer	DOID:737	cancer of urethra	0.564516
DOID:6962	recurrent cancer of skin	DOID:737	cancer of urethra	0.564516
DOID:6981	recurrent colorectal cancer	DOID:737	cancer of urethra	0.564516
DOID:7043	metastatic vulvar cancer	DOID:737	cancer of urethra	0.564516
DOID:7265	familial cancer of breast	DOID:737	cancer of urethra	0.564516
DOID:7315	Jewett-Marshall bladder cancer	DOID:737	cancer of urethra	0.564516
DOID:737	cancer of urethra	DOID:8192	recurrent vulva cancer	0.564516
DOID:737	cancer of urethra	DOID:9256	colorectal cancer	0.564516
DOID:737	cancer of urethra	DOID:8163	gallbladder cancer Unresectable	0.564516
DOID:737	cancer of urethra	DOID:8029	Sporadic breast cancer	0.564516
DOID:737	cancer of urethra	DOID:7371	superficial urinary bladder cancer	0.564516
DOID:10150	cancer of lower limb	DOID:1112	cancer of neck	0.564516
DOID:10237	pelvic cancer	DOID:1112	cancer of neck	0.564516
DOID:10149	cancer of long bones of lower limb	DOID:8731	cancer of carotid body	0.564516
DOID:1112	cancer of neck	DOID:8731	cancer of carotid body	0.564516
DOID:10149	cancer of long bones of lower limb	DOID:176	cardiovascular cancer	0.564516
DOID:1112	cancer of neck	DOID:176	cardiovascular cancer	0.564516
DOID:10149	cancer of long bones of lower limb	DOID:122	abdominal cancer	0.564516
DOID:1112	cancer of neck	DOID:122	abdominal cancer	0.564516
DOID:10149	cancer of long bones of lower limb	DOID:11934	head and neck cancer	0.564516
DOID:1112	cancer of neck	DOID:11934	head and neck cancer	0.564516
DOID:10149	cancer of long bones of lower limb	DOID:10237	pelvic cancer	0.564516
DOID:170	endocrine gland cancer	DOID:5093	thoracic cancer	0.564249
DOID:193	cancer of reproductive system	DOID:5093	thoracic cancer	0.564249
DOID:5093	thoracic cancer	DOID:8377	digestive system cancer	0.564249
DOID:170	endocrine gland cancer	DOID:3093	cancer of the nervous system	0.557258
DOID:193	cancer of reproductive system	DOID:3093	cancer of the nervous system	0.557258
DOID:3093	cancer of the nervous system	DOID:8377	digestive system cancer	0.557258
DOID:3856	male genital cancer	DOID:5556	testicular malignant germ cell cancer	0.556817
DOID:1993	cancer of rectum	DOID:7946	recurrent cancer of colon	0.555545
DOID:1544	localized parathyroid cancer	DOID:170	endocrine gland cancer	0.555264
DOID:6981	recurrent colorectal cancer	DOID:7358	recurrent Rectal cancer	0.553089
DOID:5093	thoracic cancer	DOID:7162	recurrent Larynx cancer	0.551583
DOID:2994	germ cell cancer	DOID:737	cancer of urethra	0.549999
DOID:462	cancer by anatomical entity	DOID:737	cancer of urethra	0.549999
DOID:10150	cancer of lower limb	DOID:2994	germ cell cancer	0.549999
DOID:10237	pelvic cancer	DOID:2994	germ cell cancer	0.549999
DOID:11934	head and neck cancer	DOID:2994	germ cell cancer	0.549999
DOID:122	abdominal cancer	DOID:2994	germ cell cancer	0.549999
DOID:176	cardiovascular cancer	DOID:2994	germ cell cancer	0.549999
DOID:2994	germ cell cancer	DOID:8731	cancer of carotid body	0.549999
DOID:10155	cancer of Intestines	DOID:8092	biliary tract cancer	0.548227
DOID:10155	cancer of Intestines	DOID:3883	hereditary non-polyposis colon cancer type 1	0.54797
DOID:10155	cancer of Intestines	DOID:3884	hereditary non-polyposis colon cancer type 2	0.54797
DOID:11007	adrenal cancer	DOID:170	endocrine gland cancer	0.54784
DOID:3996	cancer of urinary tract	DOID:462	cancer by anatomical entity	0.5468
DOID:10150	cancer of lower limb	DOID:170	endocrine gland cancer	0.545483
DOID:10237	pelvic cancer	DOID:170	endocrine gland cancer	0.545483
DOID:11934	head and neck cancer	DOID:170	endocrine gland cancer	0.545483
DOID:122	abdominal cancer	DOID:170	endocrine gland cancer	0.545483
DOID:10150	cancer of lower limb	DOID:8377	digestive system cancer	0.545483
DOID:10237	pelvic cancer	DOID:8377	digestive system cancer	0.545483
DOID:11934	head and neck cancer	DOID:8377	digestive system cancer	0.545483
DOID:122	abdominal cancer	DOID:8377	digestive system cancer	0.545483
DOID:176	cardiovascular cancer	DOID:8377	digestive system cancer	0.545483
DOID:170	endocrine gland cancer	DOID:8731	cancer of carotid body	0.545483
DOID:193	cancer of reproductive system	DOID:8731	cancer of carotid body	0.545483
DOID:8377	digestive system cancer	DOID:8731	cancer of carotid body	0.545483
DOID:170	endocrine gland cancer	DOID:176	cardiovascular cancer	0.545483
DOID:10150	cancer of lower limb	DOID:193	cancer of reproductive system	0.545483
DOID:10237	pelvic cancer	DOID:193	cancer of reproductive system	0.545483
DOID:11934	head and neck cancer	DOID:193	cancer of reproductive system	0.545483
DOID:122	abdominal cancer	DOID:193	cancer of reproductive system	0.545483
DOID:176	cardiovascular cancer	DOID:193	cancer of reproductive system	0.545483
DOID:3856	male genital cancer	DOID:5345	malignant non-seminomatous germ cell cancer of the testis	0.543316
DOID:170	endocrine gland cancer	DOID:7080	combined small and large cell lung cancer	0.543147
DOID:2372	maxillary sinus cancer	DOID:5093	thoracic cancer	0.542925
DOID:3996	cancer of urinary tract	DOID:8045	recurrent cancer of prostate	0.540068
DOID:120	female genital cancer	DOID:6708	recurrent ovarian epithelial cancer	0.538482
DOID:462	cancer by anatomical entity	DOID:5097	axillary cancer	0.538295
DOID:10155	cancer of Intestines	DOID:2781	Rectosigmoid cancer	0.535836
DOID:10438	lymph node cancer	DOID:6801	recurrent hematologic cancer	0.531839
DOID:10438	lymph node cancer	DOID:712	refractory hematologic cancer	0.531839
DOID:1281	female reproductive cancer	DOID:6708	recurrent ovarian epithelial cancer	0.531246
DOID:10155	cancer of Intestines	DOID:6980	recurrent rectosigmoid cancer	0.529652
DOID:462	cancer by anatomical entity	DOID:5101	Auricular cancer	0.528303
DOID:2994	germ cell cancer	DOID:3093	cancer of the nervous system	0.528139
DOID:3093	cancer of the nervous system	DOID:462	cancer by anatomical entity	0.528139
DOID:5934	localized extrahepatic bile duct cancer	DOID:8377	digestive system cancer	0.527848
DOID:5924	recurrent extrahepatic bile duct cancer	DOID:8377	digestive system cancer	0.527848
DOID:5931	Unresectable extrahepatic bile duct cancer	DOID:8377	digestive system cancer	0.527848
DOID:5933	resectable bile duct cancer	DOID:8377	digestive system cancer	0.527848
DOID:1648	primary breast cancer	DOID:9914	cancer of mediastinum	0.527585
DOID:2400	clitoral cancer	DOID:4363	uterine cancer	0.526782
DOID:4363	uterine cancer	DOID:9595	primary ovarian cancer	0.525822
DOID:10237	pelvic cancer	DOID:4010	renal Pelvis and Ureter cancer	0.524581
DOID:3093	cancer of the nervous system	DOID:5101	Auricular cancer	0.52172
DOID:1993	cancer of rectum	DOID:8377	digestive system cancer	0.521596
DOID:1648	primary breast cancer	DOID:5097	axillary cancer	0.521205
DOID:10815	recurrent Duodenal cancer	DOID:8377	digestive system cancer	0.520898
DOID:193	cancer of reproductive system	DOID:8045	recurrent cancer of prostate	0.520835
DOID:5786	recurrent childhood cancer of liver	DOID:8377	digestive system cancer	0.518768
DOID:120	female genital cancer	DOID:462	cancer by anatomical entity	0.517067
DOID:3856	male genital cancer	DOID:462	cancer by anatomical entity	0.517067
DOID:3093	cancer of the nervous system	DOID:7080	combined small and large cell lung cancer	0.517057
DOID:10438	lymph node cancer	DOID:672	spleen cancer	0.515698
DOID:120	female genital cancer	DOID:4001	epithelial ovarian cancer	0.513665
DOID:1281	female reproductive cancer	DOID:4001	epithelial ovarian cancer	0.513498
DOID:170	endocrine gland cancer	DOID:3971	well-differentiated thyroid cancer	0.513202
DOID:170	endocrine gland cancer	DOID:2531	hematologic cancer	0.51318
DOID:193	cancer of reproductive system	DOID:2531	hematologic cancer	0.51318
DOID:2531	hematologic cancer	DOID:8377	digestive system cancer	0.51318
DOID:170	endocrine gland cancer	DOID:7149	metastatic parathyroid cancer	0.512012
DOID:170	endocrine gland cancer	DOID:7150	recurrent parathyroid cancer	0.512012
DOID:10155	cancer of Intestines	DOID:6122	AIDS-Related anal cancer	0.511233
DOID:10150	cancer of lower limb	DOID:5093	thoracic cancer	0.510949
DOID:10237	pelvic cancer	DOID:5093	thoracic cancer	0.510949
DOID:11934	head and neck cancer	DOID:5093	thoracic cancer	0.510949
DOID:122	abdominal cancer	DOID:5093	thoracic cancer	0.510949
DOID:176	cardiovascular cancer	DOID:5093	thoracic cancer	0.510949
DOID:5093	thoracic cancer	DOID:8731	cancer of carotid body	0.510949
DOID:13499	Jejunal cancer	DOID:8377	digestive system cancer	0.510035
DOID:2531	hematologic cancer	DOID:2994	germ cell cancer	0.507135
DOID:2531	hematologic cancer	DOID:462	cancer by anatomical entity	0.507135
DOID:3093	cancer of the nervous system	DOID:4789	Infratentorial cancer	0.506998
DOID:1658	supratentorial cancer	DOID:3093	cancer of the nervous system	0.506998
DOID:2781	Rectosigmoid cancer	DOID:7358	recurrent Rectal cancer	0.506807
DOID:1281	female reproductive cancer	DOID:462	cancer by anatomical entity	0.5056
DOID:1281	female reproductive cancer	DOID:9595	primary ovarian cancer	0.505282
DOID:1612	mammary cancer	DOID:3093	cancer of the nervous system	0.504872
DOID:6981	recurrent colorectal cancer	DOID:7946	recurrent cancer of colon	0.503486
DOID:6072	Duodenal cancer	DOID:8377	digestive system cancer	0.502939
DOID:7358	recurrent Rectal cancer	DOID:8377	digestive system cancer	0.502882
DOID:10155	cancer of Intestines	DOID:6834	recurrent AIDS-Related anal cancer	0.502795
DOID:170	endocrine gland cancer	DOID:9595	primary ovarian cancer	0.500826
DOID:170	endocrine gland cancer	DOID:7928	refractory cancer of testis	0.500727
DOID:170	endocrine gland cancer	DOID:7753	recurrent cancer of testis	0.500727
DOID:170	endocrine gland cancer	DOID:6563	metastatic testicular cancer	0.500727
DOID:690	childhood cancer of liver	DOID:8377	digestive system cancer	0.500166
DOID:6122	AIDS-Related anal cancer	DOID:6893	AIDS-Related cervical cancer	0.498157
DOID:462	cancer by anatomical entity	DOID:6801	recurrent hematologic cancer	0.496697
DOID:462	cancer by anatomical entity	DOID:712	refractory hematologic cancer	0.496697
DOID:5556	testicular malignant germ cell cancer	DOID:9595	primary ovarian cancer	0.492349
DOID:13213	metastatic cancer to the breast	DOID:5097	axillary cancer	0.492243
DOID:1612	mammary cancer	DOID:5093	thoracic cancer	0.492149
DOID:3093	cancer of the nervous system	DOID:771	retinal cell cancer	0.492092
DOID:120	female genital cancer	DOID:170	endocrine gland cancer	0.492043
DOID:120	female genital cancer	DOID:8377	digestive system cancer	0.492043
DOID:3856	male genital cancer	DOID:8377	digestive system cancer	0.492043
DOID:170	endocrine gland cancer	DOID:3856	male genital cancer	0.492043
DOID:10541	microinvasive gastric cancer	DOID:6702	recurrent stomach cancer	0.491022
DOID:193	cancer of reproductive system	DOID:7928	refractory cancer of testis	0.490767
DOID:193	cancer of reproductive system	DOID:7753	recurrent cancer of testis	0.490767
DOID:193	cancer of reproductive system	DOID:6563	metastatic testicular cancer	0.490767
DOID:737	cancer of urethra	DOID:7385	localized Resectable adult primary Liver cancer	0.490223
DOID:14521	Cutaneous breast cancer	DOID:737	cancer of urethra	0.490223
DOID:5918	localized Unresectable adult primary Liver cancer	DOID:737	cancer of urethra	0.490223
DOID:6710	metastatic anal cancer	DOID:737	cancer of urethra	0.490223
DOID:6835	recurrent anal cancer	DOID:737	cancer of urethra	0.490223
DOID:193	cancer of reproductive system	DOID:2400	clitoral cancer	0.487316
DOID:1612	mammary cancer	DOID:8731	cancer of carotid body	0.487268
DOID:1612	mammary cancer	DOID:176	cardiovascular cancer	0.487268
DOID:10150	cancer of lower limb	DOID:1612	mammary cancer	0.487268
DOID:10237	pelvic cancer	DOID:1612	mammary cancer	0.487268
DOID:11934	head and neck cancer	DOID:1612	mammary cancer	0.487268
DOID:122	abdominal cancer	DOID:1612	mammary cancer	0.487268
DOID:122	abdominal cancer	DOID:8092	biliary tract cancer	0.486745
DOID:1112	cancer of neck	DOID:1544	localized parathyroid cancer	0.486472
DOID:13213	metastatic cancer to the breast	DOID:9914	cancer of mediastinum	0.484619
DOID:6834	recurrent AIDS-Related anal cancer	DOID:6835	recurrent anal cancer	0.484609
DOID:3093	cancer of the nervous system	DOID:5093	thoracic cancer	0.483249
DOID:193	cancer of reproductive system	DOID:9595	primary ovarian cancer	0.483008
DOID:193	cancer of reproductive system	DOID:4363	uterine cancer	0.481257
DOID:1725	cancer of peritoneum	DOID:8377	digestive system cancer	0.481051
DOID:170	endocrine gland cancer	DOID:5556	testicular malignant germ cell cancer	0.47994
DOID:120	female genital cancer	DOID:7928	refractory cancer of testis	0.478576
DOID:120	female genital cancer	DOID:7753	recurrent cancer of testis	0.478576
DOID:120	female genital cancer	DOID:6563	metastatic testicular cancer	0.478576
DOID:170	endocrine gland cancer	DOID:5097	axillary cancer	0.478216
DOID:193	cancer of reproductive system	DOID:5097	axillary cancer	0.478216
DOID:5097	axillary cancer	DOID:8377	digestive system cancer	0.478216
DOID:462	cancer by anatomical entity	DOID:9914	cancer of mediastinum	0.476985
DOID:5093	thoracic cancer	DOID:5416	recurrent small cell lung cancer	0.476617
DOID:2994	germ cell cancer	DOID:6702	recurrent stomach cancer	0.475531
DOID:462	cancer by anatomical entity	DOID:6702	recurrent stomach cancer	0.475531
DOID:2994	germ cell cancer	DOID:5028	recurrent cancer of Liver	0.475531
DOID:462	cancer by anatomical entity	DOID:5028	recurrent cancer of Liver	0.475531
DOID:2994	germ cell cancer	DOID:5006	adult primary Liver cancer	0.475531
DOID:462	cancer by anatomical entity	DOID:5006	adult primary Liver cancer	0.475531
DOID:2994	germ cell cancer	DOID:6962	recurrent cancer of skin	0.475531
DOID:462	cancer by anatomical entity	DOID:6962	recurrent cancer of skin	0.475531
DOID:2994	germ cell cancer	DOID:8382	recurrent endometrial cancer	0.475531
DOID:462	cancer by anatomical entity	DOID:8382	recurrent endometrial cancer	0.475531
DOID:2994	germ cell cancer	DOID:7671	recurrent penis cancer	0.475531
DOID:462	cancer by anatomical entity	DOID:7671	recurrent penis cancer	0.475531
DOID:2994	germ cell cancer	DOID:7636	recurrent cancer of small Intestine	0.475531
DOID:462	cancer by anatomical entity	DOID:7636	recurrent cancer of small Intestine	0.475531
DOID:2994	germ cell cancer	DOID:7544	recurrent esophagus cancer	0.475531
DOID:462	cancer by anatomical entity	DOID:7544	recurrent esophagus cancer	0.475531
DOID:2994	germ cell cancer	DOID:8055	recurrent urethral cancer	0.475531
DOID:462	cancer by anatomical entity	DOID:8055	recurrent urethral cancer	0.475531
DOID:2994	germ cell cancer	DOID:7043	metastatic vulvar cancer	0.475531
DOID:462	cancer by anatomical entity	DOID:7043	metastatic vulvar cancer	0.475531
DOID:2994	germ cell cancer	DOID:8192	recurrent vulva cancer	0.475531
DOID:462	cancer by anatomical entity	DOID:8192	recurrent vulva cancer	0.475531
DOID:2994	germ cell cancer	DOID:6981	recurrent colorectal cancer	0.475531
DOID:462	cancer by anatomical entity	DOID:6981	recurrent colorectal cancer	0.475531
DOID:2994	germ cell cancer	DOID:9256	colorectal cancer	0.475531
DOID:462	cancer by anatomical entity	DOID:9256	colorectal cancer	0.475531
DOID:2994	germ cell cancer	DOID:6861	recurrent cancer of gallbladder	0.475531
DOID:462	cancer by anatomical entity	DOID:6861	recurrent cancer of gallbladder	0.475531
DOID:2994	germ cell cancer	DOID:8163	gallbladder cancer Unresectable	0.475531
DOID:462	cancer by anatomical entity	DOID:8163	gallbladder cancer Unresectable	0.475531
DOID:2994	germ cell cancer	DOID:6826	recurrent cancer of pancreas	0.475531
DOID:462	cancer by anatomical entity	DOID:6826	recurrent cancer of pancreas	0.475531
DOID:2994	germ cell cancer	DOID:8029	Sporadic breast cancer	0.475531
DOID:462	cancer by anatomical entity	DOID:8029	Sporadic breast cancer	0.475531
DOID:2994	germ cell cancer	DOID:7265	familial cancer of breast	0.475531
DOID:462	cancer by anatomical entity	DOID:7265	familial cancer of breast	0.475531
DOID:2994	germ cell cancer	DOID:6269	recurrent breast cancer	0.475531
DOID:462	cancer by anatomical entity	DOID:6269	recurrent breast cancer	0.475531
DOID:2994	germ cell cancer	DOID:6741	bilateral breast cancer	0.475531
DOID:462	cancer by anatomical entity	DOID:6741	bilateral breast cancer	0.475531
DOID:2994	germ cell cancer	DOID:6887	recurrent ureteric cancer	0.475531
DOID:462	cancer by anatomical entity	DOID:6887	recurrent ureteric cancer	0.475531
DOID:2994	germ cell cancer	DOID:7371	superficial urinary bladder cancer	0.475531
DOID:462	cancer by anatomical entity	DOID:7371	superficial urinary bladder cancer	0.475531
DOID:2994	germ cell cancer	DOID:5962	recurrent bladder cancer	0.475531
DOID:462	cancer by anatomical entity	DOID:5962	recurrent bladder cancer	0.475531
DOID:2994	germ cell cancer	DOID:7315	Jewett-Marshall bladder cancer	0.475531
DOID:462	cancer by anatomical entity	DOID:7315	Jewett-Marshall bladder cancer	0.475531
DOID:2994	germ cell cancer	DOID:3163	spindle cell cancer	0.475531
DOID:14491	regional ureteric cancer	DOID:2994	germ cell cancer	0.475531
DOID:10149	cancer of long bones of lower limb	DOID:2994	germ cell cancer	0.475531
DOID:1112	cancer of neck	DOID:2994	germ cell cancer	0.475531
DOID:14491	regional ureteric cancer	DOID:462	cancer by anatomical entity	0.475531
DOID:3163	spindle cell cancer	DOID:462	cancer by anatomical entity	0.475531
DOID:170	endocrine gland cancer	DOID:5345	malignant non-seminomatous germ cell cancer of the testis	0.473754
DOID:193	cancer of reproductive system	DOID:2258	genitourinary cancer	0.473624
DOID:170	endocrine gland cancer	DOID:6708	recurrent ovarian epithelial cancer	0.473158
DOID:4010	renal Pelvis and Ureter cancer	DOID:462	cancer by anatomical entity	0.472862
DOID:11007	adrenal cancer	DOID:1725	cancer of peritoneum	0.472588
DOID:6563	metastatic testicular cancer	DOID:9595	primary ovarian cancer	0.472326
DOID:7753	recurrent cancer of testis	DOID:9595	primary ovarian cancer	0.472326
DOID:7928	refractory cancer of testis	DOID:9595	primary ovarian cancer	0.472326
DOID:5093	thoracic cancer	DOID:8132	Epiglottic cancer	0.472128
DOID:10155	cancer of Intestines	DOID:122	abdominal cancer	0.471582
DOID:6980	recurrent rectosigmoid cancer	DOID:6981	recurrent colorectal cancer	0.471364
DOID:120	female genital cancer	DOID:5556	testicular malignant germ cell cancer	0.467881
DOID:193	cancer of reproductive system	DOID:5556	testicular malignant germ cell cancer	0.467546
DOID:170	endocrine gland cancer	DOID:5101	Auricular cancer	0.466139
DOID:193	cancer of reproductive system	DOID:5101	Auricular cancer	0.466139
DOID:5101	Auricular cancer	DOID:8377	digestive system cancer	0.466139
DOID:193	cancer of reproductive system	DOID:6708	recurrent ovarian epithelial cancer	0.46591
DOID:193	cancer of reproductive system	DOID:5345	malignant non-seminomatous germ cell cancer of the testis	0.46433
DOID:1993	cancer of rectum	DOID:3883	hereditary non-polyposis colon cancer type 1	0.463896
DOID:1993	cancer of rectum	DOID:3884	hereditary non-polyposis colon cancer type 2	0.463896
DOID:7946	recurrent cancer of colon	DOID:8377	digestive system cancer	0.463608
DOID:1281	female reproductive cancer	DOID:170	endocrine gland cancer	0.462813
DOID:1281	female reproductive cancer	DOID:8377	digestive system cancer	0.462813
DOID:1993	cancer of rectum	DOID:6122	AIDS-Related anal cancer	0.462495
DOID:10149	cancer of long bones of lower limb	DOID:170	endocrine gland cancer	0.461138
DOID:1112	cancer of neck	DOID:170	endocrine gland cancer	0.461138
DOID:10149	cancer of long bones of lower limb	DOID:8377	digestive system cancer	0.461138
DOID:1112	cancer of neck	DOID:8377	digestive system cancer	0.461138
DOID:10149	cancer of long bones of lower limb	DOID:193	cancer of reproductive system	0.461138
DOID:1112	cancer of neck	DOID:193	cancer of reproductive system	0.461138
DOID:1112	cancer of neck	DOID:7162	recurrent Larynx cancer	0.459995
DOID:1612	mammary cancer	DOID:2531	hematologic cancer	0.459745
DOID:3093	cancer of the nervous system	DOID:672	spleen cancer	0.459655
DOID:14491	regional ureteric cancer	DOID:6702	recurrent stomach cancer	0.458801
DOID:5006	adult primary Liver cancer	DOID:6702	recurrent stomach cancer	0.458801
DOID:5028	recurrent cancer of Liver	DOID:6702	recurrent stomach cancer	0.458801
DOID:5962	recurrent bladder cancer	DOID:6702	recurrent stomach cancer	0.458801
DOID:6269	recurrent breast cancer	DOID:6702	recurrent stomach cancer	0.458801
DOID:14491	regional ureteric cancer	DOID:5028	recurrent cancer of Liver	0.458801
DOID:14491	regional ureteric cancer	DOID:5006	adult primary Liver cancer	0.458801
DOID:14491	regional ureteric cancer	DOID:6962	recurrent cancer of skin	0.458801
DOID:5006	adult primary Liver cancer	DOID:6962	recurrent cancer of skin	0.458801
DOID:5028	recurrent cancer of Liver	DOID:6962	recurrent cancer of skin	0.458801
DOID:5962	recurrent bladder cancer	DOID:6962	recurrent cancer of skin	0.458801
DOID:6269	recurrent breast cancer	DOID:6962	recurrent cancer of skin	0.458801
DOID:6702	recurrent stomach cancer	DOID:6962	recurrent cancer of skin	0.458801
DOID:6741	bilateral breast cancer	DOID:6962	recurrent cancer of skin	0.458801
DOID:6826	recurrent cancer of pancreas	DOID:6962	recurrent cancer of skin	0.458801
DOID:6861	recurrent cancer of gallbladder	DOID:6962	recurrent cancer of skin	0.458801
DOID:6887	recurrent ureteric cancer	DOID:6962	recurrent cancer of skin	0.458801
DOID:14491	regional ureteric cancer	DOID:8382	recurrent endometrial cancer	0.458801
DOID:5006	adult primary Liver cancer	DOID:8382	recurrent endometrial cancer	0.458801
DOID:5028	recurrent cancer of Liver	DOID:8382	recurrent endometrial cancer	0.458801
DOID:5962	recurrent bladder cancer	DOID:8382	recurrent endometrial cancer	0.458801
DOID:6269	recurrent breast cancer	DOID:8382	recurrent endometrial cancer	0.458801
DOID:6702	recurrent stomach cancer	DOID:8382	recurrent endometrial cancer	0.458801
DOID:6741	bilateral breast cancer	DOID:8382	recurrent endometrial cancer	0.458801
DOID:6826	recurrent cancer of pancreas	DOID:8382	recurrent endometrial cancer	0.458801
DOID:6861	recurrent cancer of gallbladder	DOID:8382	recurrent endometrial cancer	0.458801
DOID:6887	recurrent ureteric cancer	DOID:8382	recurrent endometrial cancer	0.458801
DOID:6962	recurrent cancer of skin	DOID:8382	recurrent endometrial cancer	0.458801
DOID:6981	recurrent colorectal cancer	DOID:8382	recurrent endometrial cancer	0.458801
DOID:7043	metastatic vulvar cancer	DOID:8382	recurrent endometrial cancer	0.458801
DOID:7265	familial cancer of breast	DOID:8382	recurrent endometrial cancer	0.458801
DOID:7315	Jewett-Marshall bladder cancer	DOID:8382	recurrent endometrial cancer	0.458801
DOID:7371	superficial urinary bladder cancer	DOID:8382	recurrent endometrial cancer	0.458801
DOID:7544	recurrent esophagus cancer	DOID:8382	recurrent endometrial cancer	0.458801
DOID:7636	recurrent cancer of small Intestine	DOID:8382	recurrent endometrial cancer	0.458801
DOID:7671	recurrent penis cancer	DOID:8382	recurrent endometrial cancer	0.458801
DOID:8029	Sporadic breast cancer	DOID:8382	recurrent endometrial cancer	0.458801
DOID:8055	recurrent urethral cancer	DOID:8382	recurrent endometrial cancer	0.458801
DOID:8163	gallbladder cancer Unresectable	DOID:8382	recurrent endometrial cancer	0.458801
DOID:8192	recurrent vulva cancer	DOID:8382	recurrent endometrial cancer	0.458801
DOID:14491	regional ureteric cancer	DOID:7671	recurrent penis cancer	0.458801
DOID:5006	adult primary Liver cancer	DOID:7671	recurrent penis cancer	0.458801
DOID:5028	recurrent cancer of Liver	DOID:7671	recurrent penis cancer	0.458801
DOID:5962	recurrent bladder cancer	DOID:7671	recurrent penis cancer	0.458801
DOID:6269	recurrent breast cancer	DOID:7671	recurrent penis cancer	0.458801
DOID:6702	recurrent stomach cancer	DOID:7671	recurrent penis cancer	0.458801
DOID:6741	bilateral breast cancer	DOID:7671	recurrent penis cancer	0.458801
DOID:6826	recurrent cancer of pancreas	DOID:7671	recurrent penis cancer	0.458801
DOID:6861	recurrent cancer of gallbladder	DOID:7671	recurrent penis cancer	0.458801
DOID:6887	recurrent ureteric cancer	DOID:7671	recurrent penis cancer	0.458801
DOID:6962	recurrent cancer of skin	DOID:7671	recurrent penis cancer	0.458801
DOID:6981	recurrent colorectal cancer	DOID:7671	recurrent penis cancer	0.458801
DOID:7043	metastatic vulvar cancer	DOID:7671	recurrent penis cancer	0.458801
DOID:7265	familial cancer of breast	DOID:7671	recurrent penis cancer	0.458801
DOID:7315	Jewett-Marshall bladder cancer	DOID:7671	recurrent penis cancer	0.458801
DOID:7371	superficial urinary bladder cancer	DOID:7671	recurrent penis cancer	0.458801
DOID:7544	recurrent esophagus cancer	DOID:7671	recurrent penis cancer	0.458801
DOID:7636	recurrent cancer of small Intestine	DOID:7671	recurrent penis cancer	0.458801
DOID:14491	regional ureteric cancer	DOID:7636	recurrent cancer of small Intestine	0.458801
DOID:5006	adult primary Liver cancer	DOID:7636	recurrent cancer of small Intestine	0.458801
DOID:5028	recurrent cancer of Liver	DOID:7636	recurrent cancer of small Intestine	0.458801
DOID:5962	recurrent bladder cancer	DOID:7636	recurrent cancer of small Intestine	0.458801
DOID:6269	recurrent breast cancer	DOID:7636	recurrent cancer of small Intestine	0.458801
DOID:6702	recurrent stomach cancer	DOID:7636	recurrent cancer of small Intestine	0.458801
DOID:6741	bilateral breast cancer	DOID:7636	recurrent cancer of small Intestine	0.458801
DOID:6826	recurrent cancer of pancreas	DOID:7636	recurrent cancer of small Intestine	0.458801
DOID:6861	recurrent cancer of gallbladder	DOID:7636	recurrent cancer of small Intestine	0.458801
DOID:6887	recurrent ureteric cancer	DOID:7636	recurrent cancer of small Intestine	0.458801
DOID:6962	recurrent cancer of skin	DOID:7636	recurrent cancer of small Intestine	0.458801
DOID:6981	recurrent colorectal cancer	DOID:7636	recurrent cancer of small Intestine	0.458801
DOID:7043	metastatic vulvar cancer	DOID:7636	recurrent cancer of small Intestine	0.458801
DOID:7265	familial cancer of breast	DOID:7636	recurrent cancer of small Intestine	0.458801
DOID:7315	Jewett-Marshall bladder cancer	DOID:7636	recurrent cancer of small Intestine	0.458801
DOID:7371	superficial urinary bladder cancer	DOID:7636	recurrent cancer of small Intestine	0.458801
DOID:7544	recurrent esophagus cancer	DOID:7636	recurrent cancer of small Intestine	0.458801
DOID:14491	regional ureteric cancer	DOID:7544	recurrent esophagus cancer	0.458801
DOID:5006	adult primary Liver cancer	DOID:7544	recurrent esophagus cancer	0.458801
DOID:5028	recurrent cancer of Liver	DOID:7544	recurrent esophagus cancer	0.458801
DOID:5962	recurrent bladder cancer	DOID:7544	recurrent esophagus cancer	0.458801
DOID:6269	recurrent breast cancer	DOID:7544	recurrent esophagus cancer	0.458801
DOID:6702	recurrent stomach cancer	DOID:7544	recurrent esophagus cancer	0.458801
DOID:6741	bilateral breast cancer	DOID:7544	recurrent esophagus cancer	0.458801
DOID:6826	recurrent cancer of pancreas	DOID:7544	recurrent esophagus cancer	0.458801
DOID:6861	recurrent cancer of gallbladder	DOID:7544	recurrent esophagus cancer	0.458801
DOID:6887	recurrent ureteric cancer	DOID:7544	recurrent esophagus cancer	0.458801
DOID:6962	recurrent cancer of skin	DOID:7544	recurrent esophagus cancer	0.458801
DOID:6981	recurrent colorectal cancer	DOID:7544	recurrent esophagus cancer	0.458801
DOID:7043	metastatic vulvar cancer	DOID:7544	recurrent esophagus cancer	0.458801
DOID:7265	familial cancer of breast	DOID:7544	recurrent esophagus cancer	0.458801
DOID:7315	Jewett-Marshall bladder cancer	DOID:7544	recurrent esophagus cancer	0.458801
DOID:7371	superficial urinary bladder cancer	DOID:7544	recurrent esophagus cancer	0.458801
DOID:14491	regional ureteric cancer	DOID:8055	recurrent urethral cancer	0.458801
DOID:5006	adult primary Liver cancer	DOID:8055	recurrent urethral cancer	0.458801
DOID:5028	recurrent cancer of Liver	DOID:8055	recurrent urethral cancer	0.458801
DOID:5962	recurrent bladder cancer	DOID:8055	recurrent urethral cancer	0.458801
DOID:6269	recurrent breast cancer	DOID:8055	recurrent urethral cancer	0.458801
DOID:6702	recurrent stomach cancer	DOID:8055	recurrent urethral cancer	0.458801
DOID:6741	bilateral breast cancer	DOID:8055	recurrent urethral cancer	0.458801
DOID:6826	recurrent cancer of pancreas	DOID:8055	recurrent urethral cancer	0.458801
DOID:6861	recurrent cancer of gallbladder	DOID:8055	recurrent urethral cancer	0.458801
DOID:6887	recurrent ureteric cancer	DOID:8055	recurrent urethral cancer	0.458801
DOID:6962	recurrent cancer of skin	DOID:8055	recurrent urethral cancer	0.458801
DOID:6981	recurrent colorectal cancer	DOID:8055	recurrent urethral cancer	0.458801
DOID:7043	metastatic vulvar cancer	DOID:8055	recurrent urethral cancer	0.458801
DOID:7265	familial cancer of breast	DOID:8055	recurrent urethral cancer	0.458801
DOID:7315	Jewett-Marshall bladder cancer	DOID:8055	recurrent urethral cancer	0.458801
DOID:7371	superficial urinary bladder cancer	DOID:8055	recurrent urethral cancer	0.458801
DOID:7544	recurrent esophagus cancer	DOID:8055	recurrent urethral cancer	0.458801
DOID:7636	recurrent cancer of small Intestine	DOID:8055	recurrent urethral cancer	0.458801
DOID:7671	recurrent penis cancer	DOID:8055	recurrent urethral cancer	0.458801
DOID:8029	Sporadic breast cancer	DOID:8055	recurrent urethral cancer	0.458801
DOID:14491	regional ureteric cancer	DOID:7043	metastatic vulvar cancer	0.458801
DOID:5006	adult primary Liver cancer	DOID:7043	metastatic vulvar cancer	0.458801
DOID:5028	recurrent cancer of Liver	DOID:7043	metastatic vulvar cancer	0.458801
DOID:5962	recurrent bladder cancer	DOID:7043	metastatic vulvar cancer	0.458801
DOID:6269	recurrent breast cancer	DOID:7043	metastatic vulvar cancer	0.458801
DOID:6702	recurrent stomach cancer	DOID:7043	metastatic vulvar cancer	0.458801
DOID:6741	bilateral breast cancer	DOID:7043	metastatic vulvar cancer	0.458801
DOID:6826	recurrent cancer of pancreas	DOID:7043	metastatic vulvar cancer	0.458801
DOID:6861	recurrent cancer of gallbladder	DOID:7043	metastatic vulvar cancer	0.458801
DOID:6887	recurrent ureteric cancer	DOID:7043	metastatic vulvar cancer	0.458801
DOID:6962	recurrent cancer of skin	DOID:7043	metastatic vulvar cancer	0.458801
DOID:6981	recurrent colorectal cancer	DOID:7043	metastatic vulvar cancer	0.458801
DOID:14491	regional ureteric cancer	DOID:8192	recurrent vulva cancer	0.458801
DOID:5006	adult primary Liver cancer	DOID:8192	recurrent vulva cancer	0.458801
DOID:5028	recurrent cancer of Liver	DOID:8192	recurrent vulva cancer	0.458801
DOID:5962	recurrent bladder cancer	DOID:8192	recurrent vulva cancer	0.458801
DOID:6269	recurrent breast cancer	DOID:8192	recurrent vulva cancer	0.458801
DOID:6702	recurrent stomach cancer	DOID:8192	recurrent vulva cancer	0.458801
DOID:6741	bilateral breast cancer	DOID:8192	recurrent vulva cancer	0.458801
DOID:6826	recurrent cancer of pancreas	DOID:8192	recurrent vulva cancer	0.458801
DOID:6861	recurrent cancer of gallbladder	DOID:8192	recurrent vulva cancer	0.458801
DOID:6887	recurrent ureteric cancer	DOID:8192	recurrent vulva cancer	0.458801
DOID:6962	recurrent cancer of skin	DOID:8192	recurrent vulva cancer	0.458801
DOID:6981	recurrent colorectal cancer	DOID:8192	recurrent vulva cancer	0.458801
DOID:7265	familial cancer of breast	DOID:8192	recurrent vulva cancer	0.458801
DOID:7315	Jewett-Marshall bladder cancer	DOID:8192	recurrent vulva cancer	0.458801
DOID:7371	superficial urinary bladder cancer	DOID:8192	recurrent vulva cancer	0.458801
DOID:7544	recurrent esophagus cancer	DOID:8192	recurrent vulva cancer	0.458801
DOID:7636	recurrent cancer of small Intestine	DOID:8192	recurrent vulva cancer	0.458801
DOID:7671	recurrent penis cancer	DOID:8192	recurrent vulva cancer	0.458801
DOID:8029	Sporadic breast cancer	DOID:8192	recurrent vulva cancer	0.458801
DOID:8055	recurrent urethral cancer	DOID:8192	recurrent vulva cancer	0.458801
DOID:8163	gallbladder cancer Unresectable	DOID:8192	recurrent vulva cancer	0.458801
DOID:14491	regional ureteric cancer	DOID:6981	recurrent colorectal cancer	0.458801
DOID:5006	adult primary Liver cancer	DOID:6981	recurrent colorectal cancer	0.458801
DOID:5028	recurrent cancer of Liver	DOID:6981	recurrent colorectal cancer	0.458801
DOID:5962	recurrent bladder cancer	DOID:6981	recurrent colorectal cancer	0.458801
DOID:6269	recurrent breast cancer	DOID:6981	recurrent colorectal cancer	0.458801
DOID:6702	recurrent stomach cancer	DOID:6981	recurrent colorectal cancer	0.458801
DOID:6741	bilateral breast cancer	DOID:6981	recurrent colorectal cancer	0.458801
DOID:6826	recurrent cancer of pancreas	DOID:6981	recurrent colorectal cancer	0.458801
DOID:6861	recurrent cancer of gallbladder	DOID:6981	recurrent colorectal cancer	0.458801
DOID:6887	recurrent ureteric cancer	DOID:6981	recurrent colorectal cancer	0.458801
DOID:6962	recurrent cancer of skin	DOID:6981	recurrent colorectal cancer	0.458801
DOID:14491	regional ureteric cancer	DOID:9256	colorectal cancer	0.458801
DOID:5006	adult primary Liver cancer	DOID:9256	colorectal cancer	0.458801
DOID:5028	recurrent cancer of Liver	DOID:9256	colorectal cancer	0.458801
DOID:5962	recurrent bladder cancer	DOID:9256	colorectal cancer	0.458801
DOID:6269	recurrent breast cancer	DOID:9256	colorectal cancer	0.458801
DOID:6702	recurrent stomach cancer	DOID:9256	colorectal cancer	0.458801
DOID:6741	bilateral breast cancer	DOID:9256	colorectal cancer	0.458801
DOID:6826	recurrent cancer of pancreas	DOID:9256	colorectal cancer	0.458801
DOID:6861	recurrent cancer of gallbladder	DOID:9256	colorectal cancer	0.458801
DOID:6887	recurrent ureteric cancer	DOID:9256	colorectal cancer	0.458801
DOID:6962	recurrent cancer of skin	DOID:9256	colorectal cancer	0.458801
DOID:7043	metastatic vulvar cancer	DOID:9256	colorectal cancer	0.458801
DOID:7265	familial cancer of breast	DOID:9256	colorectal cancer	0.458801
DOID:7315	Jewett-Marshall bladder cancer	DOID:9256	colorectal cancer	0.458801
DOID:7371	superficial urinary bladder cancer	DOID:9256	colorectal cancer	0.458801
DOID:7544	recurrent esophagus cancer	DOID:9256	colorectal cancer	0.458801
DOID:7636	recurrent cancer of small Intestine	DOID:9256	colorectal cancer	0.458801
DOID:7671	recurrent penis cancer	DOID:9256	colorectal cancer	0.458801
DOID:8029	Sporadic breast cancer	DOID:9256	colorectal cancer	0.458801
DOID:8055	recurrent urethral cancer	DOID:9256	colorectal cancer	0.458801
DOID:8163	gallbladder cancer Unresectable	DOID:9256	colorectal cancer	0.458801
DOID:8192	recurrent vulva cancer	DOID:9256	colorectal cancer	0.458801
DOID:8382	recurrent endometrial cancer	DOID:9256	colorectal cancer	0.458801
DOID:14491	regional ureteric cancer	DOID:6861	recurrent cancer of gallbladder	0.458801
DOID:5006	adult primary Liver cancer	DOID:6861	recurrent cancer of gallbladder	0.458801
DOID:5028	recurrent cancer of Liver	DOID:6861	recurrent cancer of gallbladder	0.458801
DOID:5962	recurrent bladder cancer	DOID:6861	recurrent cancer of gallbladder	0.458801
DOID:6269	recurrent breast cancer	DOID:6861	recurrent cancer of gallbladder	0.458801
DOID:6702	recurrent stomach cancer	DOID:6861	recurrent cancer of gallbladder	0.458801
DOID:6741	bilateral breast cancer	DOID:6861	recurrent cancer of gallbladder	0.458801
DOID:6826	recurrent cancer of pancreas	DOID:6861	recurrent cancer of gallbladder	0.458801
DOID:14491	regional ureteric cancer	DOID:8163	gallbladder cancer Unresectable	0.458801
DOID:5006	adult primary Liver cancer	DOID:8163	gallbladder cancer Unresectable	0.458801
DOID:5028	recurrent cancer of Liver	DOID:8163	gallbladder cancer Unresectable	0.458801
DOID:5962	recurrent bladder cancer	DOID:8163	gallbladder cancer Unresectable	0.458801
DOID:6269	recurrent breast cancer	DOID:8163	gallbladder cancer Unresectable	0.458801
DOID:6702	recurrent stomach cancer	DOID:8163	gallbladder cancer Unresectable	0.458801
DOID:6741	bilateral breast cancer	DOID:8163	gallbladder cancer Unresectable	0.458801
DOID:6826	recurrent cancer of pancreas	DOID:8163	gallbladder cancer Unresectable	0.458801
DOID:6887	recurrent ureteric cancer	DOID:8163	gallbladder cancer Unresectable	0.458801
DOID:6962	recurrent cancer of skin	DOID:8163	gallbladder cancer Unresectable	0.458801
DOID:6981	recurrent colorectal cancer	DOID:8163	gallbladder cancer Unresectable	0.458801
DOID:7043	metastatic vulvar cancer	DOID:8163	gallbladder cancer Unresectable	0.458801
DOID:7265	familial cancer of breast	DOID:8163	gallbladder cancer Unresectable	0.458801
DOID:7315	Jewett-Marshall bladder cancer	DOID:8163	gallbladder cancer Unresectable	0.458801
DOID:7371	superficial urinary bladder cancer	DOID:8163	gallbladder cancer Unresectable	0.458801
DOID:7544	recurrent esophagus cancer	DOID:8163	gallbladder cancer Unresectable	0.458801
DOID:7636	recurrent cancer of small Intestine	DOID:8163	gallbladder cancer Unresectable	0.458801
DOID:7671	recurrent penis cancer	DOID:8163	gallbladder cancer Unresectable	0.458801
DOID:8029	Sporadic breast cancer	DOID:8163	gallbladder cancer Unresectable	0.458801
DOID:8055	recurrent urethral cancer	DOID:8163	gallbladder cancer Unresectable	0.458801
DOID:14491	regional ureteric cancer	DOID:6826	recurrent cancer of pancreas	0.458801
DOID:5006	adult primary Liver cancer	DOID:6826	recurrent cancer of pancreas	0.458801
DOID:5028	recurrent cancer of Liver	DOID:6826	recurrent cancer of pancreas	0.458801
DOID:5962	recurrent bladder cancer	DOID:6826	recurrent cancer of pancreas	0.458801
DOID:6269	recurrent breast cancer	DOID:6826	recurrent cancer of pancreas	0.458801
DOID:6702	recurrent stomach cancer	DOID:6826	recurrent cancer of pancreas	0.458801
DOID:6741	bilateral breast cancer	DOID:6826	recurrent cancer of pancreas	0.458801
DOID:14491	regional ureteric cancer	DOID:8029	Sporadic breast cancer	0.458801
DOID:5006	adult primary Liver cancer	DOID:8029	Sporadic breast cancer	0.458801
DOID:5028	recurrent cancer of Liver	DOID:8029	Sporadic breast cancer	0.458801
DOID:5962	recurrent bladder cancer	DOID:8029	Sporadic breast cancer	0.458801
DOID:6702	recurrent stomach cancer	DOID:8029	Sporadic breast cancer	0.458801
DOID:6826	recurrent cancer of pancreas	DOID:8029	Sporadic breast cancer	0.458801
DOID:6861	recurrent cancer of gallbladder	DOID:8029	Sporadic breast cancer	0.458801
DOID:6887	recurrent ureteric cancer	DOID:8029	Sporadic breast cancer	0.458801
DOID:6962	recurrent cancer of skin	DOID:8029	Sporadic breast cancer	0.458801
DOID:6981	recurrent colorectal cancer	DOID:8029	Sporadic breast cancer	0.458801
DOID:7043	metastatic vulvar cancer	DOID:8029	Sporadic breast cancer	0.458801
DOID:7315	Jewett-Marshall bladder cancer	DOID:8029	Sporadic breast cancer	0.458801
DOID:7371	superficial urinary bladder cancer	DOID:8029	Sporadic breast cancer	0.458801
DOID:7544	recurrent esophagus cancer	DOID:8029	Sporadic breast cancer	0.458801
DOID:7636	recurrent cancer of small Intestine	DOID:8029	Sporadic breast cancer	0.458801
DOID:7671	recurrent penis cancer	DOID:8029	Sporadic breast cancer	0.458801
DOID:14491	regional ureteric cancer	DOID:7265	familial cancer of breast	0.458801
DOID:5006	adult primary Liver cancer	DOID:7265	familial cancer of breast	0.458801
DOID:5028	recurrent cancer of Liver	DOID:7265	familial cancer of breast	0.458801
DOID:5962	recurrent bladder cancer	DOID:7265	familial cancer of breast	0.458801
DOID:6702	recurrent stomach cancer	DOID:7265	familial cancer of breast	0.458801
DOID:6826	recurrent cancer of pancreas	DOID:7265	familial cancer of breast	0.458801
DOID:6861	recurrent cancer of gallbladder	DOID:7265	familial cancer of breast	0.458801
DOID:6887	recurrent ureteric cancer	DOID:7265	familial cancer of breast	0.458801
DOID:6962	recurrent cancer of skin	DOID:7265	familial cancer of breast	0.458801
DOID:6981	recurrent colorectal cancer	DOID:7265	familial cancer of breast	0.458801
DOID:7043	metastatic vulvar cancer	DOID:7265	familial cancer of breast	0.458801
DOID:14491	regional ureteric cancer	DOID:6269	recurrent breast cancer	0.458801
DOID:5006	adult primary Liver cancer	DOID:6269	recurrent breast cancer	0.458801
DOID:5028	recurrent cancer of Liver	DOID:6269	recurrent breast cancer	0.458801
DOID:5962	recurrent bladder cancer	DOID:6269	recurrent breast cancer	0.458801
DOID:14491	regional ureteric cancer	DOID:6741	bilateral breast cancer	0.458801
DOID:5006	adult primary Liver cancer	DOID:6741	bilateral breast cancer	0.458801
DOID:5028	recurrent cancer of Liver	DOID:6741	bilateral breast cancer	0.458801
DOID:5962	recurrent bladder cancer	DOID:6741	bilateral breast cancer	0.458801
DOID:6702	recurrent stomach cancer	DOID:6741	bilateral breast cancer	0.458801
DOID:5006	adult primary Liver cancer	DOID:6887	recurrent ureteric cancer	0.458801
DOID:5028	recurrent cancer of Liver	DOID:6887	recurrent ureteric cancer	0.458801
DOID:5962	recurrent bladder cancer	DOID:6887	recurrent ureteric cancer	0.458801
DOID:6269	recurrent breast cancer	DOID:6887	recurrent ureteric cancer	0.458801
DOID:6702	recurrent stomach cancer	DOID:6887	recurrent ureteric cancer	0.458801
DOID:6741	bilateral breast cancer	DOID:6887	recurrent ureteric cancer	0.458801
DOID:6826	recurrent cancer of pancreas	DOID:6887	recurrent ureteric cancer	0.458801
DOID:6861	recurrent cancer of gallbladder	DOID:6887	recurrent ureteric cancer	0.458801
DOID:14491	regional ureteric cancer	DOID:7371	superficial urinary bladder cancer	0.458801
DOID:5006	adult primary Liver cancer	DOID:7371	superficial urinary bladder cancer	0.458801
DOID:5028	recurrent cancer of Liver	DOID:7371	superficial urinary bladder cancer	0.458801
DOID:6269	recurrent breast cancer	DOID:7371	superficial urinary bladder cancer	0.458801
DOID:6702	recurrent stomach cancer	DOID:7371	superficial urinary bladder cancer	0.458801
DOID:6741	bilateral breast cancer	DOID:7371	superficial urinary bladder cancer	0.458801
DOID:6826	recurrent cancer of pancreas	DOID:7371	superficial urinary bladder cancer	0.458801
DOID:6861	recurrent cancer of gallbladder	DOID:7371	superficial urinary bladder cancer	0.458801
DOID:6887	recurrent ureteric cancer	DOID:7371	superficial urinary bladder cancer	0.458801
DOID:6962	recurrent cancer of skin	DOID:7371	superficial urinary bladder cancer	0.458801
DOID:6981	recurrent colorectal cancer	DOID:7371	superficial urinary bladder cancer	0.458801
DOID:7043	metastatic vulvar cancer	DOID:7371	superficial urinary bladder cancer	0.458801
DOID:7265	familial cancer of breast	DOID:7371	superficial urinary bladder cancer	0.458801
DOID:14491	regional ureteric cancer	DOID:5962	recurrent bladder cancer	0.458801
DOID:5006	adult primary Liver cancer	DOID:5962	recurrent bladder cancer	0.458801
DOID:5028	recurrent cancer of Liver	DOID:5962	recurrent bladder cancer	0.458801
DOID:14491	regional ureteric cancer	DOID:7315	Jewett-Marshall bladder cancer	0.458801
DOID:5006	adult primary Liver cancer	DOID:7315	Jewett-Marshall bladder cancer	0.458801
DOID:5028	recurrent cancer of Liver	DOID:7315	Jewett-Marshall bladder cancer	0.458801
DOID:6269	recurrent breast cancer	DOID:7315	Jewett-Marshall bladder cancer	0.458801
DOID:6702	recurrent stomach cancer	DOID:7315	Jewett-Marshall bladder cancer	0.458801
DOID:6741	bilateral breast cancer	DOID:7315	Jewett-Marshall bladder cancer	0.458801
DOID:6826	recurrent cancer of pancreas	DOID:7315	Jewett-Marshall bladder cancer	0.458801
DOID:6861	recurrent cancer of gallbladder	DOID:7315	Jewett-Marshall bladder cancer	0.458801
DOID:6887	recurrent ureteric cancer	DOID:7315	Jewett-Marshall bladder cancer	0.458801
DOID:6962	recurrent cancer of skin	DOID:7315	Jewett-Marshall bladder cancer	0.458801
DOID:6981	recurrent colorectal cancer	DOID:7315	Jewett-Marshall bladder cancer	0.458801
DOID:7043	metastatic vulvar cancer	DOID:7315	Jewett-Marshall bladder cancer	0.458801
DOID:7265	familial cancer of breast	DOID:7315	Jewett-Marshall bladder cancer	0.458801
DOID:10149	cancer of long bones of lower limb	DOID:1112	cancer of neck	0.458801
DOID:1544	localized parathyroid cancer	DOID:3971	well-differentiated thyroid cancer	0.458686
DOID:13213	metastatic cancer to the breast	DOID:462	cancer by anatomical entity	0.458487
DOID:1648	primary breast cancer	DOID:462	cancer by anatomical entity	0.455082
DOID:120	female genital cancer	DOID:5345	malignant non-seminomatous germ cell cancer of the testis	0.454614
DOID:170	endocrine gland cancer	DOID:6801	recurrent hematologic cancer	0.453619
DOID:193	cancer of reproductive system	DOID:6801	recurrent hematologic cancer	0.453619
DOID:170	endocrine gland cancer	DOID:712	refractory hematologic cancer	0.453619
DOID:193	cancer of reproductive system	DOID:712	refractory hematologic cancer	0.453619
DOID:6801	recurrent hematologic cancer	DOID:8377	digestive system cancer	0.453619
DOID:712	refractory hematologic cancer	DOID:8377	digestive system cancer	0.453619
DOID:170	endocrine gland cancer	DOID:5416	recurrent small cell lung cancer	0.45357
DOID:5345	malignant non-seminomatous germ cell cancer of the testis	DOID:9595	primary ovarian cancer	0.453531
DOID:4363	uterine cancer	DOID:8045	recurrent cancer of prostate	0.453191
DOID:120	female genital cancer	DOID:1648	primary breast cancer	0.452519
DOID:1648	primary breast cancer	DOID:3856	male genital cancer	0.452519
DOID:120	female genital cancer	DOID:6893	AIDS-Related cervical cancer	0.451787
DOID:2994	germ cell cancer	DOID:8377	digestive system cancer	0.44706
DOID:170	endocrine gland cancer	DOID:2994	germ cell cancer	0.44706
DOID:193	cancer of reproductive system	DOID:2994	germ cell cancer	0.44706
DOID:3883	hereditary non-polyposis colon cancer type 1	DOID:8377	digestive system cancer	0.444538
DOID:3884	hereditary non-polyposis colon cancer type 2	DOID:8377	digestive system cancer	0.444538
DOID:170	endocrine gland cancer	DOID:4001	epithelial ovarian cancer	0.444266
DOID:10150	cancer of lower limb	DOID:737	cancer of urethra	0.44423
DOID:10237	pelvic cancer	DOID:737	cancer of urethra	0.44423
DOID:11934	head and neck cancer	DOID:737	cancer of urethra	0.44423
DOID:122	abdominal cancer	DOID:737	cancer of urethra	0.44423
DOID:176	cardiovascular cancer	DOID:737	cancer of urethra	0.44423
DOID:737	cancer of urethra	DOID:8731	cancer of carotid body	0.44423
DOID:3093	cancer of the nervous system	DOID:737	cancer of urethra	0.443394
DOID:10150	cancer of lower limb	DOID:3093	cancer of the nervous system	0.443394
DOID:10237	pelvic cancer	DOID:3093	cancer of the nervous system	0.443394
DOID:11934	head and neck cancer	DOID:3093	cancer of the nervous system	0.443394
DOID:122	abdominal cancer	DOID:3093	cancer of the nervous system	0.443394
DOID:176	cardiovascular cancer	DOID:3093	cancer of the nervous system	0.443394
DOID:3093	cancer of the nervous system	DOID:8731	cancer of carotid body	0.443394
DOID:1281	female reproductive cancer	DOID:6893	AIDS-Related cervical cancer	0.442495
DOID:6834	recurrent AIDS-Related anal cancer	DOID:6893	AIDS-Related cervical cancer	0.442239
DOID:2781	Rectosigmoid cancer	DOID:3883	hereditary non-polyposis colon cancer type 1	0.441934
DOID:2781	Rectosigmoid cancer	DOID:3884	hereditary non-polyposis colon cancer type 2	0.441934
DOID:2531	hematologic cancer	DOID:5093	thoracic cancer	0.441748
DOID:4832	non small cell lung cancer recurrent	DOID:737	cancer of urethra	0.440902
DOID:7084	recurrent adult primary Liver cancer	DOID:737	cancer of urethra	0.440902
DOID:1112	cancer of neck	DOID:7149	metastatic parathyroid cancer	0.436507
DOID:1112	cancer of neck	DOID:7150	recurrent parathyroid cancer	0.436507
DOID:672	spleen cancer	DOID:6801	recurrent hematologic cancer	0.436375
DOID:672	spleen cancer	DOID:712	refractory hematologic cancer	0.436375
DOID:3883	hereditary non-polyposis colon cancer type 1	DOID:6980	recurrent rectosigmoid cancer	0.436202
DOID:3884	hereditary non-polyposis colon cancer type 2	DOID:6980	recurrent rectosigmoid cancer	0.436202
DOID:120	female genital cancer	DOID:3093	cancer of the nervous system	0.435888
DOID:3093	cancer of the nervous system	DOID:3856	male genital cancer	0.435888
DOID:193	cancer of reproductive system	DOID:4001	epithelial ovarian cancer	0.43516
DOID:2400	clitoral cancer	DOID:4001	epithelial ovarian cancer	0.434944
DOID:1112	cancer of neck	DOID:3971	well-differentiated thyroid cancer	0.43172
DOID:2400	clitoral cancer	DOID:9595	primary ovarian cancer	0.431689
DOID:6980	recurrent rectosigmoid cancer	DOID:8377	digestive system cancer	0.431445
DOID:120	female genital cancer	DOID:8045	recurrent cancer of prostate	0.431241
