# Supplementary material for: DOSim: An R package for similarity between diseases based on Disease Ontology
Source: BMC Bioinformatics. 2011 Jun 29;12:266. doi: 10.1186/1471-2105-12-266 (PMC3150296; doi:10.1186/1471-2105-12-266)
Supplement: Additional file 3 — Detailed annotation for ten obesity related gene modules Ten modules of obesity genes were obtained by 'detectModule' function with minimal module size larger than 10 and using the 'tree' method. The module annotation was carried out by the R script in the Addtional file 4 (R_Code.R'). All GO and KEGG terms assigned to each module are at a significant level of FDR < = 0.01. [file 1471-2105-12-266-S3.XLS]

## Sheet: description
Ten modules of obesity genes are obtained by function 'detectModule' with minimal module size larger than 10 and use the 'tree' method. The module annotation is carried out by R script in the supplement file 3 (R_Code.R'). All terms of GO, KEGG assigned to each module are at a significant level of FDR<=0.01

## Sheet: Multilayered Annotation
Module Name	Module Size	Gene Ontology						KEGG				Entrez Genes
			GOID	GO Term	pvalue	qvalue		PATHID	PATH Name	pvalue	qvalue
module_1	92		GO:0042632	cholesterol homeostasis	6.46663e-16	3.16865e-13		path:04080	Neuroactive ligand-receptor interaction	1.11022e-16	2.16506e-14	4094	875
			GO:0034375	high-density lipoprotein particle remodeling	5.10424e-13	1.25054e-10		path:03320	PPAR signaling pathway	1.28342e-13	1.25141e-11	3568	4552
			GO:0043691	reverse cholesterol transport	3.35124e-12	5.47369e-10		path:04920	Adipocytokine signaling pathway	6.67967e-09	4.34204e-07	3303	7351
			GO:0033700	phospholipid efflux	1.07444e-11	1.31619e-09		path:04910	Insulin signaling pathway	5.773e-08	2.8145e-06	4056	3953
			GO:0050873	brown fat cell differentiation	3.32069e-11	3.25427e-09		path:04930	Type II diabetes mellitus	6.95187e-07	2.71762e-05	4210	153
			GO:0008203	cholesterol metabolic process	9.68513e-11	7.90953e-09		path:04950	Maturity onset diabetes of the young	0.00010227	0.00398211	5313	154
			GO:0033344	cholesterol efflux	1.1616e-09	8.1312e-08						259197	6517
			GO:0010873	positive regulation of cholesterol esterification	5.04116e-08	3.08771e-06						7442	56729
			GO:0034374	low-density lipoprotein particle remodeling	1.79741e-07	9.78591e-06						7432	79602
			GO:0010903	negative regulation of very-low-density lipoprotein particle remodeling	2.40336e-07	1.01114e-05						7434	2641
			GO:0002024	diet induced thermogenesis	2.40336e-07	1.01114e-05						6356	10135
			GO:0042593	glucose homeostasis	2.47626e-07	1.01114e-05						1555	5950
			GO:0034380	high-density lipoprotein particle assembly	2.38149e-06	8.33521e-05						1147	79068
			GO:0034382	chylomicron remnant clearance	2.38149e-06	8.33521e-05						6041	2303
			GO:0034372	very-low-density lipoprotein particle remodeling	4.28916e-06	0.000129068						4772	4018
			GO:0019433	triglyceride catabolic process	4.43993e-06	0.000129068						2956	345
			GO:0030300	regulation of intestinal cholesterol absorption	4.74127e-06	0.000129068						4306	155
			GO:0034379	very-low-density lipoprotein particle assembly	4.74127e-06	0.000129068						4160	3949
			GO:0006641	triglyceride metabolic process	5.0265e-06	0.000129631						2693	19
			GO:0006112	energy reserve metabolic process	1.24233e-05	0.00030437						5122	341
			GO:0070328	triglyceride homeostasis	1.31549e-05	0.000306947						2168	335
			GO:0002025	vasodilation by norepinephrine-epinephrine involved in regulation of systemic arterial blood pressure	3.90856e-05	0.000793257						187	338
			GO:0060621	negative regulation of cholesterol import	3.90856e-05	0.000793257						3827	2169
			GO:0046340	diacylglycerol catabolic process	3.90856e-05	0.000793257						624	3990
			GO:0008286	insulin receptor signaling pathway	4.04723e-05	0.000793257						5997	5346
			GO:0010745	negative regulation of macrophage derived foam cell differentiation	5.07451e-05	0.000956349						3283	590
			GO:0032488	Cdc42 protein signal transduction	8.31978e-05	0.00150989						118	337
			GO:0042157	lipoprotein metabolic process	0.000105027	0.00183797						148	1071
			GO:0002032	desensitization of G-protein coupled receptor protein signaling pathway by arrestin	0.000116776	0.00197311						4000	336
			GO:0051384	response to glucocorticoid stimulus	0.000121538	0.00198511						10062	4547
			GO:0046627	negative regulation of insulin receptor signaling pathway	0.000126835	0.00200482						3651	6319
			GO:0043627	response to estrogen stimulus	0.000181367	0.00277718						685	5409
			GO:0010916	negative regulation of very-low-density lipoprotein particle clearance	0.000232595	0.00325633						52	8862
			GO:0002740	negative regulation of cytokine secretion during immune response	0.000232595	0.00325633						4760	2167
			GO:0006642	triglyceride mobilization	0.000232595	0.00325633						6464	3636
			GO:0008284	positive regulation of cell proliferation	0.000256905	0.00349677						3667	3991
			GO:0009755	hormone-mediated signaling pathway	0.000338162	0.00429943						3643	11132
			GO:0046326	positive regulation of glucose import	0.000339398	0.00429943						1594	10891
			GO:0042158	lipoprotein biosynthetic process	0.000372052	0.00429943						2638	151
			GO:0034383	low-density lipoprotein particle clearance	0.000377742	0.00429943						4041	5770
			GO:0043568	positive regulation of insulin-like growth factor receptor signaling pathway	0.000386071	0.00429943						197	6296
			GO:0051005	negative regulation of lipoprotein lipase activity	0.000386071	0.00429943						3240	7350
			GO:0055091	phospholipid homeostasis	0.000386071	0.00429943						5443	2642
			GO:0032000	positive regulation of fatty acid beta-oxidation	0.000386071	0.00429943						3290	2688
			GO:0006939	smooth muscle contraction	0.000417114	0.0045419						1588	4548
			GO:0046470	phosphatidylcholine metabolic process	0.000528427	0.00543463						3491	6462
			GO:0043410	positive regulation of MAPKKK cascade	0.000544592	0.00543463
			GO:0034384	high-density lipoprotein particle clearance	0.000564319	0.00543463
			GO:0048261	negative regulation of receptor-mediated endocytosis	0.000576736	0.00543463
			GO:0010887	negative regulation of cholesterol storage	0.000576736	0.00543463
			GO:0045717	negative regulation of fatty acid biosynthetic process	0.000576736	0.00543463
			GO:0042159	lipoprotein catabolic process	0.000576736	0.00543463
			GO:0007186	G-protein coupled receptor protein signaling pathway	0.000646551	0.00597755
			GO:0032868	response to insulin stimulus	0.000713629	0.00647553
			GO:0040015	negative regulation of multicellular organism growth	0.000804127	0.00691267
			GO:0051006	positive regulation of lipoprotein lipase activity	0.000804127	0.00691267
			GO:0031649	heat generation	0.000804127	0.00691267
			GO:0050892	intestinal absorption	0.00097816	0.00826377
module_2	60							path:04920	Adipocytokine signaling pathway	6.86188e-07	7.65417e-05	6258	3767
								path:03320	PPAR signaling pathway	8.55051e-07	7.65417e-05	6256	3172
								path:00620	Pyruvate metabolism	3.25764e-06	0.000194409	2101	2740
								path:00052	Galactose metabolism	4.09054e-05	0.00150124	221895	1208
								path:00530	Aminosugars metabolism	5.64776e-05	0.001788	2119	60412
								path:00640	Propanoate metabolism	8.26553e-05	0.00212581	3938	80142
								path:00061	Fatty acid biosynthesis	9.05203e-05	0.00220386	39	5105
								path:04080	Neuroactive ligand-receptor interaction	0.000103477	0.00231575	2222	844
								path:00500	Starch and sucrose metabolism	0.000330719	0.00655886	9099	6447
								path:00010	Glycolysis / Gluconeogenesis	0.000545805	0.00977177	2072	64102
												4773	6492
												10874	4159
												8864	181
												1052	11254
												10072	56259
												32	66036
												31	1149
												9252	29106
												2172	7275
												7201	364
												63892	109
												7507	2673
												4157	6514
												1520	2646
												10381	57104
												6091	2645
												9112	64241
												9672	29881
												2632	3098
												635	866
module_3	55		GO:0007631	feeding behavior	3.92357e-06	0.00103975		path:04080	Neuroactive ligand-receptor interaction	1.28564e-13	2.52227e-11	56606	2
			GO:0060296	regulation of cilium beat frequency involved in ciliary motility	3.93652e-05	0.00346909		path:04710	Circadian rhythm - mammal	3.14818e-06	0.000308817	56172	4129
			GO:0045494	photoreceptor cell maintenance	6.79406e-05	0.00346909		path:00260	Glycine, serine and threonine metabolism	0.000120589	0.00788605	3638	885
			GO:0042596	fear response	7.57345e-05	0.00346909						7349	6257
			GO:0032099	negative regulation of appetite	7.85454e-05	0.00346909						6048	8863
			GO:0042420	dopamine catabolic process	7.85454e-05	0.00346909						3802	9369
			GO:0035058	sensory cilium assembly	0.000130602	0.00494421						3804	2587
			GO:0007218	neuropeptide signaling pathway	0.000272335	0.00723391						4158	9607
			GO:0001895	retina homeostasis	0.000272978	0.00723391						583	7352
			GO:0040015	negative regulation of multicellular organism growth	0.000272978	0.00723391						582	552
			GO:0042756	drinking behavior	0.000363116	0.00801882						585	1109
			GO:0021756	striatum development	0.000363116	0.00801882						1395	6586
			GO:0032402	melanosome transport	0.000465769	0.00949451						7466	1960
												9663	284890
												9968	3628
												4204	4161
												7494	9722
												886	9248
												5367	6530
												10400	1392
												150	627
												9575	6531
												3358	4128
												2572	3356
												2166	6532
												255239	10886
												6311	65018
												1453
module_4	31		GO:0043627	response to estrogen stimulus	2.02868e-06	0.000643092		path:05200	Pathways in cancer	0	0	2244	7515
			GO:0033088	negative regulation of immature T cell proliferation in the thymus	4.43829e-06	0.000703469		path:05210	Colorectal cancer	0	0	2243	2068
			GO:0034097	response to cytokine stimulus	2.42899e-05	0.00256663		path:05213	Endometrial cancer	0	0	3587	3480
			GO:0014065	phosphoinositide 3-kinase cascade	4.14333e-05	0.00268114		path:05212	Pancreatic cancer	2.22045e-16	8.72882e-15	1544	3845
			GO:0007569	cell aging	4.22893e-05	0.00268114		path:05215	Prostate cancer	1.77636e-15	5.35368e-14	1050	673
			GO:0042493	response to drug	7.48389e-05	0.00360914		path:05223	Non-small cell lung cancer	2.77556e-15	7.27402e-14	9021	4609
			GO:0014070	response to organic cyclic substance	7.9697e-05	0.00360914		path:05221	Acute myeloid leukemia	4.32987e-15	9.7264e-14	3481	4292
			GO:0006978	DNA damage response, signal transduction by p53 class mediator resulting in transcription of p21 class mediator	9.25834e-05	0.00366862		path:05214	Glioma	1.32117e-14	2.59682e-13	1051	1499
			GO:0048009	insulin-like growth factor receptor signaling pathway	0.00014829	0.00396997		path:05218	Melanoma	2.78666e-14	4.86874e-13	3482	2064
			GO:0030858	positive regulation of epithelial cell differentiation	0.000158291	0.00396997		path:05220	Chronic myeloid leukemia	4.39648e-14	6.91323e-13	5294	595
			GO:0000075	cell cycle checkpoint	0.000162501	0.00396997		path:05219	Bladder cancer	1.36088e-11	1.72064e-10	3485	1029
			GO:0051291	protein heterooligomerization	0.000162806	0.00396997		path:04012	ErbB signaling pathway	1.51199e-11	1.87087e-10	5295	6513
			GO:0001889	liver development	0.000162806	0.00396997		path:04630	Jak-STAT signaling pathway	1.67447e-11	2.02539e-10	2194	675
			GO:0051592	response to calcium ion	0.000193743	0.00438689		path:04510	Focal adhesion	1.45392e-10	1.59369e-09	6615	672
			GO:0043410	positive regulation of MAPKKK cascade	0.000280158	0.00592068		path:05216	Thyroid cancer	2.89013e-10	2.86772e-09	10000	3572
			GO:0007568	aging	0.000314461	0.00623027		path:05211	Renal cell carcinoma	3.03614e-10	2.98385e-09	1030
			GO:0046854	phosphoinositide phosphorylation	0.000457998	0.00806586		path:04910	Insulin signaling pathway	4.00988e-10	3.70901e-09
			GO:0010165	response to X-ray	0.000457998	0.00806586		path:05222	Small cell lung cancer	1.1729e-09	1.02462e-08
			GO:0008630	DNA damage response, signal transduction resulting in induction of apoptosis	0.000490192	0.00817846		path:04150	mTOR signaling pathway	5.32692e-07	4.40857e-06
			GO:0006916	anti-apoptosis	0.000620845	0.00984039		path:04662	B cell receptor signaling pathway	1.42522e-06	1.09503e-05
								path:04370	VEGF signaling pathway	2.40272e-06	1.71177e-05
								path:04664	Fc epsilon RI signaling pathway	2.968e-06	2.02914e-05
								path:04520	Adherens junction	2.968e-06	2.02914e-05
								path:04660	T cell receptor signaling pathway	6.25496e-06	4.09816e-05
								path:04930	Type II diabetes mellitus	2.44958e-05	0.000151512
								path:04650	Natural killer cell mediated cytotoxicity	3.18992e-05	0.000192922
								path:04920	Adipocytokine signaling pathway	8.68503e-05	0.000500388
								path:04730	Long-term depression	0.000121573	0.000680094
								path:04810	Regulation of actin cytoskeleton	0.000165104	0.000891155
								path:04210	Apoptosis	0.000201991	0.00105873
								path:04620	Toll-like receptor signaling pathway	0.000301967	0.00150894
								path:04010	MAPK signaling pathway	0.000406704	0.00193766
								path:04110	Cell cycle	0.00047451	0.00219453
								path:04670	Leukocyte transendothelial migration	0.00047451	0.00219453
								path:04530	Tight junction	0.000685319	0.00307893
								path:04310	Wnt signaling pathway	0.0009663	0.0042207
module_5	30		GO:0032496	response to lipopolysaccharide	6.09291e-11	2.27266e-08		path:04060	Cytokine-cytokine receptor interaction	0	0	4153	4312
			GO:0048661	positive regulation of smooth muscle cell proliferation	1.75674e-09	3.27633e-07		path:04620	Toll-like receptor signaling pathway	3.66392e-11	3.42922e-09	929	6347
			GO:0051384	response to glucocorticoid stimulus	8.0064e-09	9.95463e-07		path:05200	Pathways in cancer	4.80884e-09	3.00053e-07	7099	1234
			GO:0006954	inflammatory response	1.12745e-08	1.05134e-06		path:05219	Bladder cancer	2.09751e-07	9.81575e-06	7097	6352
			GO:0030593	neutrophil chemotaxis	3.89755e-08	2.90757e-06		path:00980	Metabolism of xenobiotics by cytochrome P450	1.67724e-06	6.27921e-05	3596	3606
			GO:0032755	positive regulation of interleukin-6 production	4.93008e-08	3.06486e-06		path:04640	Hematopoietic cell lineage	4.01252e-06	0.000125183	1524	3565
			GO:0006916	anti-apoptosis	5.93709e-08	3.16362e-06		path:05310	Asthma	6.87141e-06	0.00018375	177	355
			GO:0001666	response to hypoxia	1.87299e-07	8.7328e-06		path:05330	Allograft rejection	1.41822e-05	0.000324436	7422	3586
			GO:0050930	induction of positive chemotaxis	4.02091e-07	1.66644e-05		path:05332	Graft-versus-host disease	1.9235e-05	0.000400063	1906	3553
			GO:0051092	positive regulation of NF-kappaB transcription factor activity	1.2495e-06	4.66065e-05		path:00480	Glutathione metabolism	3.26207e-05	0.000555153	4282	3569
			GO:0032760	positive regulation of tumor necrosis factor production	1.57115e-06	5.24106e-05		path:05320	Autoimmune thyroid disease	3.88904e-05	0.00060993	4318	3576
			GO:0042493	response to drug	1.68613e-06	5.24106e-05		path:04630	Jak-STAT signaling pathway	3.93221e-05	0.000613387	4524	2944
			GO:0032722	positive regulation of chemokine production	2.03974e-06	5.8525e-05		path:00982	Drug metabolism - cytochrome P450	9.74467e-05	0.00142176	6648	5743
			GO:0042092	T-helper 2 type immune response	2.59254e-06	6.90727e-05						1543	4314
			GO:0042088	T-helper 1 type immune response	4.82367e-06	0.000119949						2950	2952
			GO:0006968	cellular defense response	5.86058e-06	0.000136625
			GO:0030890	positive regulation of B cell proliferation	8.05411e-06	0.000176717
			GO:0030574	collagen catabolic process	9.38381e-06	0.000184219
			GO:0045429	positive regulation of nitric oxide biosynthetic process	9.38381e-06	0.000184219
			GO:0060137	maternal process involved in parturition	1.1611e-05	0.000216545
			GO:0006979	response to oxidative stress	1.4831e-05	0.000263426
			GO:0043065	positive regulation of apoptosis	2.24897e-05	0.000376132
			GO:0070391	response to lipoteichoic acid	2.31931e-05	0.000376132
			GO:0052033	pathogen-associated molecular pattern dependent induction by symbiont of host innate immunity	3.86072e-05	0.000533351
			GO:0045348	positive regulation of MHC class II biosynthetic process	3.86072e-05	0.000533351
			GO:0002548	monocyte chemotaxis	3.86072e-05	0.000533351
			GO:0002282	microglial cell activation during immune response	3.86072e-05	0.000533351
			GO:0007267	cell-cell signaling	5.64184e-05	0.000727697
			GO:0006955	immune response	5.6577e-05	0.000727697
			GO:0050665	hydrogen peroxide biosynthetic process	8.08736e-05	0.000973092
			GO:0048247	lymphocyte chemotaxis	8.08736e-05	0.000973092
			GO:0055093	response to hyperoxia	0.000107697	0.00125535
			GO:0032757	positive regulation of interleukin-8 production	0.000138296	0.00147384
			GO:0042104	positive regulation of activated T cell proliferation	0.000138296	0.00147384
			GO:0032874	positive regulation of stress-activated MAPK cascade	0.000138296	0.00147384
			GO:0050829	defense response to Gram-negative bacterium	0.000172655	0.0017889
			GO:0007252	I-kappaB phosphorylation	0.000210761	0.0021247
			GO:0045671	negative regulation of osteoclast differentiation	0.000252599	0.00235548
			GO:0033138	positive regulation of peptidyl-serine phosphorylation	0.000252599	0.00235548
			GO:0014823	response to activity	0.000252599	0.00235548
			GO:0009611	response to wounding	0.00029195	0.0026479
			GO:0042346	positive regulation of NF-kappaB import into nucleus	0.000298155	0.0026479
			GO:0001516	prostaglandin biosynthetic process	0.000323679	0.00280772
			GO:0070374	positive regulation of ERK1 and ERK2 cascade	0.000400366	0.00339401
			GO:0043200	response to amino acid stimulus	0.000456993	0.00378796
			GO:0006935	chemotaxis	0.000510731	0.00401971
			GO:0033280	response to vitamin D	0.000517282	0.00401971
			GO:0045987	positive regulation of smooth muscle contraction	0.000517282	0.00401971
			GO:0046330	positive regulation of JNK cascade	0.00058122	0.00442121
			GO:0051091	positive regulation of transcription factor activity	0.000592656	0.00442121
			GO:0001569	patterning of blood vessels	0.000648792	0.00465383
			GO:0050830	defense response to Gram-positive bacterium	0.000648792	0.00465383
			GO:0050729	positive regulation of inflammatory response	0.000757419	0.00533051
			GO:0001938	positive regulation of endothelial cell proliferation	0.000794785	0.0054899
			GO:0007259	JAK-STAT cascade	0.000831664	0.00560981
			GO:0007568	aging	0.000848612	0.00560981
			GO:0043193	positive regulation of gene-specific transcription	0.000857263	0.00560981
			GO:0045840	positive regulation of mitosis	0.000873178	0.00561544
			GO:0010332	response to gamma radiation	0.000955151	0.00593786
			GO:0050715	positive regulation of cytokine secretion	0.000955151	0.00593786
			GO:0050731	positive regulation of peptidyl-tyrosine phosphorylation	0.000981877	0.00600394
			GO:0046677	response to antibiotic	0.00112978	0.00679691
			GO:0007566	embryo implantation	0.00122241	0.00723745
			GO:0042102	positive regulation of T cell proliferation	0.00141286	0.00778372
			GO:0045766	positive regulation of angiogenesis	0.00141823	0.00778372
			GO:0032868	response to insulin stimulus	0.0016382	0.00778372
			GO:0006953	acute-phase response	0.00170808	0.00778372
			GO:0042033	chemokine biosynthetic process	0.00186645	0.00778372
			GO:0010574	regulation of vascular endothelial growth factor production	0.00193557	0.00778372
			GO:0045191	regulation of isotype switching	0.00193584	0.00778372
			GO:0003069	vasodilation by acetylcholine involved in regulation of systemic arterial blood pressure	0.00200332	0.00778372
			GO:0060355	positive regulation of cell adhesion molecule production	0.00200332	0.00778372
			GO:0060319	primitive erythrocyte differentiation	0.00200332	0.00778372
			GO:0010260	organ senescence	0.00200332	0.00778372
			GO:0009812	flavonoid metabolic process	0.00200332	0.00778372
			GO:0044130	negative regulation of growth of symbiont in host	0.00200332	0.00778372
			GO:0031583	activation of phospholipase D activity by G-protein coupled receptor protein signaling pathway	0.00200332	0.00778372
			GO:0030886	negative regulation of myeloid dendritic cell activation	0.00200332	0.00778372
			GO:0051771	negative regulation of nitric-oxide synthase biosynthetic process	0.00200332	0.00778372
			GO:0045355	negative regulation of interferon-alpha biosynthetic process	0.00200332	0.00778372
			GO:0002537	production of nitric oxide involved in acute inflammatory response	0.00200332	0.00778372
			GO:0019371	cyclooxygenase pathway	0.00200332	0.00778372
			GO:0009635	response to herbicide	0.00200332	0.00778372
			GO:0019341	dibenzo-p-dioxin catabolic process	0.00200332	0.00778372
			GO:0070430	positive regulation of nucleotide-binding oligomerization domain containing 1 signaling pathway	0.00200332	0.00778372
			GO:0070091	glucagon secretion	0.00200332	0.00778372
			GO:0070434	positive regulation of nucleotide-binding oligomerization domain containing 2 signaling pathway	0.00200332	0.00778372
			GO:0070098	chemokine-mediated signaling pathway	0.00200332	0.00778372
			GO:0048773	erythrophore differentiation	0.00200332	0.00778372
			GO:0001315	age-dependent response to reactive oxygen species	0.00200332	0.00778372
			GO:0042892	chloramphenicol transport	0.00200332	0.00778372
			GO:0070164	negative regulation of adiponectin secretion	0.00200332	0.00778372
			GO:0042313	protein kinase C deactivation	0.00200332	0.00778372
			GO:0017143	insecticide metabolic process	0.00200332	0.00778372
			GO:0010041	response to iron(III) ion	0.00200332	0.00778372
			GO:0045189	connective tissue growth factor biosynthetic process	0.00200332	0.00778372
			GO:0043507	positive regulation of JUN kinase activity	0.00208923	0.00803384
			GO:0006959	humoral immune response	0.00219693	0.00836177
			GO:0007613	memory	0.00234038	0.0088178
			GO:0008285	negative regulation of cell proliferation	0.00253505	0.00945573
			GO:0051781	positive regulation of cell division	0.0026051	0.00962082
module_6	23		GO:0014068	positive regulation of phosphoinositide 3-kinase cascade	2.37651e-09	6.96317e-07		path:04614	Renin-angiotensin system	1.47694e-09	2.79516e-07	3673	186
			GO:0010873	positive regulation of cholesterol esterification	1.22118e-07	1.78903e-05		path:05215	Prostate cancer	8.405e-05	0.00795336	3107	4353
			GO:0051000	positive regulation of nitric-oxide synthase activity	2.92477e-07	2.14239e-05						3566	4023
			GO:0034374	low-density lipoprotein particle remodeling	2.92477e-07	2.14239e-05						847	1535
			GO:0010744	positive regulation of macrophage derived foam cell differentiation	9.91692e-07	5.81132e-05						26191	6403
			GO:0007263	nitric oxide mediated signal transduction	1.57442e-06	7.68844e-05						1493	348
			GO:0033864	positive regulation of NAD(P)H oxidase activity	2.41481e-06	7.86156e-05						367	183
			GO:0002018	renin-angiotensin regulation of aldosterone production	2.41481e-06	7.86156e-05						2100	185
			GO:0002019	regulation of renal output by angiotensin	2.41481e-06	7.86156e-05						2099	1401
			GO:0001974	blood vessel remodeling	4.57363e-06	0.000134007						3630	1636
			GO:0051387	negative regulation of nerve growth factor receptor signaling pathway	7.23743e-06	0.000176714						3484	3479
			GO:0002035	brain renin-angiotensin system	7.23743e-06	0.000176714						3486
			GO:0019229	regulation of vasoconstriction	1.85302e-05	0.000387811
			GO:0050729	positive regulation of inflammatory response	1.85302e-05	0.000387811
			GO:0042312	regulation of vasodilation	2.00272e-05	0.000391199
			GO:0007199	G-protein signaling, coupled to cGMP nucleotide second messenger	2.40781e-05	0.000440931
			GO:0051092	positive regulation of NF-kappaB transcription factor activity	3.59057e-05	0.000587339
			GO:0014911	positive regulation of smooth muscle cell migration	3.60823e-05	0.000587339
			GO:0045821	positive regulation of glycolysis	5.04663e-05	0.000778244
			GO:0003078	regulation of natriuresis	6.72234e-05	0.000984822
			GO:0043537	negative regulation of blood vessel endothelial cell migration	8.63465e-05	0.00120474
			GO:0034372	very-low-density lipoprotein particle remodeling	0.000131663	0.00175352
			GO:0045885	positive regulation of survival gene product expression	0.000157843	0.001927
			GO:0045909	positive regulation of vasodilation	0.000157843	0.001927
			GO:0030520	estrogen receptor signaling pathway	0.000217212	0.00244781
			GO:0043526	neuroprotection	0.000217212	0.00244781
			GO:0042744	hydrogen peroxide catabolic process	0.000323684	0.00351257
			GO:0030308	negative regulation of cell growth	0.000440853	0.00461321
			GO:0043065	positive regulation of apoptosis	0.000492731	0.0047409
			GO:0045429	positive regulation of nitric oxide biosynthetic process	0.000497877	0.0047409
			GO:0006641	triglyceride metabolic process	0.000501597	0.0047409
			GO:0045840	positive regulation of mitosis	0.000547136	0.00500972
			GO:0006800	oxygen and reactive oxygen species metabolic process	0.000627508	0.00557151
			GO:0050731	positive regulation of peptidyl-tyrosine phosphorylation	0.000649626	0.00559825
			GO:0048661	positive regulation of smooth muscle cell proliferation	0.000827356	0.00673376
			GO:0048146	positive regulation of fibroblast proliferation	0.000827356	0.00673376
			GO:0045740	positive regulation of DNA replication	0.000955151	0.00756377
			GO:0043193	positive regulation of gene-specific transcription	0.00100686	0.00776341
			GO:0002034	regulation of blood vessel size by renin-angiotensin	0.00145088	0.00816718
			GO:0001991	regulation of systemic arterial blood pressure by circulatory renin-angiotensin	0.00145138	0.00816718
			GO:0014896	muscle hypertrophy	0.00145178	0.00816718
			GO:0032943	mononuclear cell proliferation	0.00153203	0.00816718
			GO:0033343	positive regulation of collagen binding	0.00158884	0.00816718
			GO:0045626	negative regulation of T-helper 1 cell differentiation	0.00158884	0.00816718
			GO:0033591	response to L-ascorbic acid	0.00158884	0.00816718
			GO:0019102	male somatic sex determination	0.00158884	0.00816718
			GO:0009441	glycolate metabolic process	0.00158884	0.00816718
			GO:0060100	positive regulation of phagocytosis	engulfment	0.00158884		0.00816718
			GO:0002033	vasodilation by angiotensin involved in regulation of systemic arterial blood pressure	0.00158884	0.00816718
			GO:0032805	positive regulation of low-density lipoprotein receptor catabolic process	0.00158884	0.00816718
			GO:0014895	smooth muscle hypertrophy	0.00158884	0.00816718
			GO:0060266	negative regulation of respiratory burst involved in acute inflammatory response	0.00158884	0.00816718
			GO:0045590	negative regulation of regulatory T cell differentiation	0.00158884	0.00816718
			GO:0014873	response to muscle activity involved in regulation of muscle adaptation	0.00158884	0.00816718
			GO:0014834	satellite cell maintenance involved in skeletal muscle regeneration	0.00158884	0.00816718
			GO:0001998	angiotensin mediated vasoconstriction involved in regulation of systemic arterial blood pressure	0.00158884	0.00816718
			GO:0014904	myotube cell development	0.00158884	0.00816718
			GO:0006953	acute-phase response	0.00163956	0.0082826
			GO:0030307	positive regulation of cell growth	0.00200032	0.00992611
			GO:0001558	regulation of cell growth	0.00203265	0.00992611
module_7	15							path:04910	Insulin signaling pathway	1.32832e-06	0.000263182	3784	657
												2308	5335
												1959	726
												831	10580
												56999	3284
												7103	57761
												6009	2132
												57521
module_8	15		GO:0007262	STAT protein nuclear translocation	3.00478e-06	0.000369588		path:04610	Complement and coagulation cascades	4.8313e-10	8.77976e-08	7249	3690
			GO:0007596	blood coagulation	1.46979e-05	0.000903918		path:04810	Regulation of actin cytoskeleton	8.01758e-06	0.000728504	3304	3674
			GO:0007229	integrin-mediated signaling pathway	2.54676e-05	0.00104417		path:04512	ECM-receptor interaction	1.79366e-05	0.00108652	217	3689
			GO:0007160	cell-matrix adhesion	3.66341e-05	0.0011265		path:00641	3-Chloroacrylic acid degradation	2.7992e-05	0.00127172	125	2153
								path:00120	Bile acid biosynthesis	0.000165801	0.00556073	1394	2147
								path:04510	Focal adhesion	0.000247355	0.00718314	1545	7450
								path:00071	Fatty acid metabolism	0.000351226	0.00871127	2162	2155
								path:00380	Tryptophan metabolism	0.000416615	0.00946377	3717
module_9	15		GO:0070555	response to interleukin-1	8.63591e-07	9.95054e-05		path:04640	Hematopoietic cell lineage	8.95939e-12	1.75604e-09	7124	5327
			GO:0051384	response to glucocorticoid stimulus	9.66072e-07	9.95054e-05		path:04060	Cytokine-cytokine receptor interaction	1.51795e-10	1.48759e-08	3952	3570
			GO:0051092	positive regulation of NF-kappaB transcription factor activity	9.37121e-06	0.00064349		path:04920	Adipocytokine signaling pathway	7.22446e-08	4.71998e-06	9370	5970
			GO:0050901	leukocyte tethering or rolling	1.4997e-05	0.000772343		path:04210	Apoptosis	2.28294e-07	1.11866e-05	3557	3559
			GO:0032496	response to lipopolysaccharide	5.81181e-05	0.00228536		path:04630	Jak-STAT signaling pathway	2.11114e-06	0.000103438	3552	3554
			GO:0032722	positive regulation of chemokine production	7.76579e-05	0.00228536		path:04010	MAPK signaling pathway	2.03641e-05	0.000996872	5054	1437
			GO:0034612	response to tumor necrosis factor	7.76579e-05	0.00228536		path:04660	T cell receptor signaling pathway	2.5139e-05	0.00123033	3383	4057
			GO:0043123	positive regulation of I-kappaB kinase/NF-kappaB cascade	0.000149583	0.00385176		path:04650	Natural killer cell mediated cytotoxicity	8.60605e-05	0.00419936	6401
			GO:0032755	positive regulation of interleukin-6 production	0.00016964	0.00388286
			GO:0007157	heterophilic cell-cell adhesion	0.00020808	0.00389677
			GO:0045429	positive regulation of nitric oxide biosynthetic process	0.00020808	0.00389677
			GO:0045840	positive regulation of mitosis	0.000228751	0.00392689
			GO:0050715	positive regulation of cytokine secretion	0.000250387	0.00396767
			GO:0048661	positive regulation of smooth muscle cell proliferation	0.000346544	0.00480209
			GO:0019221	cytokine-mediated signaling pathway	0.000366052	0.00480209
			GO:0050728	negative regulation of inflammatory response	0.000372978	0.00480209
			GO:0006916	anti-apoptosis	0.000444001	0.00538025
			GO:0050796	regulation of insulin secretion	0.00068952	0.00678884
			GO:0051591	response to cAMP	0.000726357	0.00678884
			GO:0006955	immune response	0.000898433	0.00678884
			GO:0045994	positive regulation of translational initiation by iron	0.0010362	0.00678884
			GO:0002457	T cell antigen processing and presentation	0.0010362	0.00678884
			GO:0002037	negative regulation of L-glutamate transport	0.0010362	0.00678884
			GO:0010804	negative regulation of tumor necrosis factor-mediated signaling pathway	0.0010362	0.00678884
			GO:0033590	response to cobalamin	0.0010362	0.00678884
			GO:0042045	epithelial fluid transport	0.0010362	0.00678884
			GO:0002693	positive regulation of cellular extravasation	0.0010362	0.00678884
			GO:0014040	positive regulation of Schwann cell differentiation	0.0010362	0.00678884
			GO:0034115	negative regulation of heterotypic cell-cell adhesion	0.0010362	0.00678884
			GO:0033211	adiponectin-mediated signaling pathway	0.0010362	0.00678884
			GO:0009612	response to mechanical stimulus	0.00105458	0.00678884
			GO:0042593	glucose homeostasis	0.00105458	0.00678884
			GO:0019722	calcium-mediated signaling	0.0013395	0.00836173
			GO:0009892	negative regulation of metabolic process	0.00175125	0.00969789
			GO:0045471	response to ethanol	0.00194682	0.00969789
			GO:0002384	hepatic immune response	0.00207139	0.00969789
			GO:0045918	negative regulation of cytolysis	0.00207139	0.00969789
			GO:0002439	chronic inflammatory response to antigenic stimulus	0.00207139	0.00969789
			GO:0002523	leukocyte migration during inflammatory response	0.00207139	0.00969789
			GO:0002291	T cell activation via T cell receptor contact with antigen bound to MHC molecule on antigen presenting cell	0.00207139	0.00969789
			GO:0060557	positive regulation of vitamin D biosynthetic process	0.00207139	0.00969789
			GO:0034116	positive regulation of heterotypic cell-cell adhesion	0.00207139	0.00969789
			GO:0001300	chronological cell aging	0.00207139	0.00969789
			GO:0033210	leptin-mediated signaling pathway	0.00207139	0.00969789
module_10	12											249	7486
												10644	5444
												3601	10365
												3305	9388
												727	2701
												270	5360
