# Supplementary material for: DOSim: An R package for similarity between diseases based on Disease Ontology
Source: BMC Bioinformatics. 2011 Jun 29;12:266. doi: 10.1186/1471-2105-12-266 (PMC3150296; doi:10.1186/1471-2105-12-266)
Supplement: Additional file 4 — R and Perl scripts used to generate the results in the two case studies This zip file contains the 10 files, which were used to generate the results in the two case studies. Two files, the "R_Code.R" and the "get_significant_of_each_module.pl" are the main scripts that were used. A detailed description of all 10 files is available in the "Readme.txt" file. [file 1471-2105-12-266-S4.ZIP › case_study_codes/128_cancers_cluster_detail_height_0.57_p0.01.csv]

module	genes	names
grey	DOID:7162	recurrent Larynx cancer
grey	DOID:8132	Epiglottic cancer
grey	DOID:2372	maxillary sinus cancer
red	DOID:13213	metastatic cancer to the breast
red	DOID:1648	primary breast cancer
red	DOID:9914	cancer of mediastinum
red	DOID:5093	thoracic cancer
red	DOID:5097	axillary cancer
grey	DOID:5416	recurrent small cell lung cancer
grey	DOID:7080	combined small and large cell lung cancer
greenyellow	DOID:3971	well-differentiated thyroid cancer
greenyellow	DOID:1544	localized parathyroid cancer
greenyellow	DOID:7149	metastatic parathyroid cancer
greenyellow	DOID:7150	recurrent parathyroid cancer
grey	DOID:7157	metastatic squamous neck cancer with Occult primary
grey	DOID:7158	recurrent metastatic squamous cell cancer to the neck with Occult primary
grey	DOID:10541	microinvasive gastric cancer
grey	DOID:6702	recurrent stomach cancer
black	DOID:5028	recurrent cancer of Liver
black	DOID:7084	recurrent adult primary Liver cancer
black	DOID:7385	localized Resectable adult primary Liver cancer
black	DOID:5006	adult primary Liver cancer
black	DOID:5918	localized Unresectable adult primary Liver cancer
grey	DOID:4832	non small cell lung cancer recurrent
grey	DOID:6710	metastatic anal cancer
grey	DOID:6835	recurrent anal cancer
grey	DOID:14521	Cutaneous breast cancer
grey	DOID:6962	recurrent cancer of skin
turquoise	DOID:8382	recurrent endometrial cancer
turquoise	DOID:7671	recurrent penis cancer
turquoise	DOID:7636	recurrent cancer of small Intestine
turquoise	DOID:7544	recurrent esophagus cancer
turquoise	DOID:737	cancer of urethra
turquoise	DOID:8055	recurrent urethral cancer
turquoise	DOID:7043	metastatic vulvar cancer
turquoise	DOID:8192	recurrent vulva cancer
turquoise	DOID:6981	recurrent colorectal cancer
turquoise	DOID:9256	colorectal cancer
turquoise	DOID:6861	recurrent cancer of gallbladder
turquoise	DOID:8163	gallbladder cancer Unresectable
turquoise	DOID:6826	recurrent cancer of pancreas
turquoise	DOID:8029	Sporadic breast cancer
turquoise	DOID:7265	familial cancer of breast
turquoise	DOID:6269	recurrent breast cancer
turquoise	DOID:6741	bilateral breast cancer
turquoise	DOID:14491	regional ureteric cancer
turquoise	DOID:6887	recurrent ureteric cancer
turquoise	DOID:7371	superficial urinary bladder cancer
turquoise	DOID:5962	recurrent bladder cancer
turquoise	DOID:7315	Jewett-Marshall bladder cancer
grey	DOID:1658	supratentorial cancer
grey	DOID:4789	Infratentorial cancer
grey	DOID:3163	spindle cell cancer
grey	DOID:4159	cancer of skin
yellow	DOID:2531	hematologic cancer
yellow	DOID:672	spleen cancer
yellow	DOID:10438	lymph node cancer
yellow	DOID:6801	recurrent hematologic cancer
yellow	DOID:712	refractory hematologic cancer
grey	DOID:771	retinal cell cancer
tan	DOID:5101	Auricular cancer
tan	DOID:3093	cancer of the nervous system
tan	DOID:170	endocrine gland cancer
tan	DOID:8377	digestive system cancer
blue	DOID:1112	cancer of neck
blue	DOID:2994	germ cell cancer
blue	DOID:10149	cancer of long bones of lower limb
blue	DOID:10150	cancer of lower limb
blue	DOID:8731	cancer of carotid body
blue	DOID:176	cardiovascular cancer
blue	DOID:122	abdominal cancer
blue	DOID:11934	head and neck cancer
blue	DOID:10237	pelvic cancer
blue	DOID:462	cancer by anatomical entity
brown	DOID:8019	recurrent transitional cell cancer of the renal Pelvis and Ureter
brown	DOID:8018	regional transitional cell cancer of the renal Pelvis and Ureter
brown	DOID:6778	localized transitional cell cancer of the renal Pelvis and Ureter
brown	DOID:4009	transitional cell cancer of the renal Pelvis and Ureter
brown	DOID:6308	metastatic transitional cell cancer of the renal Pelvis and Ureter
brown	DOID:3996	cancer of urinary tract
brown	DOID:4010	renal Pelvis and Ureter cancer
grey	DOID:8045	recurrent cancer of prostate
pink	DOID:5345	malignant non-seminomatous germ cell cancer of the testis
pink	DOID:7928	refractory cancer of testis
pink	DOID:7753	recurrent cancer of testis
pink	DOID:5556	testicular malignant germ cell cancer
pink	DOID:6563	metastatic testicular cancer
green	DOID:120	female genital cancer
green	DOID:1281	female reproductive cancer
green	DOID:3856	male genital cancer
green	DOID:1612	mammary cancer
green	DOID:193	cancer of reproductive system
grey	DOID:4363	uterine cancer
grey	DOID:6893	AIDS-Related cervical cancer
grey	DOID:2400	clitoral cancer
midnightblue	DOID:9595	primary ovarian cancer
midnightblue	DOID:4001	epithelial ovarian cancer
midnightblue	DOID:6708	recurrent ovarian epithelial cancer
grey	DOID:5786	recurrent childhood cancer of liver
grey	DOID:690	childhood cancer of liver
magenta	DOID:8092	biliary tract cancer
magenta	DOID:5934	localized extrahepatic bile duct cancer
magenta	DOID:5933	resectable bile duct cancer
magenta	DOID:5924	recurrent extrahepatic bile duct cancer
magenta	DOID:5931	Unresectable extrahepatic bile duct cancer
grey	DOID:11007	adrenal cancer
grey	DOID:1725	cancer of peritoneum
cyan	DOID:7946	recurrent cancer of colon
cyan	DOID:3883	hereditary non-polyposis colon cancer type 1
cyan	DOID:3884	hereditary non-polyposis colon cancer type 2
salmon	DOID:2781	Rectosigmoid cancer
salmon	DOID:6980	recurrent rectosigmoid cancer
salmon	DOID:1993	cancer of rectum
salmon	DOID:7358	recurrent Rectal cancer
grey	DOID:6122	AIDS-Related anal cancer
grey	DOID:6834	recurrent AIDS-Related anal cancer
purple	DOID:10815	recurrent Duodenal cancer
purple	DOID:6072	Duodenal cancer
purple	DOID:10155	cancer of Intestines
purple	DOID:13499	Jejunal cancer
grey	DOID:2258	genitourinary cancer
grey	DOID:5669	Transplant-Related cancer
grey	DOID:6134	Immunosuppression-Related cancer
grey	DOID:602	cancerophobia
grey	DOID:7652	rare cancer-associated syndrome
lightcyan	DOID:7029	site specific early onset breast cancer syndrome
lightcyan	DOID:5683	hereditary breast ovarian cancer
lightcyan	DOID:5991	early onset breast ovarian cancer syndrome
