# Supplementary material for: DOSim: An R package for similarity between diseases based on Disease Ontology
Source: BMC Bioinformatics. 2011 Jun 29;12:266. doi: 10.1186/1471-2105-12-266 (PMC3150296; doi:10.1186/1471-2105-12-266)
Supplement: Additional file 4 — R and Perl scripts used to generate the results in the two case studies This zip file contains the 10 files, which were used to generate the results in the two case studies. Two files, the "R_Code.R" and the "get_significant_of_each_module.pl" are the main scripts that were used. A detailed description of all 10 files is available in the "Readme.txt" file. [file 1471-2105-12-266-S4.ZIP › case_study_codes/do_terms_name_cancer.txt]

DOID:10149	cancer of long bones of lower limb
DOID:10150	cancer of lower limb
DOID:10155	cancer of Intestines
DOID:10237	pelvic cancer
DOID:10438	lymph node cancer
DOID:10541	microinvasive gastric cancer
DOID:10815	recurrent Duodenal cancer
DOID:11007	adrenal cancer
DOID:1112	cancer of neck
DOID:11934	head and neck cancer
DOID:120	female genital cancer
DOID:122	abdominal cancer
DOID:1281	female reproductive cancer
DOID:13213	metastatic cancer to the breast
DOID:13499	Jejunal cancer
DOID:14491	regional ureteric cancer
DOID:14521	Cutaneous breast cancer
DOID:1544	localized parathyroid cancer
DOID:1612	mammary cancer
DOID:1648	primary breast cancer
DOID:1658	supratentorial cancer
DOID:170	endocrine gland cancer
DOID:1725	cancer of peritoneum
DOID:176	cardiovascular cancer
DOID:193	cancer of reproductive system
DOID:1993	cancer of rectum
DOID:2258	genitourinary cancer
DOID:2372	maxillary sinus cancer
DOID:2400	clitoral cancer
DOID:2531	hematologic cancer
DOID:2781	Rectosigmoid cancer
DOID:2994	germ cell cancer
DOID:3093	cancer of the nervous system
DOID:3163	spindle cell cancer
DOID:3856	male genital cancer
DOID:3883	hereditary non-polyposis colon cancer type 1
DOID:3884	hereditary non-polyposis colon cancer type 2
DOID:3971	well-differentiated thyroid cancer
DOID:3996	cancer of urinary tract
DOID:4001	epithelial ovarian cancer
DOID:4009	transitional cell cancer of the renal Pelvis and Ureter
DOID:4010	renal Pelvis and Ureter cancer
DOID:4159	cancer of skin
DOID:4363	uterine cancer
DOID:462	cancer by anatomical entity
DOID:4789	Infratentorial cancer
DOID:4832	non small cell lung cancer recurrent
DOID:5006	adult primary Liver cancer
DOID:5028	recurrent cancer of Liver
DOID:5093	thoracic cancer
DOID:5097	axillary cancer
DOID:5101	Auricular cancer
DOID:5345	malignant non-seminomatous germ cell cancer of the testis
DOID:5416	recurrent small cell lung cancer
DOID:5556	testicular malignant germ cell cancer
DOID:5669	Transplant-Related cancer
DOID:5683	hereditary breast ovarian cancer
DOID:5786	recurrent childhood cancer of liver
DOID:5918	localized Unresectable adult primary Liver cancer
DOID:5924	recurrent extrahepatic bile duct cancer
DOID:5931	Unresectable extrahepatic bile duct cancer
DOID:5933	resectable bile duct cancer
DOID:5934	localized extrahepatic bile duct cancer
DOID:5962	recurrent bladder cancer
DOID:5991	early onset breast ovarian cancer syndrome
DOID:602	cancerophobia
DOID:6072	Duodenal cancer
DOID:6122	AIDS-Related anal cancer
DOID:6134	Immunosuppression-Related cancer
DOID:6269	recurrent breast cancer
DOID:6308	metastatic transitional cell cancer of the renal Pelvis and Ureter
DOID:6563	metastatic testicular cancer
DOID:6702	recurrent stomach cancer
DOID:6708	recurrent ovarian epithelial cancer
DOID:6710	metastatic anal cancer
DOID:672	spleen cancer
DOID:6741	bilateral breast cancer
DOID:6778	localized transitional cell cancer of the renal Pelvis and Ureter
DOID:6801	recurrent hematologic cancer
DOID:6826	recurrent cancer of pancreas
DOID:6834	recurrent AIDS-Related anal cancer
DOID:6835	recurrent anal cancer
DOID:6861	recurrent cancer of gallbladder
DOID:6887	recurrent ureteric cancer
DOID:6893	AIDS-Related cervical cancer
DOID:690	childhood cancer of liver
DOID:6962	recurrent cancer of skin
DOID:6980	recurrent rectosigmoid cancer
DOID:6981	recurrent colorectal cancer
DOID:7029	site specific early onset breast cancer syndrome
DOID:7043	metastatic vulvar cancer
DOID:7080	combined small and large cell lung cancer
DOID:7084	recurrent adult primary Liver cancer
DOID:712	refractory hematologic cancer
DOID:7149	metastatic parathyroid cancer
DOID:7150	recurrent parathyroid cancer
DOID:7157	metastatic squamous neck cancer with Occult primary
DOID:7158	recurrent metastatic squamous cell cancer to the neck with Occult primary
DOID:7162	recurrent Larynx cancer
DOID:7265	familial cancer of breast
DOID:7315	Jewett-Marshall bladder cancer
DOID:7358	recurrent Rectal cancer
DOID:737	cancer of urethra
DOID:7371	superficial urinary bladder cancer
DOID:7385	localized Resectable adult primary Liver cancer
DOID:7544	recurrent esophagus cancer
DOID:7636	recurrent cancer of small Intestine
DOID:7652	rare cancer-associated syndrome
DOID:7671	recurrent penis cancer
DOID:771	retinal cell cancer
DOID:7753	recurrent cancer of testis
DOID:7928	refractory cancer of testis
DOID:7946	recurrent cancer of colon
DOID:8018	regional transitional cell cancer of the renal Pelvis and Ureter
DOID:8019	recurrent transitional cell cancer of the renal Pelvis and Ureter
DOID:8029	Sporadic breast cancer
DOID:8045	recurrent cancer of prostate
DOID:8055	recurrent urethral cancer
DOID:8092	biliary tract cancer
DOID:8132	Epiglottic cancer
DOID:8163	gallbladder cancer Unresectable
DOID:8192	recurrent vulva cancer
DOID:8377	digestive system cancer
DOID:8382	recurrent endometrial cancer
DOID:8731	cancer of carotid body
DOID:9256	colorectal cancer
DOID:9595	primary ovarian cancer
DOID:9914	cancer of mediastinum
