# Supplementary material for: DOSim: An R package for similarity between diseases based on Disease Ontology
Source: BMC Bioinformatics. 2011 Jun 29;12:266. doi: 10.1186/1471-2105-12-266 (PMC3150296; doi:10.1186/1471-2105-12-266)
Supplement: Additional file 4 — R and Perl scripts used to generate the results in the two case studies This zip file contains the 10 files, which were used to generate the results in the two case studies. Two files, the "R_Code.R" and the "get_significant_of_each_module.pl" are the main scripts that were used. A detailed description of all 10 files is available in the "Readme.txt" file. [file 1471-2105-12-266-S4.ZIP › case_study_codes/get_background.pl]

#!/usr/bin/perl
###################################
#Author :Jiang Li
#Email  :riverlee2008@gmail.com
#MSN    :riverlee2008@live.cn
#Address:Harbin Medical University
#TEl    :+86-13936514493
###################################
use strict;
use warnings;
###################################
#read all 361 genes pairwise similarity by Wang methond on Resnik measure

if(@ARGV!=2){
	print <<HELP;
perl $0 size nperm	
HELP
	exit(0);
}

my($size,$nperm) = @ARGV;

my %sim;
open(S,"sub_simmatrix_Wang_Resnik.tsb") or die $!;
my $genes=<S>;$genes=~s/\r|\n//g;
my @gname=split "\t",$genes;
shift(@gname);
my $jj=0;
my @allsim;
while (<S>) {
	s/\r|\n//g;
	next unless($_);
	my @a=split "\t"; 
	my $gname=shift @a;
	for(my $i=0;$i<$jj;$i++){
		$sim{$gname}->{$gname[$i]}=$a[$i];
		push @allsim,$a[$i];
	}
	$jj++;
}
close S;

###################################
#put the result file in the result directory
unless(-d "background"){
	mkdir "background",0666;
}
chdir ("background");

open(OUT,">background_size${size}_perm${nperm}.txt") or die $!;
for(my $i=0;$i<$nperm;$i++){
	##########################
	#randomly fetch size genes from @gname;
	print "perm: $i\n";
	my @randomGenes = randomFetch($size,\@gname);
	#get the subsim of fetch genes;
	my @subsim = fetchSim (\@randomGenes,\%sim);
	#get the mean similarity of subsim;
	my $mean=mymean(@subsim);
	print OUT $mean,"\n";
}

###################################
#randomly fetch size items from an array

sub randomFetch{
	my($size,$aref) = @_;
	my @r=();
	my @temp=@$aref;
	for(my $i=0;$i<$size;$i++){
		my $index = int (rand(scalar(@temp)));
		push @r, splice(@temp,$index,1);
	}
	return @r;
}

###################################
#get the mean value of an array

sub mymean{
	my (@a) = @_;
	my $total=0;
	foreach my $a(@a){
		$total+=$a;
	}
	return $total/scalar(@a);
}
###################################
#fetch moulde related genes' pairwise similarity
sub fetchSim{
	my($gref,$sref)=@_;
	my @result;
	for(my $i=1;$i<@{$gref};$i++){
		my $g1=$gref->[$i];
		for(my $j=0;$j<$i;$j++){
			my $g2=$gref->[$j];
			if(exists($sref->{$g1}->{$g2})){
				push @result,$sref->{$g1}->{$g2};
			}else{
				push @result,$sref->{$g2}->{$g1};
			}
		}
	}
	return @result;
}
