# Supplementary material for: DOSim: An R package for similarity between diseases based on Disease Ontology
Source: BMC Bioinformatics. 2011 Jun 29;12:266. doi: 10.1186/1471-2105-12-266 (PMC3150296; doi:10.1186/1471-2105-12-266)
Supplement: Additional file 4 — R and Perl scripts used to generate the results in the two case studies This zip file contains the 10 files, which were used to generate the results in the two case studies. Two files, the "R_Code.R" and the "get_significant_of_each_module.pl" are the main scripts that were used. A detailed description of all 10 files is available in the "Readme.txt" file. [file 1471-2105-12-266-S4.ZIP › case_study_codes/get_disease_pair.pl]

#!/usr/bin/perl
###################################
#To get the disease pair from a matrix file
###################################
use strict;
use warnings;

if(@ARGV !=3){
	&help;
	exit(0);
}

my ($infile,$outfile,$cutoff) = @ARGV;
open(IN,$infile) or die $!;
my $l =  <IN>; $l=~s/\r|\n//g;
my @head=split ",",$l;

shift @head;
my %relation;
my %id2name;
while(<IN>){
	s/\r|\n//g;
	next unless($_);
	my @r = split ",";
	my $d1=shift(@r);
	my $name=shift(@r);
	$id2name{$d1}=$name;
	for(my $i=0;$i<@r;$i++){
		my $d2=$head[$i];
		my($dd1,$dd2) = sort ($d1,$d2);
		if($r[$i]>=$cutoff && $d1 ne $d2){
			$relation{$dd1}->{$dd2}=$r[$i];
		}
	}
}

open(OUT,">$outfile") or die $!;
print OUT join "\t",("DOID1","Term 1","DOID2","Term 2","similarity\n");
foreach my $d1(sort keys %relation){
	foreach my $d2 (sort keys %{$relation{$d1}}){
		print OUT join "\t",($d1,$id2name{$d1},$d2,$id2name{$d2},$relation{$d1}->{$d2});
		print OUT "\n";
	}
}

sub help{
	print <<USAGE;
Usage:
-----------------------------------------------------------
perl $0 inputfile outputfile cutoff	
USAGE
	
}
