# Supplementary material for: DOSim: An R package for similarity between diseases based on Disease Ontology
Source: BMC Bioinformatics. 2011 Jun 29;12:266. doi: 10.1186/1471-2105-12-266 (PMC3150296; doi:10.1186/1471-2105-12-266)
Supplement: Additional file 4 — R and Perl scripts used to generate the results in the two case studies This zip file contains the 10 files, which were used to generate the results in the two case studies. Two files, the "R_Code.R" and the "get_significant_of_each_module.pl" are the main scripts that were used. A detailed description of all 10 files is available in the "Readme.txt" file. [file 1471-2105-12-266-S4.ZIP › case_study_codes/get_significant_of_each_module.pl]

#!/usr/bin/perl
###################################
#Author :Jiang Li
#Email  :riverlee2008@gmail.com
#MSN    :riverlee2008@live.cn
#Address:Harbin Medical University
#TEl    :+86-13936514493
###################################
#make sure executable programs "perl" and "R" are in your searching path
#usage perl get_significant_of_each_module.pl 100000
use strict;
use warnings;
#read the permutation number
my $nperm = $ARGV[0];

if(@ARGV<1 || $nperm =~/[a-zA-Z]/){
	die("perl $0 permutationNumbe\n");
}

###################################
#read all 361 genes pairwise similarity by Wang methond on Resnik measure
my %sim;
open(S,"sub_simmatrix_Wang_Resnik.tsb") or die $!;
my $genes=<S>;$genes=~s/\r|\n//g;
my @gname=split "\t",$genes;
shift(@gname);
my $jj=0;
my @allsim;
while (<S>) {
	s/\r|\n//g;
	next unless($_);
	my @a=split "\t"; 
	my $gname=shift @a;
	for(my $i=0;$i<$jj;$i++){
		$sim{$gname}->{$gname[$i]}=$a[$i];
		push @allsim,$a[$i];
	}
	$jj++;
}
close S;

###################################
#read the ten moudles related genes
open(IN,"module-gene.csv") or die $!;
my %module;
while(<IN>){
	s/\r|\n//g;
	next unless($_);
	my($m,$g)=split ",";
	if($m && $g){
		$module{$m}->{$g}=1;
	}
}
###################################
#put the result file in the result directory
unless(-d "result"){
	mkdir "result",0666;
}
chdir ("result");

###################################
#write out module size and average similarity to a file,which will be use in the following R script
open(O,">final_result.txt") or die $!;
print O join "\t",("Module",	"size","mean");
print O "\n";

chdir("../");

my %result; #used to store the final result
###################################
#fetch the size, mean similarity, t-test pvalue for each module
foreach my $m(sort keys %module){
	my @g=keys %{$module{$m}};
	my $n=@g;
	my @subsim=fetchSim(\@g,\%sim);
	my $meansim=mymean(@subsim);
	$result{$m}=[$n,$meansim];
	print O join "\t",($m,$n,$meansim);
	print O "\n";
	#invoke the get_background.pl to generate the background distribution
	`perl get_background.pl $n $nperm`;	
}

#################################
#read the R template code 
my $rcode="";
while(<DATA>){
	$rcode.=$_;
}
$rcode=~s/nperm="\?"/nperm="$nperm"/;

###################################
#write R code to file
open(R,">get_significant.R") or die $!;
print R $rcode;
close R;
#invoke the R script and generate a tmp_R.txt file
`R --vanilla --slave -f get_significant.R`;

###################################
#read the data generate from the R code above
open(IN,"tmp_R.txt") or die $!;
while(<IN>){
	s/\r|\n//g;
	next unless ($_);
	my($m,$p,$q) = split "\t";
	push @{$result{$m}},($p,$q);
}
close IN;

#########################################
#Write out the finally result to file
#header is "module" "size" "average similarity" "pvalue" "fdr"
open(OUT,">obesity_module_significant.csv") or die $!;
print OUT join ",",("module", "size" ,"average_similarity" ,"pvalue" ,"fdr\n");
foreach my $k (sort keys %result){
	print OUT join ",",($k,@{$result{$k}});
	print OUT "\n";
}
close OUT;

###################################
#fetch moulde related genes' pairwise similarity
sub fetchSim{
	my($gref,$sref)=@_;
	my @result;
	for(my $i=1;$i<@{$gref};$i++){
		my $g1=$gref->[$i];
		for(my $j=0;$j<$i;$j++){
			my $g2=$gref->[$j];
			if(exists($sref->{$g1}->{$g2})){
				push @result,$sref->{$g1}->{$g2};
			}else{
				push @result,$sref->{$g2}->{$g1};
			}
		}
	}
	return @result;
}

###################################
#get the mean value of an array

sub mymean{
	my (@a) = @_;
	my $total=0;
	foreach my $a(@a){
		$total+=$a;
	}
	return $total/scalar(@a);
}

########################################
#R code
__DATA__
moduleData<-read.table("result/final_result.txt",sep="\t",header=T)

nperm="?"
result<-vector("list", dim(moduleData)[1])
index=1:10
for(i in 1:dim(moduleData)[1]){
	file=paste("background/background_size",moduleData[i,2],"_perm",nperm,".txt",sep="")
	background=scan(file)
	temp<-list(name=as.character(moduleData[i,1]),size=moduleData[i,2],mean=moduleData[i,3],background=background)
	result[[i]]<-temp
}

###################
#get the significance
pdf(file="background_distribution.pdf",paper="a4")
par(mfrow=c(2,5))
p=c()
pp<-vector("list",length(result))
for(j in 1:length(result)){
	nn=paste("module_",j,sep="")
	i=index[moduleData[[1]] ==nn]	
	background=result[[i]]$background
	realmean=result[[i]]$mean
	pvalue=length(background[background>=realmean])/length(background)
	plot(density(background),main=paste(result[[i]]$name,"\nsize=",result[[i]]$size,sep=""),xlim=c(0.1,0.65),ylim=c(0,28),xlab=paste("pvalue=",pvalue,"\n mean similarity=",round(realmean,4),sep=""))
	abline(v=realmean,col='red')
	temp<-result[[i]];
	temp$pvalue=pvalue
	result[[i]]->temp	
	#print(c(result[[i]]$name,pvalue))
	pp[[j]]<-(c(result[[i]]$name,pvalue))
	p<-c(p,pvalue)
}
dev.off();
newresult<-data.frame(t(as.data.frame(pp)),fdr=p.adjust(p,method="fdr"))
write.table(newresult,file="tmp_R.txt",sep="\t",row.names=F,quote=F,col.names=F)
