# Supplementary material for: DOSim: An R package for similarity between diseases based on Disease Ontology
Source: BMC Bioinformatics. 2011 Jun 29;12:266. doi: 10.1186/1471-2105-12-266 (PMC3150296; doi:10.1186/1471-2105-12-266)
Supplement: Additional file 4 — R and Perl scripts used to generate the results in the two case studies This zip file contains the 10 files, which were used to generate the results in the two case studies. Two files, the "R_Code.R" and the "get_significant_of_each_module.pl" are the main scripts that were used. A detailed description of all 10 files is available in the "Readme.txt" file. [file 1471-2105-12-266-S4.ZIP › case_study_codes/module-gene.csv]

module_10	10365
module_10	10644
module_10	249
module_10	270
module_10	2701
module_10	3305
module_10	3601
module_10	5360
module_10	5444
module_10	727
module_10	7486
module_10	9388
module_1	10062
module_1	10135
module_1	1071
module_1	10891
module_1	11132
module_1	1147
module_1	118
module_1	148
module_1	151
module_1	153
module_1	154
module_1	155
module_1	1555
module_1	1588
module_1	1594
module_1	187
module_1	19
module_1	197
module_1	2167
module_1	2168
module_1	2169
module_1	2303
module_1	259197
module_1	2638
module_1	2641
module_1	2642
module_1	2688
module_1	2693
module_1	2956
module_1	3240
module_1	3283
module_1	3290
module_1	3303
module_1	335
module_1	336
module_1	337
module_1	338
module_1	341
module_1	345
module_1	3491
module_1	3568
module_1	3636
module_1	3643
module_1	3651
module_1	3667
module_1	3827
module_1	3949
module_1	3953
module_1	3990
module_1	3991
module_1	4000
module_1	4018
module_1	4041
module_1	4056
module_1	4094
module_1	4160
module_1	4210
module_1	4306
module_1	4547
module_1	4548
module_1	4552
module_1	4760
module_1	4772
module_1	5122
module_1	52
module_1	5313
module_1	5346
module_1	5409
module_1	5443
module_1	56729
module_1	5770
module_1	590
module_1	5950
module_1	5997
module_1	6041
module_1	624
module_1	6296
module_1	6319
module_1	6356
module_1	6462
module_1	6464
module_1	6517
module_1	685
module_1	7350
module_1	7351
module_1	7432
module_1	7434
module_1	7442
module_1	79068
module_1	79602
module_1	875
module_1	8862
module_2	10072
module_2	10381
module_2	1052
module_2	10874
module_2	109
module_2	11254
module_2	1149
module_2	1208
module_2	1520
module_2	181
module_2	2072
module_2	2101
module_2	2119
module_2	2172
module_2	221895
module_2	2222
module_2	2632
module_2	2645
module_2	2646
module_2	2673
module_2	2740
module_2	29106
module_2	29881
module_2	3098
module_2	31
module_2	3172
module_2	32
module_2	364
module_2	3767
module_2	39
module_2	3938
module_2	4157
module_2	4159
module_2	4773
module_2	5105
module_2	56259
module_2	57104
module_2	60412
module_2	6091
module_2	6256
module_2	6258
module_2	635
module_2	63892
module_2	64102
module_2	64241
module_2	6447
module_2	6492
module_2	6514
module_2	66036
module_2	7201
module_2	7275
module_2	7507
module_2	80142
module_2	844
module_2	866
module_2	8864
module_2	9099
module_2	9112
module_2	9252
module_2	9672
module_3	10400
module_3	10886
module_3	1109
module_3	1392
module_3	1395
module_3	1453
module_3	150
module_3	1960
module_3	2
module_3	2166
module_3	255239
module_3	2572
module_3	2587
module_3	284890
module_3	3356
module_3	3358
module_3	3628
module_3	3638
module_3	3802
module_3	3804
module_3	4128
module_3	4129
module_3	4158
module_3	4161
module_3	4204
module_3	5367
module_3	552
module_3	56172
module_3	56606
module_3	582
module_3	583
module_3	585
module_3	6048
module_3	6257
module_3	627
module_3	6311
module_3	65018
module_3	6530
module_3	6531
module_3	6532
module_3	6586
module_3	7349
module_3	7352
module_3	7466
module_3	7494
module_3	885
module_3	886
module_3	8863
module_3	9248
module_3	9369
module_3	9575
module_3	9607
module_3	9663
module_3	9722
module_3	9968
module_4	10000
module_4	1029
module_4	1030
module_4	1050
module_4	1051
module_4	1499
module_4	1544
module_4	2064
module_4	2068
module_4	2194
module_4	2243
module_4	2244
module_4	3480
module_4	3481
module_4	3482
module_4	3485
module_4	3572
module_4	3587
module_4	3845
module_4	4292
module_4	4609
module_4	5294
module_4	5295
module_4	595
module_4	6513
module_4	6615
module_4	672
module_4	673
module_4	675
module_4	7515
module_4	9021
module_5	1234
module_5	1524
module_5	1543
module_5	177
module_5	1906
module_5	2944
module_5	2950
module_5	2952
module_5	355
module_5	3553
module_5	3565
module_5	3569
module_5	3576
module_5	3586
module_5	3596
module_5	3606
module_5	4153
module_5	4282
module_5	4312
module_5	4314
module_5	4318
module_5	4524
module_5	5743
module_5	6347
module_5	6352
module_5	6648
module_5	7097
module_5	7099
module_5	7422
module_5	929
module_6	1401
module_6	1493
module_6	1535
module_6	1636
module_6	183
module_6	185
module_6	186
module_6	2099
module_6	2100
module_6	26191
module_6	3107
module_6	3479
module_6	348
module_6	3484
module_6	3486
module_6	3566
module_6	3630
module_6	367
module_6	3673
module_6	4023
module_6	4353
module_6	6403
module_6	847
module_7	10580
module_7	1959
module_7	2132
module_7	2308
module_7	3284
module_7	3784
module_7	5335
module_7	56999
module_7	57521
module_7	57761
module_7	6009
module_7	657
module_7	7103
module_7	726
module_7	831
module_8	125
module_8	1394
module_8	1545
module_8	2147
module_8	2153
module_8	2155
module_8	2162
module_8	217
module_8	3304
module_8	3674
module_8	3689
module_8	3690
module_8	3717
module_8	7249
module_8	7450
module_9	1437
module_9	3383
module_9	3552
module_9	3554
module_9	3557
module_9	3559
module_9	3570
module_9	3952
module_9	4057
module_9	5054
module_9	5327
module_9	5970
module_9	6401
module_9	7124
module_9	9370
