# Supplementary material for: DOSim: An R package for similarity between diseases based on Disease Ontology
Source: BMC Bioinformatics. 2011 Jun 29;12:266. doi: 10.1186/1471-2105-12-266 (PMC3150296; doi:10.1186/1471-2105-12-266)
Supplement: Additional file 4 — R and Perl scripts used to generate the results in the two case studies This zip file contains the 10 files, which were used to generate the results in the two case studies. Two files, the "R_Code.R" and the "get_significant_of_each_module.pl" are the main scripts that were used. A detailed description of all 10 files is available in the "Readme.txt" file. [file 1471-2105-12-266-S4.ZIP › case_study_codes/obesity_do_annotation.csv]

Module.Name	Module.Size	DOID	DO.Term	pvalue	qvalue
module_1	92	DOID:9352	non-insulin-dependent diabetes mellitus	0	0
module_1	92	DOID:9970	obesity	0	0
module_1	92	DOID:12684	hypertension induced by pregnancy	0	0
module_1	92	DOID:10763	hypertension	6.66133814775094e-16	2.73114864057789e-14
module_1	92	DOID:11981	morbid obesity	2.25206520099164e-11	7.38677385925257e-10
module_1	92	DOID:10825	Essential hypertension	2.44904208024366e-10	6.694048352666e-09
module_1	92	DOID:10211	cholelithiasis	1.63032876088209e-09	3.81962738263805e-08
module_1	92	DOID:3363	coronary arteriosclerosis	2.19628937259131e-09	4.50239321381218e-08
module_1	92	DOID:13809	familial combined hyperlipidemia	3.78634323894289e-09	6.8995587909626e-08
module_1	92	DOID:11714	gestational diabetes	1.04008384127496e-08	1.70573749969094e-07
module_1	92	DOID:3393	coronary heart disease	8.8173036094652e-08	1.31457981086572e-06
module_1	92	DOID:1936	Atherosclerosis	1.54869472468455e-07	2.11654945706889e-06
module_1	92	DOID:11613	hyperandrogenism	3.00962315513686e-07	3.79675536494189e-06
module_1	92	DOID:10591	Pre-Eclampsia	8.74979333320702e-07	9.566440710973e-06
module_1	92	DOID:1168	hyperlipidemia	8.49189838114661e-07	9.566440710973e-06
module_1	92	DOID:13810	familial hypercholesterolemia	2.23973059920723e-06	2.29572386418742e-05
module_1	92	DOID:2487	hypercholesterolemia	5.40407974818358e-05	0.00052133475217771
module_1	92	DOID:5654	malignant neoplasm of endometrium	0.00064504780754937	0.00587710224656093
module_1	92	DOID:2370	diabetic nephropathy	0.000707156701593492	0.00610387889796488
module_1	92	DOID:1257	Transient hypertension of pregnancy	0.00120935974521141	0.00991674991073359
module_2	60	DOID:9970	obesity	2.22044604925031e-16	1.55431223447522e-14
module_2	60	DOID:9352	non-insulin-dependent diabetes mellitus	1.8113508041262e-06	6.3397278144417e-05
module_3	55	DOID:1598	chronic alcoholic intoxication	0	0
module_3	55	DOID:9970	obesity	6.93889390390723e-14	2.81025203108243e-12
module_3	55	DOID:631	fibromyalgia	2.04013211135834e-06	5.50835670066752e-05
module_3	55	DOID:6741	bilateral breast cancer	4.96382418720964e-05	0.00100517439790995
module_4	31	DOID:3744	cervical squamous cell carcinoma	1.11022302462516e-16	2.53130849614536e-14
module_4	31	DOID:4241	malignant neoplasm of breast	6.77236045021345e-14	7.06235070424555e-12
module_4	31	DOID:462	cancer by anatomical entity	9.29256671611256e-14	7.06235070424555e-12
module_4	31	DOID:3114	serous cystadenocarcinoma	5.20361531641811e-13	2.96606073035832e-11
module_4	31	DOID:4766	Embryoma	1.17017506795491e-12	5.33599830987441e-11
module_4	31	DOID:305	carcinoma	2.64444022235466e-12	1.00488728449477e-10
module_4	31	DOID:1994	carcinoma of the large Intestine	6.10234085485217e-12	1.98761959272328e-10
module_4	31	DOID:1909	melanoma	2.86733969900865e-11	8.17191814217466e-10
module_4	31	DOID:3680	malignant neoplasm of lip, oral cavity and pharynx	7.42892414251628e-11	1.88199411610412e-09
module_4	31	DOID:10283	malignant neoplasm of prostate	2.31573538123087e-10	5.27987666920637e-09
module_4	31	DOID:1749	squamous cell carcinoma	2.56124121911228e-10	5.30875452688726e-09
module_4	31	DOID:2394	ovarian neoplasm	5.24047027994357e-10	9.95689353189277e-09
module_4	31	DOID:3571	liver neoplasm	1.05197228705833e-09	1.71321201035214e-08
module_4	31	DOID:2144	malignant neoplasm of ovary	1.01020170006905e-09	1.71321201035214e-08
module_4	31	DOID:10437	metastasis to lymph nodes	2.48786879986085e-09	3.78156057578849e-08
module_4	31	DOID:9119	acute myeloid leukemia	3.12840775507084e-09	4.45798105097595e-08
module_4	31	DOID:2994	germ cell cancer	1.10549102094737e-08	1.48265854574118e-07
module_4	31	DOID:1324	malignant neoplasm of lung	1.60587275699342e-08	2.03410549219167e-07
module_4	31	DOID:684	primary carcinoma of the liver cells	1.96679177388859e-08	2.36015012866631e-07
module_4	31	DOID:11054	malignant neoplasm of urinary bladder	3.30624356781328e-08	3.76911766730714e-07
module_4	31	DOID:3748	squamous cell carcinoma of esophagus	3.60816683198095e-08	3.91743827472218e-07
module_4	31	DOID:5517	stomach carcinoma	4.28522550777188e-08	4.44105188987268e-07
module_4	31	DOID:3910	adenocarcinoma of lung	6.500177385238e-08	6.44365410362724e-07
module_4	31	DOID:4074	adenocarcinoma of the pancreas	6.81224330278951e-08	6.47163113765004e-07
module_4	31	DOID:3068	Glioblastoma	8.23437201757926e-08	7.50974728003229e-07
module_4	31	DOID:687	hepatoblastoma	1.0830158370112e-07	9.49721580148286e-07
module_4	31	DOID:5409	small cell carcinoma of lung	1.18157033379696e-07	9.62135843234663e-07
module_4	31	DOID:3969	papillary thyroid carcinoma	1.15008448320353e-07	9.62135843234663e-07
module_4	31	DOID:1793	malignant neoplasm of pancreas	1.26264315669644e-07	9.88247109612317e-07
module_4	31	DOID:2871	endometrial carcinoma	1.30032514422673e-07	9.88247109612317e-07
module_4	31	DOID:1985	Colorectal neoplasm	1.66762103237517e-07	1.22650837219851e-06
module_4	31	DOID:3459	breast carcinoma	2.63708394454554e-07	1.8789223104887e-06
module_4	31	DOID:4713	stomach neoplasm	2.79135800473895e-07	1.928574621456e-06
module_4	31	DOID:4001	epithelial ovarian cancer	3.83991526242689e-07	2.57500199950979e-06
module_4	31	DOID:2627	glioma	9.6506937630192e-07	6.28673765133822e-06
module_4	31	DOID:3113	papillary carcinoma	1.33904735233337e-06	8.2514269278921e-06
module_4	31	DOID:4725	neck neoplasm	1.32792601836851e-06	8.2514269278921e-06
module_4	31	DOID:10534	malignant neoplasm of stomach	1.63982370970928e-06	9.83894225825566e-06
module_4	31	DOID:4844	Ependymoma	1.90788699128142e-06	1.11538008721067e-05
module_4	31	DOID:5485	synovial sarcoma	2.65679873312497e-06	1.47743929549388e-05
module_4	31	DOID:657	adenoma	2.63135002942505e-06	1.47743929549388e-05
module_4	31	DOID:3007	ductal carcinoma	3.67868211403888e-06	1.99699886190682e-05
module_4	31	DOID:219	malignant tumor of colon	4.56677484073076e-06	2.42145270624794e-05
module_4	31	DOID:8923	skin melanoma	6.2163543030902e-06	3.1496195135657e-05
module_4	31	DOID:3000	endometrioid carcinoma	6.2163543030902e-06	3.1496195135657e-05
module_4	31	DOID:13223	uterine Fibroids	6.85186931848047e-06	3.39614392307293e-05
module_4	31	DOID:5408	osteitis deformans	7.97646727013213e-06	3.63726907518025e-05
module_4	31	DOID:3672	Rhabdoid tumor	7.97646727013213e-06	3.63726907518025e-05
module_4	31	DOID:5654	malignant neoplasm of endometrium	7.9126862108092e-06	3.63726907518025e-05
module_4	31	DOID:4948	gallbladder carcinoma	7.94984037155722e-06	3.63726907518025e-05
module_4	31	DOID:3905	carcinoma of lung	8.95356190355745e-06	3.92579252694442e-05
module_4	31	DOID:4905	pancreatic carcinoma	8.95356190355745e-06	3.92579252694442e-05
module_4	31	DOID:1240	leukemia	9.30554974898357e-06	4.00314215616652e-05
module_4	31	DOID:3963	thyroid carcinoma	1.15292247269139e-05	4.86789488469697e-05
module_4	31	DOID:8552	chronic myeloid leukemia	1.83964353623889e-05	7.4899772546869e-05
module_4	31	DOID:3858	Medulloblastoma	1.83964353623889e-05	7.4899772546869e-05
module_4	31	DOID:5613	anaplastic meningioma	2.21032745291172e-05	8.84130981164688e-05
module_4	31	DOID:3070	malignant glioma	2.56753556024947e-05	0.000100930708230496
module_4	31	DOID:2876	laryngeal squamous cell carcinoma	2.67348062736872e-05	0.000103314166616961
module_4	31	DOID:299	adenocarcinoma	3.17898191044552e-05	0.00012080131259693
module_4	31	DOID:3702	cervical adenocarcinoma	3.29831700984773e-05	0.000123281357089391
module_4	31	DOID:3683	lung neoplasm	3.76876821407413e-05	0.000138593411743371
module_4	31	DOID:6039	Intraocular melanoma	5.04249904926812e-05	0.000182490441783037
module_4	31	DOID:9970	obesity	5.16275932100907e-05	0.000183923300810948
module_4	31	DOID:8632	Kaposi sarcoma	5.81811957469647e-05	0.000204081732773968
module_4	31	DOID:8577	ulcerative colitis	6.10493491155495e-05	0.00021089775149008
module_4	31	DOID:289	Endometriosis	7.92192359305721e-05	0.000269581877495081
module_4	31	DOID:2531	hematologic cancer	8.50494350357334e-05	0.000285165752766871
module_4	31	DOID:409	liver disease	9.8118825437199e-05	0.000324218727531614
module_4	31	DOID:8691	Mycosis fungoides	0.000109991899449047	0.000350260784825048
module_4	31	DOID:4914	adenocarcinoma of esophagus	0.00011060866889212	0.000350260784825048
module_4	31	DOID:768	retinoblastoma	0.00011060866889212	0.000350260784825048
module_4	31	DOID:4361	malignant neoplasm of cervix uteri	0.000126390803637633	0.000394754838758634
module_4	31	DOID:4866	adenoid cystic carcinoma	0.000173180488668989	0.000533583127250399
module_4	31	DOID:4450	renal cell carcinoma	0.000187334462153355	0.000569496764946198
module_4	31	DOID:2893	cervix carcinoma	0.000232665956081402	0.000697997868244205
module_4	31	DOID:769	neuroblastoma	0.000238254088040013	0.000705479637313285
module_4	31	DOID:10008	malignant neoplasm of thyroid	0.000255786892280341	0.000739262291503423
module_4	31	DOID:7474	malignant pleural mesothelioma	0.000256147899248993	0.000739262291503423
module_4	31	DOID:4947	Cholangiocarcinoma	0.000306926618241166	0.000863941592086244
module_4	31	DOID:8090	malignant neoplasm of gallbladder	0.000305787511024391	0.000863941592086244
module_4	31	DOID:9538	multiple myeloma	0.000368640071150228	0.00102499922222259
module_4	31	DOID:12722	liver metastases	0.000396863684754223	0.00109017976052967
module_4	31	DOID:3995	transitional cell carcinoma	0.000466416642243117	0.0012659880289456
module_4	31	DOID:3565	meningioma	0.000544276295440294	0.0014599411218869
module_4	31	DOID:255	hemangioma	0.000557948171228229	0.00146220900046019
module_4	31	DOID:5715	functionless pituitary adenoma	0.000557948171228229	0.00146220900046019
module_4	31	DOID:14227	azoospermia	0.000735248129861588	0.0019049610637323
module_4	31	DOID:1790	malignant mesothelioma	0.000831192309457718	0.00204203179883047
module_4	31	DOID:9796	malignant neoplasm of male breast	0.000832934023207166	0.00204203179883047
module_4	31	DOID:4552	large cell carcinoma	0.000832934023207166	0.00204203179883047
module_4	31	DOID:7608	adenoma of parathyroid	0.000832934023207166	0.00204203179883047
module_4	31	DOID:452	mixed salivary gland tumor	0.000832934023207166	0.00204203179883047
module_4	31	DOID:9261	carcinoma of nasopharynx	0.000890146337388487	0.00215907835026144
module_4	31	DOID:4233	clear cell sarcoma	0.00116055303677554	0.00265769682713677
module_4	31	DOID:3302	chordoma	0.00116055303677554	0.00265769682713677
module_4	31	DOID:2526	adenocarcinoma of prostate	0.00116565650313016	0.00265769682713677
module_4	31	DOID:235	Colonic neoplasm	0.00116565650313016	0.00265769682713677
module_4	31	DOID:4006	transitional cell carcinoma of bladder	0.00116055303677554	0.00265769682713677
module_4	31	DOID:6204	follicular adenoma	0.00116055303677554	0.00265769682713677
module_4	31	DOID:9253	gastrointestinal Stromal tumors	0.00129344211552052	0.00291984952810572
module_4	31	DOID:3151	squamous cell carcinoma of skin	0.00154003629085764	0.00340901237199555
module_4	31	DOID:5898	polycystic kidney disease	0.00154003629085764	0.00340901237199555
module_4	31	DOID:6741	bilateral breast cancer	0.00157475429236298	0.00341946646341675
module_4	31	DOID:9206	Barrett's esophagus	0.00157475429236298	0.00341946646341675
module_4	31	DOID:10286	prostate carcinoma	0.00161981506882458	0.0034515685578692
module_4	31	DOID:1520	colon carcinoma	0.00161981506882458	0.0034515685578692
module_4	31	DOID:12231	malignant neoplasm of testis	0.00197062289678884	0.00404776595016087
module_4	31	DOID:911	malignant neoplasm of brain	0.00197062289678884	0.00404776595016087
module_4	31	DOID:2681	nevus	0.00197062289678884	0.00404776595016087
module_4	31	DOID:2693	fibroadenoma	0.00197062289678884	0.00404776595016087
module_4	31	DOID:3376	osteosarcoma of bone	0.00232889853635709	0.00474097202044123
module_4	31	DOID:3030	mucinous adenocarcinoma	0.00245155992660273	0.00490311985320546
module_4	31	DOID:2417	melanocytic nevus	0.00245155992660273	0.00490311985320546
module_4	31	DOID:8567	Hodgkin's lymphoma	0.00256546215683451	0.00508630758050668
module_4	31	DOID:2513	Basal cell carcinoma	0.00263892637370744	0.00518685528625255
module_4	31	DOID:127	Fibroid tumor	0.00285034902291414	0.00555452630106346
module_4	31	DOID:13976	peptic esophagitis	0.00298210234189633	0.00566599444960303
module_4	31	DOID:4851	Pilocytic astrocytoma	0.00298210234189633	0.00566599444960303
module_4	31	DOID:927	metastatic malignant neoplasm to brain	0.00298210234189633	0.00566599444960303
module_4	31	DOID:2797	idiopathic interstitial pneumonia	0.0030719614202096	0.00578848928766768
module_4	31	DOID:3347	osteosarcoma	0.00322850527676655	0.00603360002543256
module_4	31	DOID:5940	malignant peripheral nerve Sheath tumor	0.00356151292326845	0.00660182883337567
module_4	31	DOID:4102	secondary carcinoma	0.00418906220032644	0.00770246920705185
module_5	30	DOID:9352	non-insulin-dependent diabetes mellitus	0	0
module_5	30	DOID:2841	asthma	0	0
module_5	30	DOID:10591	Pre-Eclampsia	0	0
module_5	30	DOID:399	tuberculosis	0	0
module_5	30	DOID:7148	rheumatoid arthritis	0	0
module_5	30	DOID:10534	malignant neoplasm of stomach	0	0
module_5	30	DOID:1936	Atherosclerosis	0	0
module_5	30	DOID:824	Periodontitis	0	0
module_5	30	DOID:3363	coronary arteriosclerosis	0	0
module_5	30	DOID:1994	carcinoma of the large Intestine	0	0
module_5	30	DOID:3680	malignant neoplasm of lip, oral cavity and pharynx	0	0
module_5	30	DOID:783	end stage renal failure	0	0
module_5	30	DOID:289	Endometriosis	0	0
module_5	30	DOID:8778	Crohn's disease	1.11022302462516e-16	2.3037127760972e-15
module_5	30	DOID:2377	Multiple Sclerosis	1.11022302462516e-16	2.3037127760972e-15
module_5	30	DOID:10283	malignant neoplasm of prostate	1.11022302462516e-16	2.3037127760972e-15
module_5	30	DOID:2237	hepatitis	2.22044604925031e-16	4.33640051971238e-15
module_5	30	DOID:1749	squamous cell carcinoma	8.88178419700125e-16	1.63819575189134e-14
module_5	30	DOID:552	pneumonia	5.32907051820075e-15	8.84625706021325e-14
module_5	30	DOID:3455	Cerebrovascular accident	5.32907051820075e-15	8.84625706021325e-14
module_5	30	DOID:1324	malignant neoplasm of lung	7.66053886991358e-15	1.21109471657681e-13
module_5	30	DOID:455	degenerative polyarthritis	8.5487172896137e-15	1.29007915461443e-13
module_5	30	DOID:2913	acute pancreatitis	1.35447209004269e-14	1.95515101693119e-13
module_5	30	DOID:684	primary carcinoma of the liver cells	1.46549439250521e-14	2.02726724296554e-13
module_5	30	DOID:11335	sarcoidosis	6.80566714095221e-14	9.03792596318453e-13
module_5	30	DOID:3310	atopic dermatitis	2.77666778458752e-13	3.54559117108868e-12
module_5	30	DOID:8577	ulcerative colitis	7.25863813499927e-13	8.92543652155466e-12
module_5	30	DOID:1909	melanoma	8.6985973979381e-13	1.03140512004123e-11
module_5	30	DOID:4481	allergic rhinitis	9.7311048108395e-13	1.04526136849912e-11
module_5	30	DOID:2600	carcinoma of larynx	9.54458734270247e-13	1.04526136849912e-11
module_5	30	DOID:12603	acute leukemia	9.75997060947975e-13	1.04526136849912e-11
module_5	30	DOID:9074	systemic lupus erythematosus	1.73139280690293e-12	1.79632003716179e-11
module_5	30	DOID:5517	stomach carcinoma	2.51976217668926e-12	2.53503346260858e-11
module_5	30	DOID:13598	Dental Plaque	7.81175124586753e-12	7.4100040389372e-11
module_5	30	DOID:3393	coronary heart disease	7.81175124586753e-12	7.4100040389372e-11
module_5	30	DOID:848	arthritis	8.51296810822078e-12	7.85084836647027e-11
module_5	30	DOID:2144	malignant neoplasm of ovary	3.74459352414647e-11	3.36001364869359e-10
module_5	30	DOID:4029	gastritis	4.16365830702148e-11	3.6377225208714e-10
module_5	30	DOID:2986	IGA glomerulonephritis	5.21231946493117e-11	4.43715400604397e-10
module_5	30	DOID:4989	pancreatitis	6.21436235803685e-11	5.15792075717059e-10
module_5	30	DOID:4241	malignant neoplasm of breast	6.75814959549825e-11	5.47245284318395e-10
module_5	30	DOID:3910	adenocarcinoma of lung	7.44364569982281e-11	5.74718691242133e-10
module_5	30	DOID:8567	Hodgkin's lymphoma	7.44364569982281e-11	5.74718691242133e-10
module_5	30	DOID:9415	allergic asthma	8.6030627066691e-11	6.49140186048669e-10
module_5	30	DOID:4361	malignant neoplasm of cervix uteri	9.27230514591315e-11	6.84090068542926e-10
module_5	30	DOID:11394	adult respiratory distress syndrome	1.60060076304092e-10	1.1552162028904e-09
module_5	30	DOID:657	adenoma	2.30591545857806e-10	1.62885943031471e-09
module_5	30	DOID:7693	abdominal aortic aneurysm	2.51818121910219e-10	1.74174200987901e-09
module_5	30	DOID:418	systemic scleroderma	3.26637383807338e-10	2.21313492702115e-09
module_5	30	DOID:2370	diabetic nephropathy	5.76325764889418e-10	3.82680307886574e-09
module_5	30	DOID:8947	diabetic retinopathy	8.47368175627139e-10	5.51620067271e-09
module_5	30	DOID:299	adenocarcinoma	1.10584807977432e-09	7.0604146631745e-09
module_5	30	DOID:10874	Premature Birth	1.13106435328802e-09	7.08515783569102e-09
module_5	30	DOID:11054	malignant neoplasm of urinary bladder	1.16814247164143e-09	7.18191297379547e-09
module_5	30	DOID:12361	Graves' disease	1.42571598971131e-09	8.60614015607553e-09
module_5	30	DOID:3087	Gingivitis	1.93230487166574e-09	1.12548283753162e-08
module_5	30	DOID:323	HTLV-I infectious disease	1.93230487166574e-09	1.12548283753162e-08
module_5	30	DOID:526	HIV infectious disease	2.27999186197536e-09	1.30509878995831e-08
module_5	30	DOID:9970	obesity	2.41109421317276e-09	1.35675131995484e-08
module_5	30	DOID:3388	Periodontal disease	2.45447129287868e-09	1.35814078205954e-08
module_5	30	DOID:3068	Glioblastoma	3.27159910273878e-09	1.76218504806124e-08
module_5	30	DOID:3744	cervical squamous cell carcinoma	3.29082749939147e-09	1.76218504806124e-08
module_5	30	DOID:7147	ankylosing spondylitis	3.48854334308868e-09	1.83840696810388e-08
module_5	30	DOID:4256	rheumatism	4.13891454442705e-09	2.14706191992153e-08
module_5	30	DOID:4988	alcoholic pancreatitis	7.01237468092586e-09	3.47478864786177e-08
module_5	30	DOID:10223	dermatomyositis	7.01237468092586e-09	3.47478864786177e-08
module_5	30	DOID:13976	peptic esophagitis	7.01237468092586e-09	3.47478864786177e-08
module_5	30	DOID:2797	idiopathic interstitial pneumonia	7.51244144669982e-09	3.66783905927109e-08
module_5	30	DOID:4766	Embryoma	8.66612115402177e-09	4.16978583063076e-08
module_5	30	DOID:9744	insulin-dependent diabetes mellitus	9.06050545701476e-09	4.29726830246986e-08
module_5	30	DOID:12684	hypertension induced by pregnancy	1.31460646812798e-08	6.14717390730265e-08
module_5	30	DOID:9538	multiple myeloma	1.41760866378959e-08	6.53675106080757e-08
module_5	30	DOID:13189	gout	1.9333885714623e-08	8.67412169899303e-08
module_5	30	DOID:13375	temporal arteritis	1.9333885714623e-08	8.67412169899303e-08
module_5	30	DOID:219	malignant tumor of colon	3.06096243907206e-08	1.3549860396959e-07
module_5	30	DOID:5380	lupus vulgaris	3.25512096166491e-08	1.42197389377994e-07
module_5	30	DOID:353	lymphoma	3.38190960791351e-08	1.45817401276271e-07
module_5	30	DOID:10873	Kuhnt-Junius degeneration	3.6204946041174e-08	1.54103103662433e-07
module_5	30	DOID:1724	duodenal ulcer	4.46491134065141e-08	1.87639312037502e-07
module_5	30	DOID:10763	hypertension	6.04893952704799e-08	2.47931842343202e-07
module_5	30	DOID:1040	chronic lymphocytic leukemia	5.98074280100391e-08	2.47931842343202e-07
module_5	30	DOID:1588	thrombocytopenia	6.46097979561944e-08	2.61590889286055e-07
module_5	30	DOID:635	acquired immunodeficiency syndrome	7.67136145718439e-08	3.0320142902205e-07
module_5	30	DOID:8857	lupus erythematosus	7.67136145718439e-08	3.0320142902205e-07
module_5	30	DOID:677	chronic childhood arthritis	8.40443524774415e-08	3.28267353206007e-07
module_5	30	DOID:557	kidney disease	9.14762365855637e-08	3.5314082030706e-07
module_5	30	DOID:8090	malignant neoplasm of gallbladder	1.25432849440443e-07	4.73223931979854e-07
module_5	30	DOID:12449	aplastic anemia	1.25432849440443e-07	4.73223931979854e-07
module_5	30	DOID:9261	carcinoma of nasopharynx	1.3351299210651e-07	4.98048464936645e-07
module_5	30	DOID:4450	renal cell carcinoma	1.41260482977579e-07	5.21094226095068e-07
module_5	30	DOID:4713	stomach neoplasm	2.26647858148077e-07	8.26891086869907e-07
module_5	30	DOID:2394	ovarian neoplasm	2.67660039909856e-07	9.65903622283394e-07
module_5	30	DOID:13315	relapsing pancreatitis	2.93324265210337e-07	1.03599634095566e-06
module_5	30	DOID:2957	pulmonary tuberculosis	2.93324265210337e-07	1.03599634095566e-06
module_5	30	DOID:8970	subacute sclerosing panencephalitis	2.99459984809403e-07	1.0465338416497e-06
module_5	30	DOID:9119	acute myeloid leukemia	3.57332116451836e-07	1.23577356939593e-06
module_5	30	DOID:462	cancer by anatomical entity	5.38037118413826e-07	1.84152910632361e-06
module_5	30	DOID:1240	leukemia	7.55312360434246e-07	2.55881330269561e-06
module_5	30	DOID:13207	proliferative diabetic retinopathy	1.15841796166638e-06	3.88479558861857e-06
module_5	30	DOID:3347	osteosarcoma	1.49623960488121e-06	4.96751548820562e-06
module_5	30	DOID:3369	Ewings sarcoma	1.96087577319926e-06	6.44565105645696e-06
module_5	30	DOID:12236	primary biliary cirrhosis	2.32591937454618e-06	7.49713817814886e-06
module_5	30	DOID:9206	Barrett's esophagus	2.32591937454618e-06	7.49713817814886e-06
module_5	30	DOID:409	liver disease	3.21550247672775e-06	1.02648732910924e-05
module_5	30	DOID:4331	Burning Mouth syndrome	3.6223886017428e-06	1.13455944884774e-05
module_5	30	DOID:810	HIV-associated lipodystrophy syndrome	3.6223886017428e-06	1.13455944884774e-05
module_5	30	DOID:4914	adenocarcinoma of esophagus	3.75046924472322e-06	1.1636969992973e-05
module_5	30	DOID:10222	polymyositis	4.17241630401577e-06	1.27086441553508e-05
module_5	30	DOID:288	Endometriosis of uterus	4.17241630401577e-06	1.27086441553508e-05
module_5	30	DOID:3371	chondrosarcoma	5.42821846838404e-06	1.63833502863955e-05
module_5	30	DOID:2513	Basal cell carcinoma	5.78484470092899e-06	1.73024183847606e-05
module_5	30	DOID:5654	malignant neoplasm of endometrium	6.46318831498682e-06	1.91587367908538e-05
module_5	30	DOID:3748	squamous cell carcinoma of esophagus	6.57064085851644e-06	1.93048917259067e-05
module_5	30	DOID:1271	disease of capillaries	7.2085722573334e-06	2.06314309434025e-05
module_5	30	DOID:8677	perinatal necrotizing enterocolitis	7.2085722573334e-06	2.06314309434025e-05
module_5	30	DOID:2757	mycobacterium infectious disease	7.2085722573334e-06	2.06314309434025e-05
module_5	30	DOID:10437	metastasis to lymph nodes	7.97660172335846e-06	2.26344595910684e-05
module_5	30	DOID:619	lymphoproliferative disorder	1.08809466962123e-05	3.06141890096821e-05
module_5	30	DOID:14067	falciparum malaria	1.25519681859476e-05	3.50189364515513e-05
module_5	30	DOID:2355	anemia	1.3372151974167e-05	3.69962871285286e-05
module_5	30	DOID:3376	osteosarcoma of bone	1.3677406298318e-05	3.75280900086082e-05
module_5	30	DOID:12306	vitiligo	1.62598210723397e-05	4.35343596452966e-05
module_5	30	DOID:1070	chronic simple glaucoma	1.62598210723397e-05	4.35343596452966e-05
module_5	30	DOID:1107	esophageal carcinoma	1.62598210723397e-05	4.35343596452966e-05
module_5	30	DOID:2871	endometrial carcinoma	1.73013634547914e-05	4.57539248039576e-05
module_5	30	DOID:9952	acute lymphocytic leukemia	1.7364441341261e-05	4.57539248039576e-05
module_5	30	DOID:5409	small cell carcinoma of lung	2.46066071478701e-05	6.43259336464006e-05
module_5	30	DOID:8805	intermediate coronary syndrome	2.98244907396272e-05	7.55857322561545e-05
module_5	30	DOID:14069	cerebral malaria	2.98244907396272e-05	7.55857322561545e-05
module_5	30	DOID:2799	bronchiolitis obliterans	2.98244907396272e-05	7.55857322561545e-05
module_5	30	DOID:911	malignant neoplasm of brain	2.98244907396272e-05	7.55857322561545e-05
module_5	30	DOID:3683	lung neoplasm	3.19171686317121e-05	8.02765150433972e-05
module_5	30	DOID:850	lung disease	3.80189856244995e-05	9.49045355438633e-05
module_5	30	DOID:10871	Age related macular degeneration	4.41277544187546e-05	0.000106937331876106
module_5	30	DOID:3770	pulmonary fibrosis	4.41277544187546e-05	0.000106937331876106
module_5	30	DOID:235	Colonic neoplasm	4.41277544187546e-05	0.000106937331876106
module_5	30	DOID:2526	adenocarcinoma of prostate	4.41277544187546e-05	0.000106937331876106
module_5	30	DOID:1686	Glaucoma	5.09253908316243e-05	0.000122516157652893
module_5	30	DOID:326	Ischemia	5.45519205102929e-05	0.000129365982924409
module_5	30	DOID:10825	Essential hypertension	5.45519205102929e-05	0.000129365982924409
module_5	30	DOID:11650	bronchopulmonary dysplasia	5.80001196288649e-05	0.000136567657565838
module_5	30	DOID:2487	hypercholesterolemia	6.67743151888667e-05	0.000156120229878195
module_5	30	DOID:1793	malignant neoplasm of pancreas	7.492730265235e-05	0.000173957094269792
module_5	30	DOID:14282	knee osteoarthritis	7.6947353517931e-05	0.000177406398388563
module_5	30	DOID:3069	astrocytoma	8.79976503760371e-05	0.000201484275343754
module_5	30	DOID:8691	Mycosis fungoides	9.95321563079798e-05	0.000224793713566322
module_5	30	DOID:633	myositis	9.95321563079798e-05	0.000224793713566322
module_5	30	DOID:1985	Colorectal neoplasm	0.000108852987230512	0.00024418372811169
module_5	30	DOID:10286	prostate carcinoma	0.000117843751167857	0.000262578022736432
module_5	30	DOID:1024	leprosy	0.000126044949702808	0.000277131942392929
module_5	30	DOID:2596	malignant neoplasm of larynx	0.000126044949702808	0.000277131942392929
module_5	30	DOID:305	carcinoma	0.000144480447470619	0.00031557571421214
module_5	30	DOID:2987	familial Mediterranean Fever	0.000156769820959135	0.000337971302327486
module_5	30	DOID:11259	Cytomegalovirus infectious disease	0.000156769820959135	0.000337971302327486
module_5	30	DOID:6713	Cerebrovascular disorder	0.00019198460664871	0.000408582624406228
module_5	30	DOID:2985	chronic rejection of renal transplant	0.00019198460664871	0.000408582624406228
module_5	30	DOID:7474	malignant pleural mesothelioma	0.000231960975544565	0.000490516203062392
module_5	30	DOID:4947	Cholangiocarcinoma	0.000269444544157116	0.00056617461177318
module_5	30	DOID:784	chronic kidney failure	0.000276964510638633	0.000578315833534756
module_5	30	DOID:3459	breast carcinoma	0.000280479654138577	0.000581995282337547
module_5	30	DOID:8552	chronic myeloid leukemia	0.00029421403740626	0.000606702238626573
module_5	30	DOID:12722	liver metastases	0.000348603851904938	0.00071442270884222
module_5	30	DOID:1785	pituitary neoplasm	0.000512353491571971	0.00104356662087052
module_5	30	DOID:9042	polyp of corpus uteri	0.000522210160807335	0.00105075014174567
module_5	30	DOID:2869	Arteriopathy	0.000522210160807335	0.00105075014174567
module_5	30	DOID:2723	dermatitis	0.000586269233772585	0.00117253846754517
module_5	30	DOID:332	Amyotrophic Lateral Sclerosis	0.000639694733475693	0.00127172845217922
module_5	30	DOID:12336	male infertility	0.000666682324353074	0.00131749126003107
module_5	30	DOID:13133	HELLP syndrome	0.000779710955082225	0.00146250868410903
module_5	30	DOID:12918	Thromboangiitis Obliterans	0.000779710955082225	0.00146250868410903
module_5	30	DOID:381	arthropathy	0.000779710955082225	0.00146250868410903
module_5	30	DOID:9454	alcoholic liver disease	0.000779710955082225	0.00146250868410903
module_5	30	DOID:4629	porcine reproductive and respiratory syndrome	0.000779710955082225	0.00146250868410903
module_5	30	DOID:13276	Mycoplasma pneumoniae pneumonia	0.000779710955082225	0.00146250868410903
module_5	30	DOID:3078	anaplastic astrocytoma	0.000779710955082225	0.00146250868410903
module_5	30	DOID:1168	hyperlipidemia	0.000753817971073767	0.00146250868410903
module_5	30	DOID:12385	shigellosis	0.000779710955082225	0.00146250868410903
module_5	30	DOID:8524	nodular lymphoma	0.000847895921740172	0.0015726337766354
module_5	30	DOID:416	Sicca syndrome	0.000847895921740172	0.0015726337766354
module_5	30	DOID:9120	amyloidosis	0.00105773087287486	0.00195092583219141
module_5	30	DOID:9743	Diabetic Neuropathies	0.00108657454984074	0.00197127186091325
module_5	30	DOID:321	tropical spastic paraparesis	0.00108657454984074	0.00197127186091325
module_5	30	DOID:412	atypical mycobacterium infectious disease	0.00108657454984074	0.00197127186091325
module_5	30	DOID:3829	pituitary adenoma	0.00117390073618762	0.00210667591575291
module_5	30	DOID:8632	Kaposi sarcoma	0.00117390073618762	0.00210667591575291
module_5	30	DOID:12895	keratoconjunctivitis sicca	0.00144210512851384	0.00249364011805518
module_5	30	DOID:3468	Schistosoma mansonii infectious disease	0.00144210512851384	0.00249364011805518
module_5	30	DOID:9201	Lichen planus	0.00144210512851384	0.00249364011805518
module_5	30	DOID:11946	habitual abortion	0.00144210512851384	0.00249364011805518
module_5	30	DOID:2547	Intractable epilepsy	0.00144210512851384	0.00249364011805518
module_5	30	DOID:2942	bronchiolitis	0.00144210512851384	0.00249364011805518
module_5	30	DOID:631	fibromyalgia	0.00144210512851384	0.00249364011805518
module_5	30	DOID:12231	malignant neoplasm of testis	0.00184561388216364	0.00317483838797062
module_5	30	DOID:5679	retinal disease	0.00204065146544385	0.00349224889962557
module_5	30	DOID:4418	cutaneous fibrous histiocytoma	0.00229641894924337	0.00390980046742974
module_5	30	DOID:12300	malignant neoplasm of liver	0.00239854785402649	0.00406284636498365
module_5	30	DOID:13906	malignant pleural effusion	0.00279384535582439	0.00468462958653382
module_5	30	DOID:8929	atrophic gastritis	0.00279384535582439	0.00468462958653382
module_5	30	DOID:4001	epithelial ovarian cancer	0.0030046174934063	0.0050127286824668
module_5	30	DOID:2893	cervix carcinoma	0.00322570843886261	0.00535467600851193
module_5	30	DOID:9279	hyperhomocysteinemia	0.00333722495628563	0.00548494398755857
module_5	30	DOID:5512	malignant squamous cell neoplasm	0.00333722495628563	0.00548494398755857
module_5	30	DOID:4159	cancer of skin	0.00392589637446339	0.00638920390353846
module_5	30	DOID:2048	autoimmune hepatitis	0.00392589637446339	0.00638920390353846
module_5	30	DOID:2220	idiopathic thrombocytopenic purpura	0.00455920494525686	0.0073478448632295
module_5	30	DOID:1993	cancer of rectum	0.00455920494525686	0.0073478448632295
module_5	30	DOID:10005	deafness	0.00505444102545671	0.00810663971232671
module_5	30	DOID:341	peripheral vascular disease	0.00523650265668729	0.00831827216277599
module_5	30	DOID:10875	premature labor	0.00523650265668729	0.00831827216277599
module_5	30	DOID:2921	glomerulonephritis	0.0059571480924071	0.00941796746037695
module_5	30	DOID:8692	Myeloid leukemia	0.00599555107780025	0.00943375809397955
module_6	23	DOID:3363	coronary arteriosclerosis	0	0
module_6	23	DOID:3393	coronary heart disease	0	0
module_6	23	DOID:9352	non-insulin-dependent diabetes mellitus	6.99440505513849e-15	5.64215341114505e-13
module_6	23	DOID:12684	hypertension induced by pregnancy	6.48703313288479e-13	3.78776565668204e-11
module_6	23	DOID:1936	Atherosclerosis	7.82596210058273e-13	3.78776565668204e-11
module_6	23	DOID:10763	hypertension	4.38760139331862e-12	1.76966589530518e-10
module_6	23	DOID:3455	Cerebrovascular accident	8.78175310248253e-12	3.03597750114396e-10
module_6	23	DOID:2487	hypercholesterolemia	1.66969438275544e-10	5.0508255078352e-09
module_6	23	DOID:10825	Essential hypertension	4.43103886915708e-10	1.19145711815113e-08
module_6	23	DOID:8947	diabetic retinopathy	3.77692843667177e-09	9.14016681674568e-08
module_6	23	DOID:462	cancer by anatomical entity	5.91978710495766e-09	1.30235316309069e-07
module_6	23	DOID:11714	gestational diabetes	8.94756679858943e-09	1.80442597104887e-07
module_6	23	DOID:299	adenocarcinoma	1.09438678119744e-08	2.03724308499832e-07
module_6	23	DOID:9074	systemic lupus erythematosus	1.62704667516778e-08	2.81246639564716e-07
module_6	23	DOID:289	Endometriosis	3.75322911638776e-08	6.05520964110558e-07
module_6	23	DOID:2370	diabetic nephropathy	4.8701838228915e-08	7.3661530321234e-07
module_6	23	DOID:9744	insulin-dependent diabetes mellitus	5.57836570269643e-08	7.49980277806965e-07
module_6	23	DOID:4248	coronary stenosis	5.43342026926297e-08	7.49980277806965e-07
module_6	23	DOID:3394	myocardial ischemia	7.08824930972796e-08	9.02819122607455e-07
module_6	23	DOID:10591	Pre-Eclampsia	8.54782089554362e-08	1.03428632836078e-06
module_6	23	DOID:12306	vitiligo	9.13898910992472e-08	1.05315969742942e-06
module_6	23	DOID:783	end stage renal failure	1.16247356740651e-07	1.22412641334613e-06
module_6	23	DOID:5937	autosomal dominant polycystic kidney	1.16342593003971e-07	1.22412641334613e-06
module_6	23	DOID:4241	malignant neoplasm of breast	1.72014822941158e-07	1.73448279799001e-06
module_6	23	DOID:11862	late pregnancy	2.53273050976333e-07	2.4516831334509e-06
module_6	23	DOID:9970	obesity	3.32183611839731e-07	2.98955856609312e-06
module_6	23	DOID:5380	lupus vulgaris	3.33545790431877e-07	2.98955856609312e-06
module_6	23	DOID:10283	malignant neoplasm of prostate	6.76645488750793e-07	5.64648994061007e-06
module_6	23	DOID:8857	lupus erythematosus	6.73339393908456e-07	5.64648994061007e-06
module_6	23	DOID:13598	Dental Plaque	8.24868004789536e-07	6.6539352386356e-06
module_6	23	DOID:2986	IGA glomerulonephritis	9.2350203395597e-07	7.20927394249499e-06
module_6	23	DOID:5679	retinal disease	1.07341559485441e-06	8.11770543608648e-06
module_6	23	DOID:13223	uterine Fibroids	1.43062716628783e-06	1.04912658861108e-05
module_6	23	DOID:127	Fibroid tumor	1.64126566637446e-06	1.16819497430182e-05
module_6	23	DOID:9008	psoriatic arthropathy	2.28749382857885e-06	1.58163859004595e-05
module_6	23	DOID:7148	rheumatoid arthritis	2.37806967195997e-06	1.5985912794842e-05
module_6	23	DOID:4766	Embryoma	2.8282458446327e-06	1.84982566054355e-05
module_6	23	DOID:3526	Cerebral infarction	4.42384754428815e-06	2.81729238346772e-05
module_6	23	DOID:1712	aortic valve stenosis	5.5038199734403e-06	3.32981108393138e-05
module_6	23	DOID:1074	kidney failure	5.38661591165113e-06	3.32981108393138e-05
module_6	23	DOID:12361	Graves' disease	6.62502412063226e-06	3.91038009071465e-05
module_6	23	DOID:418	systemic scleroderma	7.06728975863324e-06	4.07210505140296e-05
module_6	23	DOID:14221	metabolic syndrome X	8.77351143580007e-06	4.93765062200841e-05
module_6	23	DOID:10211	cholelithiasis	9.21061882697138e-06	4.95326612472683e-05
module_6	23	DOID:1168	hyperlipidemia	9.21061882697138e-06	4.95326612472683e-05
module_6	23	DOID:2144	malignant neoplasm of ovary	1.01918922498223e-05	5.36182157490652e-05
module_6	23	DOID:557	kidney disease	1.06765726515246e-05	5.49729910993392e-05
module_6	23	DOID:7998	hyperthyroidism	1.31115499355516e-05	6.47550017225203e-05
module_6	23	DOID:2449	acromegaly	1.31115499355516e-05	6.47550017225203e-05
module_6	23	DOID:326	Ischemia	1.39063242571291e-05	6.7306609404505e-05
module_6	23	DOID:3275	thymoma	1.86614508592697e-05	8.68475213066015e-05
module_6	23	DOID:1067	open-angle glaucoma	1.86614508592697e-05	8.68475213066015e-05
module_6	23	DOID:6364	Migraine	1.95818769016531e-05	8.94115888716992e-05
module_6	23	DOID:395	congestive heart failure	2.55019966129977e-05	0.000114286725561953
module_6	23	DOID:5654	malignant neoplasm of endometrium	2.63247845370129e-05	0.000115829051962857
module_6	23	DOID:409	liver disease	2.89104609161317e-05	0.000124934491816141
module_6	23	DOID:9840	esotropia	3.3959862295263e-05	0.000144180467990415
module_6	23	DOID:10534	malignant neoplasm of stomach	5.41248251449966e-05	0.000225831166984296
module_6	23	DOID:11613	hyperandrogenism	5.57730055333883e-05	0.000228763853204745
module_6	23	DOID:2377	Multiple Sclerosis	7.09899704174344e-05	0.000286326214016985
module_6	23	DOID:514	prostatic neoplasm	8.0259244593539e-05	0.000318405527731745
module_6	23	DOID:2921	glomerulonephritis	8.51707491419385e-05	0.000327163830037287
module_6	23	DOID:6713	Cerebrovascular disorder	8.51707491419385e-05	0.000327163830037287
module_6	23	DOID:437	Myasthenia Gravis	0.000103038937847466	0.000377809438774042
module_6	23	DOID:3000	endometrioid carcinoma	0.000103038937847466	0.000377809438774042
module_6	23	DOID:10874	Premature Birth	0.000103038937847466	0.000377809438774042
module_6	23	DOID:2841	asthma	0.000179005143820632	0.000646555892605865
module_6	23	DOID:684	primary carcinoma of the liver cells	0.000226079827572168	0.000804578209889185
module_6	23	DOID:4450	renal cell carcinoma	0.000235307456400546	0.000825281223897569
module_6	23	DOID:12132	Wegener's granulomatosis	0.000304776814986751	0.00101035601680539
module_6	23	DOID:12561	postmenopausal osteoporosis	0.000304776814986751	0.00101035601680539
module_6	23	DOID:866	Vein disorder	0.000304776814986751	0.00101035601680539
module_6	23	DOID:3454	brain infarction	0.000304776814986751	0.00101035601680539
module_6	23	DOID:2871	endometrial carcinoma	0.00042420654976616	0.0013872700681542
module_6	23	DOID:7188	autoimmune thyroiditis	0.000455586859031798	0.00147002693180927
module_6	23	DOID:10871	Age related macular degeneration	0.000476576477673074	0.0015175198368011
module_6	23	DOID:6432	pulmonary hypertension	0.000529600498085481	0.00166445870826865
module_6	23	DOID:9408	acute myocardial infarction	0.00063562007465523	0.00194708934261475
module_6	23	DOID:3948	adrenocortical carcinoma	0.00063562007465523	0.00194708934261475
module_6	23	DOID:12236	primary biliary cirrhosis	0.000646683964413142	0.00195621899234975
module_6	23	DOID:631	fibromyalgia	0.000844568929061706	0.00252328001028312
module_6	23	DOID:9415	allergic asthma	0.00100836721261044	0.00297591299331374
module_6	23	DOID:2693	fibroadenoma	0.00108212818024056	0.00308088258374371
module_6	23	DOID:8432	polycythemia	0.00108212818024056	0.00308088258374371
module_6	23	DOID:8805	intermediate coronary syndrome	0.00108212818024056	0.00308088258374371
module_6	23	DOID:1994	carcinoma of the large Intestine	0.00115454535300041	0.0032488369235593
module_6	23	DOID:2797	idiopathic interstitial pneumonia	0.00127642485631962	0.00355051511757873
module_6	23	DOID:4418	cutaneous fibrous histiocytoma	0.00134799486258586	0.00366533434545817
module_6	23	DOID:1257	Transient hypertension of pregnancy	0.00134799486258586	0.00366533434545817
module_6	23	DOID:13810	familial hypercholesterolemia	0.0016418682725966	0.0044148013552042
module_6	23	DOID:9279	hyperhomocysteinemia	0.00196344995465692	0.00522148229699971
module_6	23	DOID:13375	temporal arteritis	0.00231244368689509	0.00601732658310336
module_6	23	DOID:13809	familial combined hyperlipidemia	0.00231244368689509	0.00601732658310336
module_6	23	DOID:1324	malignant neoplasm of lung	0.00256932067011262	0.00661463406560908
module_6	23	DOID:2985	chronic rejection of renal transplant	0.00352096817737746	0.00887577394713901
module_6	23	DOID:2452	thrombophilia	0.00352096817737746	0.00887577394713901
module_7	15
module_8	15	DOID:3363	coronary arteriosclerosis	3.32363359056842e-10	4.12130565230484e-08
module_8	15	DOID:3455	Cerebrovascular accident	7.80413123013801e-09	4.83856136268557e-07
module_8	15	DOID:2452	thrombophilia	2.15367388145538e-07	6.67638903251166e-06
module_8	15	DOID:1247	blood coagulation disorder	2.15367388145538e-07	6.67638903251166e-06
module_8	15	DOID:9352	non-insulin-dependent diabetes mellitus	5.19271628496298e-06	0.000107316136555902
module_8	15	DOID:2228	thrombocytosis	4.84452923532608e-06	0.000107316136555902
module_8	15	DOID:4988	alcoholic pancreatitis	6.64642359760048e-06	0.000117736646586066
module_8	15	DOID:8778	Crohn's disease	8.1489350469699e-06	0.000126308493228033
module_8	15	DOID:341	peripheral vascular disease	1.81656087805404e-05	0.000250281720976335
module_8	15	DOID:3526	Cerebral infarction	5.23950863270395e-05	0.00064969907045529
module_8	15	DOID:1936	Atherosclerosis	7.55458297677647e-05	0.000851607535563893
module_8	15	DOID:9477	pulmonary embolism	0.00019007767367818	0.00181304857969956
module_8	15	DOID:11247	disseminated intravascular coagulation	0.00019007767367818	0.00181304857969956
module_8	15	DOID:11946	habitual abortion	0.000353296063738906	0.00312919370740174
module_8	15	DOID:1598	chronic alcoholic intoxication	0.000401654329363454	0.00332034245607122
module_8	15	DOID:10591	Pre-Eclampsia	0.000575598492415841	0.00446088831622277
module_8	15	DOID:2224	hemorrhagic thrombocythemia	0.000689533585281343	0.00502953909264039
module_8	15	DOID:9279	hyperhomocysteinemia	0.00082567186188709	0.00568796171522217
module_8	15	DOID:2220	idiopathic thrombocytopenic purpura	0.00113356599314929	0.00739800963950062
module_8	15	DOID:6713	Cerebrovascular disorder	0.00148843149229783	0.00878883357356812
module_8	15	DOID:1588	thrombocytopenia	0.00148843149229783	0.00878883357356812
module_9	15	DOID:289	Endometriosis	6.05271388565143e-12	1.25291177432985e-09
module_9	15	DOID:2377	Multiple Sclerosis	1.42542089243136e-10	1.47531062366646e-08
module_9	15	DOID:11981	morbid obesity	1.99156180435978e-09	1.37417764500825e-07
module_9	15	DOID:7148	rheumatoid arthritis	1.07870703480728e-08	5.58230890512768e-07
module_9	15	DOID:9352	non-insulin-dependent diabetes mellitus	1.62202574705006e-08	6.71518659278725e-07
module_9	15	DOID:10534	malignant neoplasm of stomach	5.71048189845769e-08	1.9701162549679e-06
module_9	15	DOID:1936	Atherosclerosis	1.62692617267091e-07	4.81105311061254e-06
module_9	15	DOID:824	Periodontitis	2.59987633532965e-07	6.72718001766548e-06
module_9	15	DOID:783	end stage renal failure	3.71089178496931e-07	7.80795226563713e-06
module_9	15	DOID:455	degenerative polyarthritis	3.77195761624982e-07	7.80795226563713e-06
module_9	15	DOID:8947	diabetic retinopathy	4.63981053799856e-07	8.73127983059728e-06
module_9	15	DOID:12361	Graves' disease	6.36901129169587e-07	1.09865444781754e-05
module_9	15	DOID:2913	acute pancreatitis	1.03198405476679e-06	1.53021074243182e-05
module_9	15	DOID:557	kidney disease	1.03492513980896e-06	1.53021074243182e-05
module_9	15	DOID:4241	malignant neoplasm of breast	1.41258216312945e-06	1.94936338511864e-05
module_9	15	DOID:13598	Dental Plaque	1.89732556976629e-06	2.45466495588514e-05
module_9	15	DOID:12684	hypertension induced by pregnancy	3.65605455587836e-06	4.45178407686365e-05
module_9	15	DOID:10763	hypertension	9.1671228805712e-06	9.48880145866304e-05
module_9	15	DOID:3455	Cerebrovascular accident	9.16792411465028e-06	9.48880145866304e-05
module_9	15	DOID:14282	knee osteoarthritis	8.84220225250143e-06	9.48880145866304e-05
module_9	15	DOID:1324	malignant neoplasm of lung	1.65596316269445e-05	0.000163230654608453
module_9	15	DOID:10875	premature labor	1.81656087805404e-05	0.000170921864435085
module_9	15	DOID:526	HIV infectious disease	2.96938361612487e-05	0.00025610933689077
module_9	15	DOID:9970	obesity	2.95479932642673e-05	0.00025610933689077
module_9	15	DOID:784	chronic kidney failure	3.23615342299188e-05	0.000267953503423728
module_9	15	DOID:10591	Pre-Eclampsia	3.39275924152727e-05	0.000270115831921594
module_9	15	DOID:1040	chronic lymphocytic leukemia	3.54387209722251e-05	0.000271696860787059
module_9	15	DOID:3526	Cerebral infarction	5.23950863270395e-05	0.000373992512748178
module_9	15	DOID:13315	relapsing pancreatitis	5.23950863270395e-05	0.000373992512748178
module_9	15	DOID:3393	coronary heart disease	5.97029602638077e-05	0.000411950425820273
module_9	15	DOID:2723	dermatitis	6.94582609029881e-05	0.00046380193570705
module_9	15	DOID:9074	systemic lupus erythematosus	7.55458297677647e-05	0.000488687086310228
module_9	15	DOID:2370	diabetic nephropathy	8.113861466863e-05	0.000508960401103224
module_9	15	DOID:399	tuberculosis	9.64254699543643e-05	0.000587060949428041
module_9	15	DOID:810	HIV-associated lipodystrophy syndrome	0.000126989995274718	0.000730192472829627
module_9	15	DOID:3363	coronary arteriosclerosis	0.000126883801460642	0.000730192472829627
module_9	15	DOID:8567	Hodgkin's lymphoma	0.000140150224965274	0.00078408369102194
module_9	15	DOID:11714	gestational diabetes	0.000156769820959135	0.000832085972783101
module_9	15	DOID:6364	Migraine	0.000156769820959135	0.000832085972783101
module_9	15	DOID:2841	asthma	0.000179145040047568	0.000927075582246165
module_9	15	DOID:9454	alcoholic liver disease	0.00019007767367818	0.0009368113916996
module_9	15	DOID:12918	Thromboangiitis Obliterans	0.00019007767367818	0.0009368113916996
module_9	15	DOID:8986	Narcolepsy	0.000265539763309786	0.00124924388648013
module_9	15	DOID:9743	Diabetic Neuropathies	0.000265539763309786	0.00124924388648013
module_9	15	DOID:4256	rheumatism	0.000272038896533044	0.001251378924052
module_9	15	DOID:8577	ulcerative colitis	0.000304249690791902	0.00136912360856356
module_9	15	DOID:9119	acute myeloid leukemia	0.000358924631902569	0.00154786247507983
module_9	15	DOID:4248	coronary stenosis	0.000353296063738906	0.00154786247507983
module_9	15	DOID:8805	intermediate coronary syndrome	0.00045326673237267	0.00191482068573761
module_9	15	DOID:1994	carcinoma of the large Intestine	0.000509073797049786	0.00210756551978611
module_9	15	DOID:8506	bullous pemphigoid	0.000565372283157006	0.00229474632575491
module_9	15	DOID:1793	malignant neoplasm of pancreas	0.00058263841633277	0.0023193490804016
module_9	15	DOID:684	primary carcinoma of the liver cells	0.000605295328981792	0.00236407798300436
module_9	15	DOID:2144	malignant neoplasm of ovary	0.00065224609701442	0.00250027670522194
module_9	15	DOID:11862	late pregnancy	0.000689533585281343	0.00259515367551342
module_9	15	DOID:3683	lung neoplasm	0.000812533420283867	0.00300347174997787
module_9	15	DOID:722	spontaneous abortion	0.000859367661937283	0.00312086150914066
module_9	15	DOID:986	alopecia areata	0.00097370868878055	0.00341623217928091
module_9	15	DOID:13375	temporal arteritis	0.00097370868878055	0.00341623217928091
module_9	15	DOID:9538	multiple myeloma	0.00104693273182432	0.00361191792479392
module_9	15	DOID:462	cancer by anatomical entity	0.00109190035717133	0.00366637750909223
module_9	15	DOID:2220	idiopathic thrombocytopenic purpura	0.00113356599314929	0.00366637750909223
module_9	15	DOID:326	Ischemia	0.00111938487382146	0.00366637750909223
module_9	15	DOID:10825	Essential hypertension	0.00111938487382146	0.00366637750909223
module_9	15	DOID:2987	familial Mediterranean Fever	0.00130516605228292	0.00409347534579644
module_9	15	DOID:1724	duodenal ulcer	0.00130516605228292	0.00409347534579644
module_9	15	DOID:2452	thrombophilia	0.00148843149229783	0.00446529447689348
module_9	15	DOID:6713	Cerebrovascular disorder	0.00148843149229783	0.00446529447689348
module_9	15	DOID:1247	blood coagulation disorder	0.00148843149229783	0.00446529447689348
module_9	15	DOID:5654	malignant neoplasm of endometrium	0.00163071500655387	0.00482225723366645
module_9	15	DOID:3388	Periodontal disease	0.0021074515645193	0.00614426019514783
module_9	15	DOID:7147	ankylosing spondylitis	0.00233661172133681	0.00662573460707836
module_9	15	DOID:4029	gastritis	0.00233661172133681	0.00662573460707836
module_9	15	DOID:2355	anemia	0.00257705557765364	0.00720879060235546
module_9	15	DOID:1909	melanoma	0.00281176227202851	0.00750695538434006
module_9	15	DOID:4766	Embryoma	0.00276201863802705	0.00750695538434006
module_9	15	DOID:4481	allergic rhinitis	0.00282870782598321	0.00750695538434006
module_9	15	DOID:1070	chronic simple glaucoma	0.00282870782598321	0.00750695538434006
module_9	15	DOID:299	adenocarcinoma	0.00302070869364746	0.00791502151373447
module_9	15	DOID:8778	Crohn's disease	0.00315243164167622	0.00815691687283723
module_9	15	DOID:7693	abdominal aortic aneurysm	0.00365016694085718	0.0093282044044128
module_10	12	DOID:3363	coronary arteriosclerosis	4.64110757603109e-08	1.34592119704902e-06
module_10	12	DOID:3393	coronary heart disease	0.000679406698147811	0.00985139712314326
