# Supplementary material for: DOSim: An R package for similarity between diseases based on Disease Ontology
Source: BMC Bioinformatics. 2011 Jun 29;12:266. doi: 10.1186/1471-2105-12-266 (PMC3150296; doi:10.1186/1471-2105-12-266)
Supplement: Additional file 4 — R and Perl scripts used to generate the results in the two case studies This zip file contains the 10 files, which were used to generate the results in the two case studies. Two files, the "R_Code.R" and the "get_significant_of_each_module.pl" are the main scripts that were used. A detailed description of all 10 files is available in the "Readme.txt" file. [file 1471-2105-12-266-S4.ZIP › case_study_codes/overlaped_obesity_gene.entrez.txt]

56606
2632
32
1588
4544
7249
3601
118
57104
3596
3606
1050
9722
4129
29106
31
9248
1109
3484
6531
4439
4160
5444
80142
5950
5335
675
7432
153
4159
6041
337
3172
7275
6403
6091
10874
4000
4153
4018
9968
79068
348
2587
1608
627
2194
1135
364
2303
5792
3667
3554
4692
7450
367
7350
5294
6530
685
5313
5367
259197
1555
4353
3303
595
6337
9112
11254
2169
5970
4094
341
3586
9369
39
7466
10400
5443
9575
56999
2168
4547
3565
875
2952
2950
2153
3383
1395
3485
177
3802
6258
8862
6615
5295
4760
3570
57761
10000
7494
2244
3098
7201
6256
9388
6352
3552
844
4552
582
1499
3572
3690
109
7099
151
2147
6401
4041
672
7422
4772
6009
1959
3806
3689
197
4482
3638
1208
3559
3356
2167
2308
2072
10062
3480
590
7507
5105
187
10072
3845
2100
7515
6257
1149
1594
6447
2243
2099
6462
7351
6513
2064
3553
7349
8864
3486
4773
26191
5743
3938
2645
3673
4128
4023
4318
65018
635
5770
1520
4056
2944
6048
150
10381
7124
155
1437
583
3990
3587
7352
64241
3240
3481
6347
6514
2693
3949
3827
5327
4057
2696
57521
5891
9607
1543
2642
3479
5360
2740
3804
2641
5054
3767
886
10365
3636
56172
585
79602
3568
727
1392
3284
3491
4609
10886
249
3952
2222
2673
181
4524
801
154
2638
4548
355
847
7097
2166
3991
8863
2101
335
1029
270
6296
6517
831
552
1147
1960
5409
6464
9663
1401
1394
3630
64102
52
657
4306
866
1453
284890
2701
673
1636
3358
4204
4292
9252
338
3628
7103
2068
2956
217
1906
3784
1051
183
3569
11132
2155
1234
125
56729
63892
221895
3566
148
1545
726
4210
3305
1535
4314
3576
10891
624
66036
2119
2
6319
5997
2688
186
885
10135
6311
345
3107
6492
9370
1052
5346
3482
1493
29881
9672
7486
1071
3643
60412
4158
7442
6356
10580
255239
336
6648
6586
2132
3651
4157
2172
3557
2646
2162
4312
929
100132285
9021
1544
3283
19
1030
4282
1524
10644
3674
56259
3290
3717
4161
9099
3953
3304
2572
185
6532
5122
7434
