# Supplementary material for: DOSim: An R package for similarity between diseases based on Disease Ontology
Source: BMC Bioinformatics. 2011 Jun 29;12:266. doi: 10.1186/1471-2105-12-266 (PMC3150296; doi:10.1186/1471-2105-12-266)
Supplement: Additional file 4 — R and Perl scripts used to generate the results in the two case studies This zip file contains the 10 files, which were used to generate the results in the two case studies. Two files, the "R_Code.R" and the "get_significant_of_each_module.pl" are the main scripts that were used. A detailed description of all 10 files is available in the "Readme.txt" file. [file 1471-2105-12-266-S4.ZIP › case_study_codes/Readme.txt]

R code and necessary files needed for two case studies.

File List:
--------------------------------------------------------------------------------------------------------------------
1, R_Code.R						The R code to get the two case studies

2, do_terms_name_cancer.txt				The file of 128 cancer DOIDs and their term names, 
							used as input file in R_Code.R

3, 128_cancers_cluster_detail_height_0.57_p0.01.csv	128 cancer with module names used as 
							input file in R_Code.R to plot the DO graph

4, overlaped_obesity_gene.entrez.txt			361 obesitly related Entrez gene ids used as input file in R_Code.R

5, obesity_do_annotation.csv				The DO annotation of obesity-related genes' module,
							which is used as input file in in R_Code.R to plot the DO graph

6, get_background.pl					This code is used generate the background distribution of 
							size=n genes' average similarity,It will be invoked by another 
							perl script get_significant_of_each_module.pl

7, get_significant_of_each_module.pl			Run this code to get the significance of each module with p-value and FDR.
							Meanwhile, it will generate the background distributioln of each module in permutation.
							Two output file "obesity_module_significant.csv" contains each module's size,average similarity,pvalue and fdr
							and file "background_distribution.pdf" illustrates the background distribution of each module
							Usage: perl get_significant_of_each_module.pl nperm
							In our paper, we set nperm=100000

8, sub_simmatrix_Wang_Resnik.tsb			A file contains all 361 obesity-related genes' pairwise similarity, 
							which is used by the two perl scripts.

9, module-gene.csv					A file describes each modules contained genes, 
							which is used by get_significant_of_each_module.pl script

10, get_disease_pair.pl					Get the disease pair from a matrix file

11, get_cancer_DOIDs.R					Get 128 cancer DO IDs

12, readme.txt						This file
--------------------------------------------------------------------------------------------------------------------

To get 128 cancers' similarity and their DO graph, please run the R_Code.R
To get the 361 obesity-related genes' similarity, their modules and multilayered annotatons and each modules' DO graph, please alse run the R_Code.R

To get the significance of 361 obesity-related genes' module, please run the get_significant_of_each_module.pl
In our paper, run it by typing "perl get_significant_of_each_module.pl 100000" 
