# Supplementary material for: DOSim: An R package for similarity between diseases based on Disease Ontology
Source: BMC Bioinformatics. 2011 Jun 29;12:266. doi: 10.1186/1471-2105-12-266 (PMC3150296; doi:10.1186/1471-2105-12-266)
Supplement: Additional file 4 — R and Perl scripts used to generate the results in the two case studies This zip file contains the 10 files, which were used to generate the results in the two case studies. Two files, the "R_Code.R" and the "get_significant_of_each_module.pl" are the main scripts that were used. A detailed description of all 10 files is available in the "Readme.txt" file. [file 1471-2105-12-266-S4.ZIP › case_study_codes/R_Code.R]

#Case 2: for obesity genes
#Load the data(Note: you should load the DOSim package first)
obesityData<-scan("overlaped_obesity_gene.entrez.txt")
#calculate the similarity matrix
#this will take a considerable time, for convenient, you could just load the calculated data by data(obesity)
obesitySim<-getGeneSim(obesityData, similarity="BMA", similarityTerm="Resnik")
#detect the module
obesityModule<-detectModule(obesitySim,isSimilarity=1,hierarchicalMethod="average",minClusterSize = 10,method = "tree")
#view the detected modules and save the module
viewModule(obesityModule)
saveModule(obesityModule,filename="detected_module.txt")
#multilayper annotate the deteced modules and save the result (Note: it will take a considerable time for annotation)
#conduct GO and KEGG annotation
module.data.frame <- saveModule(obesityModule, iswriteout = FALSE)
module.names <- sort(unique(module.data.frame$module)[unique(module.data.frame$module) !=0])
result <- list()
if (!require("GOSim")) {
    stop("package GOSim is needed")
}
if (!require("SubpathwayMiner")) {
    stop("package SubpathwayMiner is needed")
}
setOntology("BP")
gomap <- get("gomap", env = GOSimEnv)
allgenes <- names(gomap)
simmatrix <- obesityModule$simmatrix
allsim <- simmatrix[upper.tri(simmatrix)]
if (is.null(names(simmatrix))) {
   allgenenamelist <- rownames(simmatrix)
}else {
    allgenenamelist <- names(simmatrix)
}
for (i in 1:length(module.names)) {
    subgenes <- module.data.frame$genes[module.data.frame$module == 
        module.names[i]]
    modulecolor <- as.character(unique(module.data.frame$color[module.data.frame$module == 
        module.names[i]])[1])
    goresult <- GOenrichment(subgenes, allgenes, cutoff = 1)
    keggresult <- getAnn(subgenes,background = SubpathwayMiner::getDefaultBackground())
    keggindex = rep(FALSE, length(keggresult))
    for (j in 1:length(keggresult)) {
        keggitem = keggresult[[j]]
        if (keggitem$qvalue < 0.01) {
            keggindex[j] = TRUE
        }
     }
    keggresult <- keggresult[keggindex]
    gopvalue <- sort(goresult$p.values)
    if (length(gopvalue) > 0) {
        goterm <- goresult$GOTerms
        qvalueList <- p.adjust(gopvalue, method = "fdr")
        goindex <- match(names(gopvalue), goterm$go_id)
        subindex <- qvalueList <= 0.01
        if (sum(subindex) == 0) {
            goresult.data.frame <- data.frame(ID = character(), 
              Name = character(), pvalue = numeric(), qvalue = numeric())
        }else {
            goresult.data.frame <- data.frame(ID = (goterm$go_id[goindex])[subindex], 
              Name = (goterm$Term[goindex])[subindex], pvalue = gopvalue[subindex], 
              qvalue = qvalueList[subindex])
        }
    }else {
        goresult.data.frame <- data.frame(ID = character(), 
            Name = character(), pvalue = numeric(), qvalue = numeric())
    }
    if (length(keggresult) > 0) {
        keggresult.data.frame <- data.frame(ID = names(keggresult), 
            Name = sapply(keggresult, function(a) a$pathwayName), 
            pvalue = sapply(keggresult, function(a) a$pvalue), 
            qvalue = sapply(keggresult, function(a) a$qvalue))
    }else {
        keggresult.data.frame <- data.frame(ID = character(), 
            Name = character(), pvalue = numeric(), qvalue = numeric())
    }
    sublist = list( GO = goresult.data.frame, 
         KEGG = keggresult.data.frame, Genes = subgenes, 
         Size = length(subgenes), ModuleColor = modulecolor)
    submodulename = paste("module_", module.names[i], sep = "")
    result[[submodulename]] <- sublist
}
#Write out the result to file

filename="annotated_detected_module.txt"
sep=","
fhanlde <- file(filename, "w")
head = paste("", "", "", "\"Gene Ontology\"", "", "", "", "KEGG", 
    "", "", "", "Genes\n", sep = sep)
cat(head, file = fhanlde)
head = paste("\"Module Name\"", "\"Module Color\"", "\"Module Size\"", 
    "ID", "Term", "pvalue", "qvalue", "ID", "Term", "pvalue", "qvalue", "\n", 
    sep = sep)
cat(head, file = fhanlde)

for (i in 1:length(result)) {
    maxlength = max(length(result[[i]]$DO$ID), length(result[[i]]$GO$ID), 
        length(result[[i]]$KEGG$ID), length(result[[i]]$Genes), 1)
    goframe = result[[i]]$GO
    keggframe = result[[i]]$KEGG
    genelist = result[[i]]$Genes
    for (j in 1:maxlength) {
        if (j == 1) {
              head = paste(names(result)[i], result[[i]]$ModuleColor, 
                result[[i]]$Size, sep = sep)
        }else {
             head = paste("", "", "", sep = sep)
        }
        
        if (j <= length(goframe$ID)) {
            head = paste(head, goframe[j, 1], goframe[j, 
              2], goframe[j, 3], goframe[j, 4], sep = sep)
        }
        else {
            head = paste(head, "", "", "", "", sep = sep)
        }
        if (j <= length(keggframe$ID)) {
            head = paste(head, keggframe[j, 1], keggframe[j, 
              2], keggframe[j, 3], keggframe[j, 4], sep = sep)
        }
        else {
            head = paste(head, "", "", "", "", sep = sep)
        }
        if (j <= length(genelist)) {
            head = paste(head, genelist[j], sep = sep)
        }
        else {
            head = paste(head, "", sep = sep)
        }
        head = paste(head, "\n", sep = "")
        cat(head, file = fhanlde)
    }
    cat("\n", file = fhanlde)
}
close(fhanlde)
########################################################

#to draw each module annoated DO terms' DO graph
#read DO annotaton of each module from file
dat<-read.table("obesity_do_annotation.csv",sep=",",header=T)
modules<-unique(dat[,1])
#start to draw DO graph for each module
for(j in 1:length(modules)){
	moduleName<-modules[j]
	doids<-as.character(dat[,3][dat[,1]==moduleName])	
	if(!any(doids=="")){
		g<-getDOGraph(doids)
		#set the filled color for each node
		fillcolors<-rep("purple",length(doids))
  	#set the other nodes to grey89
		left<-nodes(g)[! nodes(g) %in% doids]
		left[1:length(left)]<-"grey89"
		fillcolors<-c(fillcolors,left)
		names(fillcolors)<-c(doids,nodes(g)[! nodes(g) %in% doids])
	
	   #set outside edge color of each node to transparent 
		nodecolors<-rep("transparent",length(nodes(g)))
		names(nodecolors)<-names(nodes(g))
	
		#set the node shape
		shapes<-vector("character",length(nodes(g)))
		names(shapes)<-names(nodes(g))
		shapes[nodes(g) %in% doids]<-"ellipse"
		shapes[!nodes(g) %in% doids]<-"rectangle"
	
		############################################
		#set ixedsized
		fixedsized<-rep(FALSE,length(nodes(g)))
		names(fixedsized)<-names(nodes(g))
		############################################
		#set fontsize
		fontsize<-rep(7,length(nodes(g)))
		names(fontsize)<-names(nodes(g))

		###########################################
		#set height
		heights<-rep(5,length(nodes(g)))
		names(heights)<-names(nodes(g))

		###########################################
		#set width
		widths<-rep(15,length(nodes(g)))
		names(widths)<-names(nodes(g))

		nodeAttrs<-list("fillcolor"=fillcolors,"color"=nodecolors,fixedsize=fixedsized,fontsize=fontsize,shape=shapes,height=heights,width=widths)

		pdf(file=paste(moduleName,".pdf",sep=""),paper="a4")
		plot(g,nodeAttrs=nodeAttrs,lwd=0.1)
		dev.off()
	}	
}
