# Supplementary material for: DOSim: An R package for similarity between diseases based on Disease Ontology
Source: BMC Bioinformatics. 2011 Jun 29;12:266. doi: 10.1186/1471-2105-12-266 (PMC3150296; doi:10.1186/1471-2105-12-266)
Supplement: Additional file 4 — R and Perl scripts used to generate the results in the two case studies This zip file contains the 10 files, which were used to generate the results in the two case studies. Two files, the "R_Code.R" and the "get_significant_of_each_module.pl" are the main scripts that were used. A detailed description of all 10 files is available in the "Readme.txt" file. [file 1471-2105-12-266-S4.ZIP › case_study_codes/sub_simmatrix_Wang_Resnik.tsb]

	56606	2632	32	1588	4544	7249	3601	118	57104	3596	3606	1050	9722	4129	29106	31	9248	1109	3484	6531	4439	4160	5444	80142	5950	5335	675	7432	153	4159	6041	337	3172	7275	6403	6091	10874	4000	4153	4018	9968	79068	348	2587	1608	627	2194	1135	364
56606	0.999999999980136	0.338830299770681	0.0662310281542418	0.295359579536711	0.0570280558912423	0.229098784674355	0.207400287932654	0.420825704329781	0.385504163898738	0.171696300749151	0.231839262763356	0.231709443241465	0	0.306298625803516	0.284899315936942	0.0715692269720725	0	0	0.303291091384317	0.160527206461901	0.0412812801903053	0.251200820576258	0.3979401301788	0.373378410203471	0.249937766527969	0.283908140318489	0.107685427547558	0.376778469183476	0.423817605133128	0.208852133784505	0.0776436247488103	0.405964448418617	0.249256175500383	0.284899315936942	0.356331508709313	0.072067878574594	0.156282063404476	0.309587364555889	0.204117669289008	0.430566886271691	0.309181498266778	0.289179577131872	0.259516259773089	0.205077664770082	0.0447869319732502	0.260226006351128	0.221109947797178	0.187044896322519	0.324133336335651
2632	0.338830299770681	0.999999999985552	0.0587867502408241	0.0854915645396132	0	0.0712473911661217	0.078469769494867	0.115928147550210	0.248589714060201	0.0265920831589022	0.0684640642999755	0.102275728776845	0	0.168922946780939	0.459710556456975	0.0630114749134876	0	0	0.133904393839435	0.0387407437930358	0	0.178352650294224	0.237492548447731	0.255367051961525	0.183424354007436	0.206901457550905	0.0587273809016414	0.0706053740619854	0.172419749370927	0.231452289033535	0.0345870765667863	0.210251963644985	0.281151155704756	0.459710556456975	0.103998992481251	0.0624410870311555	0.151512529229882	0.153968319062437	0.0469301856499139	0.159692949357293	0.177280206296614	0.253044895267007	0.0899956494306094	0.275759312485264	0.0397529414435886	0.075400246956677	0.126786569495061	0	0.392447308175351
32	0.0662310281542418	0.0587867502408241	0.999999999959224	0.185856702752955	0.0817067001605394	0.168516199209192	0.285783855796234	0.0998051905285548	0.0682693791808016	0.212678933509398	0.129750367813385	0.297435543480725	0	0.0574293682094021	0.0881761497065616	0.939460253062332	0	0	0.119277831806569	0.0362977385722629	0.0591455754547381	0.0920479878349823	0.0648572738874929	0.0946648666395164	0.0639474547280697	0.181639494275220	0.167892240471375	0.162407354035747	0.0631501482426661	0.0489816662056937	0.202659850503141	0.0645065988004358	0.0749984996464754	0.0881761497065616	0.156063254088970	0.407838296655108	0.446894970349841	0.0698617320881223	0.143446498553346	0.092967985071036	0.0345094285933956	0.0639049878406816	0.087372017272518	0.0528928345872231	0.111565241544929	0.152221961100236	0.247072675036065	0.048581619566153	0.0809612074467419
1588	0.295359579536711	0.0854915645396132	0.185856702752955	0.999999999975377	0.0994117455848497	0.438929921970252	0.246753021981599	0.532507302449076	0.302132511899077	0.315091097336267	0.363402614999571	0.37958822560767	0	0.204454721126006	0.160021015295415	0.321224087317042	0	0	0.497580793475603	0.265474391571335	0.261588758290506	0.43495708996881	0.306818653219158	0.284777441183203	0.447609637167377	0.498923291495062	0.519483504314405	0.482236519040373	0.44568810365581	0.245058687969872	0.427638736198546	0.39178486483072	0.260502496729336	0.160021015295415	0.457958463525568	0.257696922690757	0.385822787138372	0.348022306934233	0.357826517882753	0.475225170280196	0.169700807714962	0.465129996514698	0.358900079948252	0.135984812835195	0.0778025863228571	0.341516685577575	0.542256310100393	0.0860701498050104	0.29788314981338
4544	0.0570280558912423	0	0.0817067001605394	0.0994117455848497	0.999999999960762	0.0468553000383292	0.0436255169848209	0.161401432433728	0.0432465793776369	0.120958789034254	0.123907945309651	0.0413276345953779	0	0.0388333613597666	0	0.0875785728304193	0	0	0.123356642428068	0.0239131439031180	0.058018911583412	0.0288471678335896	0.180640786622608	0.407714026714655	0.116367098499335	0.0415358776534604	0.0364636633290289	0.264431530532498	0.0461316398791458	0.19745199080725	0.0343371335850721	0.155873001603114	0.296916211544841	0	0.151814217173533	0.0542411252838932	0.0343574069251226	0.0720490731427437	0.133365592677848	0.138691621548724	0.0285509737560889	0.150352781219539	0.0830080097252756	0	0.0552519343852957	0.087472567218866	0.0414356367505362	0.0476561884556284	0.244774517082369
7249	0.229098784674355	0.0712473911661217	0.168516199209192	0.438929921970252	0.0468553000383292	0.999999999976784	0.240631129925811	0.435168727552254	0.260330007492473	0.330317399857067	0.358072295036237	0.316497375237281	0.159461841305127	0.341149478428378	0.0452425946286397	0.200188283935728	0.134161479335342	0.0858421269091326	0.397351836295442	0.361830853624098	0.0666324522396146	0.402362413745467	0.340343283790695	0.346072827782989	0.307266732457468	0.406199369771975	0.376237188495446	0.331108599180968	0.300743607631325	0.179255397248991	0.313122085676722	0.34422015807902	0.242984718794880	0.0452425946286397	0.381553421966966	0.339504535358465	0.283354860031223	0.343857140522637	0.319134788791653	0.348734364845705	0.325533758742673	0.296179329591037	0.427834163835698	0.117195276222349	0.139063198401851	0.510577257507932	0.332998197804526	0.156073684204782	0.141922441048026
3601	0.207400287932654	0.078469769494867	0.285783855796234	0.246753021981599	0.0436255169848209	0.240631129925811	0.999999999927347	0.384153928202523	0.0930941039416748	0.129892475436011	0.240748895307836	0.627434839631056	0	0.158067379848022	0.117699347456254	0.314129869327089	0	0	0.321563750330476	0.088599319219622	0.03947436840412	0.231838776659812	0.241209806510962	0.126360620956840	0.0885320042947705	0.248615190665442	0.336261905551833	0.247266502271482	0.286405751573916	0.0817271757855681	0.306148329978390	0.303937817462562	0.100109547740111	0.117699347456254	0.342691140600465	0.417757971734768	0.560450150258807	0.157227273947122	0.183568271547855	0.362602107270441	0.0614185315802178	0.0903668749235145	0.227474169403098	0.0882530612975448	0.148919590754827	0.1953711692994	0.359675650567881	0.0259391000416008	0.108068693376422
118	0.420825704329781	0.115928147550210	0.0998051905285548	0.532507302449076	0.161401432433728	0.435168727552254	0.384153928202523	0.99999999997242	0.324995593797651	0.221300668403220	0.355434828929149	0.342226988663179	0	0.200823266141969	0.109544982561299	0.188522607330375	0	0	0.537188910263537	0.239302658063988	0.191867204345368	0.415329661563086	0.647002870625057	0.284815540671011	0.508742424560719	0.490440763618675	0.294115266681844	0.523402656539557	0.572856761760033	0.193987093809756	0.244007643062018	0.628839775955991	0.380981855277109	0.109544982561299	0.525320279305948	0.239097507623182	0.275231110336371	0.40874290291811	0.339812247612018	0.70943911153024	0.259579868055848	0.432284526662099	0.41812705559262	0.0887098755544685	0.118924317906482	0.337681219817217	0.28752850407639	0.117595201597668	0.247993221313358
57104	0.385504163898738	0.248589714060201	0.0682693791808016	0.302132511899077	0.0432465793776369	0.260330007492473	0.0930941039416748	0.324995593797651	0.99999999997761	0.259283515492196	0.24270858773365	0.221878178674871	0	0.291158535695701	0.377661842134026	0.0738336115002717	0	0	0.339193210178883	0.187700262056048	0.114855682368158	0.488941337845049	0.319187257335225	0.410942992888447	0.433271725995446	0.297090837890977	0.12460842711873	0.333317491187484	0.358236016845402	0.361387429478694	0.152904717480186	0.387328441611656	0.491956716203527	0.377661842134026	0.352322073357706	0.132447534442320	0.247229588938907	0.419852654110232	0.190111548015449	0.307120326930727	0.268320530928985	0.493288797505347	0.271430703859661	0.297336435121572	0.0807270188423473	0.276972641058722	0.256290728687601	0.101137461001367	0.482891820476651
3596	0.171696300749151	0.0265920831589022	0.212678933509398	0.315091097336267	0.120958789034254	0.330317399857067	0.129892475436011	0.221300668403220	0.259283515492196	0.999999999976337	0.593552544999902	0.460921034011093	0	0.141529526705543	0.0398863263579481	0.242741921258723	0	0	0.457100919535878	0.278452465602121	0.0821676573721934	0.242030875594592	0.192941299282184	0.228369279284493	0.361658293459708	0.218190426337235	0.340317636620172	0.376490454577882	0.20422632637948	0.302774500317122	0.381196963553279	0.228665782781970	0.186197267822395	0.0398863263579481	0.497844668991104	0.289303957483661	0.262813981930126	0.346153805936692	0.585068236507145	0.226645763782903	0.130253439718596	0.348275942048418	0.470596685763554	0.0348334131813573	0.0692663683111969	0.496213929570923	0.405383756611444	0.0773262255596996	0.179776784295619
3606	0.231839262763356	0.0684640642999755	0.129750367813385	0.363402614999571	0.123907945309651	0.358072295036237	0.240748895307836	0.355434828929149	0.24270858773365	0.593552544999902	0.999999999975736	0.455650368067515	0.0425629520593361	0.219411787439575	0.0705045327728877	0.165626503652255	0.0337000124329209	0.0142465419974132	0.512160538687741	0.367876822467596	0.0928741181402123	0.281744352908968	0.337312417315435	0.271241829605252	0.367931112396084	0.314994576418992	0.381502778033026	0.383982364676111	0.300877611472438	0.322159497290718	0.344494299288775	0.376822424776122	0.208474643290521	0.0705045327728877	0.59962661410897	0.224524421047905	0.248068907479934	0.392267097763074	0.644168210344609	0.408970417576874	0.18206924157077	0.353544627961155	0.632084679278861	0.0767091854501166	0.0745039836019507	0.552469767214875	0.358340538279503	0.0788987775007882	0.212657433735785
1050	0.231709443241465	0.102275728776845	0.297435543480725	0.37958822560767	0.0413276345953779	0.316497375237281	0.627434839631056	0.342226988663179	0.221878178674871	0.460921034011093	0.455650368067515	0.999999999968051	0	0.184830233888306	0.197376960748719	0.351458870899785	0	0	0.433320168552348	0.195495773524214	0.0583165634742002	0.324009948641635	0.267613170197204	0.198472333116375	0.342555831973403	0.239427239089148	0.450873674984352	0.328979741470725	0.32909473845056	0.312203882189663	0.388569634682254	0.362011588987066	0.180411602680729	0.197376960748719	0.402931921915664	0.405812513455671	0.609606096930963	0.314388074350937	0.478410803627417	0.471005822401397	0.0829461707676692	0.396993515538501	0.370330010112188	0.165756361094632	0.085375112424625	0.331343662676103	0.469968682527452	0.0520160785661845	0.264774023761346
9722	0	0	0	0	0	0.159461841305127	0	0	0	0	0.0425629520593361	0	0.99999999996452	0.445235323238874	0	0	0.984678614605	0.442173108451538	0	0.44422089672784	0	0.13906715907057	0.332682860805650	0.546949704109292	0	0	0	0	0.170374129971001	0.274858703429053	0	0.131576819494144	0	0	0.0570808445638069	0	0	0	0.0452718587941981	0	0.431622151106646	0	0.121651478062697	0.373975650432006	0	0.276980905759288	0	0	0
4129	0.306298625803516	0.168922946780939	0.0574293682094021	0.204454721126006	0.0388333613597666	0.341149478428378	0.158067379848022	0.200823266141969	0.291158535695701	0.141529526705543	0.219411787439575	0.184830233888306	0.445235323238874	0.999999999979275	0.150289220947725	0.0680080670840612	0.404425270275747	0.300391623179830	0.23622865303687	0.55781226516919	0.0295160932328677	0.343883428734277	0.403293161931432	0.585439085840732	0.249817390231341	0.266635712485177	0.138529175290296	0.18622555751051	0.366172770472093	0.355955504010741	0.182098561448151	0.363460548243456	0.240464645549576	0.150289220947725	0.254370027348570	0.252074875832469	0.173658726183253	0.352927896290346	0.198643192714929	0.224627461490284	0.404652825712771	0.293247345187289	0.323829476671369	0.35482778026789	0.153150947903388	0.498143235625932	0.216066234922908	0.199856236374904	0.288872090122287
29106	0.284899315936942	0.459710556456975	0.0881761497065616	0.160021015295415	0	0.0452425946286397	0.117699347456254	0.109544982561299	0.377661842134026	0.0398863263579481	0.0705045327728877	0.197376960748719	0	0.150289220947725	0.999999999967494	0.0945129510041282	0	0	0.128473731189074	0.078462290397583	0	0.341177156860879	0.197832234446157	0.383033307873611	0.347184940724273	0.0747077403886672	0.0590262260665175	0.0245107611562971	0.243358154012165	0.462137979335215	0.0518782757810513	0.235291072971195	0.421707719750419	0.999999999967494	0.0709334842315501	0.0936574077550578	0.300367253662631	0.166320663178628	0.0619299259037738	0.210455427531612	0.139632168260392	0.495068837069291	0.0856371271304712	0.59985420957395	0.0596267237370069	0.0903660292889598	0.248951536617181	0	0.802440686146238
31	0.0715692269720725	0.0630114749134876	0.939460253062332	0.321224087317042	0.0875785728304193	0.200188283935728	0.314129869327089	0.188522607330375	0.0738336115002717	0.242741921258723	0.165626503652255	0.351458870899785	0	0.0680080670840612	0.0945129510041282	0.999999999953152	0	0	0.202277562197161	0.0591948800101025	0.185569815425841	0.163039555126479	0.0718277765936259	0.101467981220404	0.154593119977240	0.337846281130162	0.311213525896633	0.237514148881732	0.112346986915654	0.0583352733717339	0.313291301966196	0.111156633948444	0.0803882857899723	0.0945129510041282	0.214869529884301	0.472609133383825	0.498477298691575	0.103637160673224	0.190097118411437	0.148208416911836	0.0422736656072734	0.135271093961185	0.120763569549569	0.0637807404610414	0.119582905842338	0.181961848862867	0.38224303347128	0.0520729499421014	0.0867795050942167
9248	0	0	0	0	0	0.134161479335342	0	0	0	0	0.0337000124329209	0	0.984678614605	0.404425270275747	0	0	0.999999999971121	0.398920191491453	0	0.402048657039724	0	0.1019392994312	0.283109062540262	0.491007496941965	0	0	0	0	0.132555110416775	0.216975770225744	0	0.0958780126127257	0	0	0.0398299083806385	0	0	0	0.0346439657957353	0	0.392618328384097	0	0.106368088034420	0.316306629756495	0	0.246417371049973	0	0	0
1109	0	0	0	0	0	0.0858421269091326	0	0	0	0	0.0142465419974132	0	0.442173108451538	0.300391623179830	0	0	0.398920191491453	0.999999999976454	0	0.326749357593575	0	0.0669433234691666	0.112583326015554	0.302917819388922	0	0	0	0	0.0669087626818269	0.156736284999647	0	0.173581665723396	0	0	0.0687100578191138	0	0	0	0.0254806937857560	0	0.220853231593852	0	0.0872054474614555	0.253877431246056	0	0.187777611012216	0	0	0
3484	0.303291091384317	0.133904393839435	0.119277831806569	0.497580793475603	0.123356642428068	0.397351836295442	0.321563750330476	0.537188910263537	0.339193210178883	0.457100919535878	0.512160538687741	0.433320168552348	0	0.23622865303687	0.128473731189074	0.202277562197161	0	0	0.999999999973606	0.272893668548478	0.168429433258268	0.374674473865446	0.411607067176633	0.29027129395173	0.530765479950253	0.443504045791843	0.469874429114344	0.455525282933070	0.475676965003845	0.253396090758237	0.436934771364012	0.449923702498047	0.250531612491652	0.128473731189074	0.575105867691007	0.243176472347657	0.294807676749229	0.459485320027935	0.545012886343544	0.564389827047743	0.20206764073864	0.386496367736153	0.534339347306516	0.11161211572378	0.0688828301972039	0.413490908102469	0.406565321217116	0.0618534997341872	0.251286019958598
6531	0.160527206461901	0.0387407437930358	0.0362977385722629	0.265474391571335	0.0239131439031180	0.361830853624098	0.088599319219622	0.239302658063988	0.187700262056048	0.278452465602121	0.367876822467596	0.195495773524214	0.44422089672784	0.55781226516919	0.078462290397583	0.0591948800101025	0.402048657039724	0.326749357593575	0.272893668548478	0.999999999979882	0.0398469267694704	0.410736232702703	0.395882214333842	0.483251621521247	0.260265163726265	0.19368735909813	0.256120916248006	0.168178020777307	0.41767310326365	0.371705167613231	0.217057041471328	0.431136831887167	0.139120747673617	0.078462290397583	0.395499513919823	0.191773340807377	0.0994747721027874	0.268439563867348	0.368873698555611	0.278484844031658	0.350279282870872	0.231435707673808	0.476502463370588	0.47328606801645	0.0968789090040061	0.568828734051087	0.203190321227177	0.102442465927112	0.184206116997296
4439	0.0412812801903053	0	0.0591455754547381	0.261588758290506	0.058018911583412	0.0666324522396146	0.03947436840412	0.191867204345368	0.114855682368158	0.0821676573721934	0.0928741181402123	0.0583165634742002	0	0.0295160932328677	0	0.185569815425841	0	0	0.168429433258268	0.0398469267694704	0.99999999997944	0.168287633027489	0.134991649728314	0.268802304473309	0.202221804955716	0.294957276717925	0.174075212410711	0.0893993784289912	0.0840975478851784	0.146389449541681	0.208364440901631	0.122262705426724	0.268973840953332	0	0.117271374451897	0.0418814785003761	0.0279793416536474	0.0843191813830076	0.0805957893705145	0.148615345210411	0.023619867778342	0.212138070061298	0.07700206232059	0	0.0399955872380707	0.0662549410177814	0.145548054854681	0.0344972038357861	0.17421506060376
4160	0.251200820576258	0.178352650294224	0.0920479878349823	0.43495708996881	0.0288471678335896	0.402362413745467	0.231838776659812	0.415329661563086	0.488941337845049	0.242030875594592	0.281744352908968	0.324009948641635	0.13906715907057	0.343883428734277	0.341177156860879	0.163039555126479	0.1019392994312	0.0669433234691666	0.374674473865446	0.410736232702703	0.168287633027489	0.9999999999754	0.331346250875234	0.411296933019096	0.572310759172661	0.316649308813139	0.277900328520484	0.220180119835514	0.435156850373082	0.413332728397084	0.263932487694397	0.419530870362817	0.441982102623769	0.341177156860879	0.317398165878179	0.231765449570785	0.415416867309413	0.37153737957011	0.261028065903116	0.352897955048447	0.293351206078207	0.574235919801414	0.331595347547281	0.346278112516981	0.0908314657325819	0.487988935010869	0.433176126660259	0.143420606171308	0.537566844370449
5444	0.3979401301788	0.237492548447731	0.0648572738874929	0.306818653219158	0.180640786622608	0.340343283790695	0.241209806510962	0.647002870625057	0.319187257335225	0.192941299282184	0.337312417315435	0.267613170197204	0.332682860805650	0.403293161931432	0.197832234446157	0.0718277765936259	0.283109062540262	0.112583326015554	0.411607067176633	0.395882214333842	0.134991649728314	0.331346250875234	0.999999999971823	0.467993862000705	0.352755243428610	0.363274462627112	0.147176507056224	0.310556564146707	0.530775288579365	0.339799201332236	0.132116871298364	0.614116873336558	0.479670954974406	0.197832234446157	0.440629897579584	0.157743937130813	0.228322399232594	0.350822860368286	0.285569942511352	0.6082809157146	0.445933742128003	0.349008980648913	0.443098410460326	0.259901160363484	0.101394376925432	0.412497069214811	0.148244248255193	0.118389749431320	0.327059570304016
80142	0.373378410203471	0.255367051961525	0.0946648666395164	0.284777441183203	0.407714026714655	0.346072827782989	0.126360620956840	0.284815540671011	0.410942992888447	0.228369279284493	0.271241829605252	0.198472333116375	0.546949704109292	0.585439085840732	0.383033307873611	0.101467981220404	0.491007496941965	0.302917819388922	0.29027129395173	0.483251621521247	0.268802304473309	0.411296933019096	0.467993862000705	0.999999999962534	0.434194799874165	0.329515923280736	0.152528156881938	0.284795949596867	0.310906105298543	0.505012471367192	0.286164043869599	0.420518498715869	0.646053721969954	0.383033307873611	0.277015543634728	0.340932596165471	0.184460984930300	0.371350180374779	0.224142226541831	0.31943683987213	0.423835586614884	0.518327968302167	0.333666161978562	0.479657692718339	0.29019845869335	0.454098098662057	0.215282258563203	0.390150063458831	0.591232300882177
5950	0.249937766527969	0.183424354007436	0.0639474547280697	0.447609637167377	0.116367098499335	0.307266732457468	0.0885320042947705	0.508742424560719	0.433271725995446	0.361658293459708	0.367931112396084	0.342555831973403	0	0.249817390231341	0.347184940724273	0.154593119977240	0	0	0.530765479950253	0.260265163726265	0.202221804955716	0.572310759172661	0.352755243428610	0.434194799874165	0.999999999976456	0.41492588349274	0.281871960251144	0.268325344290565	0.443467777377324	0.424636052778853	0.395312839432161	0.454557022691413	0.424423980033112	0.347184940724273	0.393943432571316	0.116458088187635	0.358989867199666	0.419573546321657	0.419023037195923	0.425322076221952	0.259728542628949	0.767882749719458	0.381218295574494	0.286357978776247	0.0650737459383034	0.315130765785837	0.406035597130854	0.0655412087531305	0.570632275053212
5335	0.283908140318489	0.206901457550905	0.181639494275220	0.498923291495062	0.0415358776534604	0.406199369771975	0.248615190665442	0.490440763618675	0.297090837890977	0.218190426337235	0.314994576418992	0.239427239089148	0	0.266635712485177	0.0747077403886672	0.337846281130162	0	0	0.443504045791843	0.19368735909813	0.294957276717925	0.316649308813139	0.363274462627112	0.329515923280736	0.41492588349274	0.99999999995785	0.410996000208131	0.328677064718092	0.268334810362801	0.139267154326228	0.388846930271304	0.316996169785691	0.324648267309936	0.0747077403886672	0.373210737073326	0.305521966191235	0.321876331381965	0.312055241051316	0.224850203912869	0.326273240711696	0.201141296917365	0.382214777803945	0.333463533490679	0.0576176818646013	0.104068592632948	0.243328228191765	0.399291526675565	0.0246966307847693	0.165669504877537
675	0.107685427547558	0.0587273809016414	0.167892240471375	0.519483504314405	0.0364636633290289	0.376237188495446	0.336261905551833	0.294115266681844	0.12460842711873	0.340317636620172	0.381502778033026	0.450873674984352	0	0.138529175290296	0.0590262260665175	0.311213525896633	0	0	0.469874429114344	0.256120916248006	0.174075212410711	0.277900328520484	0.147176507056224	0.152528156881938	0.281871960251144	0.410996000208131	0.999999999973688	0.350558729143494	0.22841409114593	0.103073771039315	0.409111089371419	0.260378706885316	0.128530658448105	0.0590262260665175	0.370910178500203	0.306018344129572	0.283919593802135	0.283848552478718	0.305934329261784	0.379187324364412	0.0815361073832812	0.240609685765138	0.333691733727831	0.0516752710770383	0.0822240940927792	0.283178212125403	0.49021997115324	0.0216807656698722	0.106623148540859
7432	0.376778469183476	0.0706053740619854	0.162407354035747	0.482236519040373	0.264431530532498	0.331108599180968	0.247266502271482	0.523402656539557	0.333317491187484	0.376490454577882	0.383982364676111	0.328979741470725	0	0.18622555751051	0.0245107611562971	0.237514148881732	0	0	0.455525282933070	0.168178020777307	0.0893993784289912	0.220180119835514	0.310556564146707	0.284795949596867	0.268325344290565	0.328677064718092	0.350558729143494	0.999999999971643	0.40180026201317	0.167463692146684	0.245059320437214	0.416634074771504	0.215973087759226	0.0245107611562971	0.567400150474752	0.247578878079822	0.210789668377868	0.354397727512943	0.383078639545451	0.464664714804943	0.116329995286447	0.266142953152004	0.369059775760704	0.0203578383599230	0.062326147275381	0.302369741147655	0.306331420160729	0.098126715298045	0.182764577315391
153	0.423817605133128	0.172419749370927	0.0631501482426661	0.44568810365581	0.0461316398791458	0.300743607631325	0.286405751573916	0.572856761760033	0.358236016845402	0.20422632637948	0.300877611472438	0.32909473845056	0.170374129971001	0.366172770472093	0.243358154012165	0.112346986915654	0.132555110416775	0.0669087626818269	0.475676965003845	0.41767310326365	0.0840975478851784	0.435156850373082	0.530775288579365	0.310906105298543	0.443467777377324	0.268334810362801	0.22841409114593	0.40180026201317	0.999999999975425	0.29252561189444	0.18765947072642	0.485053083966618	0.212410871744614	0.243358154012165	0.415740246398455	0.175962515574045	0.206194153126276	0.407593478950464	0.285087157790851	0.538779771804509	0.289911315166589	0.433968549594946	0.441766764246608	0.260430793144906	0.0934013453955968	0.490360591381613	0.295462304763258	0.0938093863700599	0.436078213818068
4159	0.208852133784505	0.231452289033535	0.0489816662056937	0.245058687969872	0.19745199080725	0.179255397248991	0.0817271757855681	0.193987093809756	0.361387429478694	0.302774500317122	0.322159497290718	0.312203882189663	0.274858703429053	0.355955504010741	0.462137979335215	0.0583352733717339	0.216975770225744	0.156736284999647	0.253396090758237	0.371705167613231	0.146389449541681	0.413332728397084	0.339799201332236	0.505012471367192	0.424636052778853	0.139267154326228	0.103073771039315	0.167463692146684	0.29252561189444	0.999999999972137	0.272617997661075	0.363351600235683	0.422441298171158	0.462137979335215	0.237301985433595	0.145552077747919	0.24910158100497	0.323683923783726	0.342533579213867	0.285096678695323	0.279931894198798	0.594074801601661	0.296520330281303	0.48460515917294	0.085370590481992	0.380798568776255	0.323675171451841	0.108669002485178	0.553534620387662
6041	0.0776436247488103	0.0345870765667863	0.202659850503141	0.427638736198546	0.0343371335850721	0.313122085676722	0.306148329978390	0.244007643062018	0.152904717480186	0.381196963553279	0.344494299288775	0.388569634682254	0	0.182098561448151	0.0518782757810513	0.313291301966196	0	0	0.436934771364012	0.217057041471328	0.208364440901631	0.263932487694397	0.132116871298364	0.286164043869599	0.395312839432161	0.388846930271304	0.409111089371419	0.245059320437214	0.18765947072642	0.272617997661075	0.999999999965145	0.231486568230237	0.233897432165894	0.0518782757810513	0.313504274411816	0.268705900348478	0.341303792893494	0.287251643635982	0.358845517293336	0.226511140525407	0.0680445012507666	0.388813645232618	0.307937715347678	0.0427891779063560	0.0656392050198211	0.286134021337107	0.52766427504959	0.0204163619084423	0.151549575184265
337	0.405964448418617	0.210251963644985	0.0645065988004358	0.39178486483072	0.155873001603114	0.34422015807902	0.303937817462562	0.628839775955991	0.387328441611656	0.228665782781970	0.376822424776122	0.362011588987066	0.131576819494144	0.363460548243456	0.235291072971195	0.111156633948444	0.0958780126127257	0.173581665723396	0.449923702498047	0.431136831887167	0.122262705426724	0.419530870362817	0.614116873336558	0.420518498715869	0.454557022691413	0.316996169785691	0.260378706885316	0.416634074771504	0.485053083966618	0.363351600235683	0.231486568230237	0.99999999997446	0.34553455000504	0.235291072971195	0.551159705016956	0.173308188569702	0.268827326472121	0.433653504824711	0.338572623142968	0.606520930794669	0.321814163214206	0.432691851598749	0.467581264971715	0.256442964933926	0.0909974555116799	0.431394393506794	0.27125756292275	0.0880765491432336	0.386402874321064
3172	0.249256175500383	0.281151155704756	0.0749984996464754	0.260502496729336	0.296916211544841	0.242984718794880	0.100109547740111	0.380981855277109	0.491956716203527	0.186197267822395	0.208474643290521	0.180411602680729	0	0.240464645549576	0.421707719750419	0.0803882857899723	0	0	0.250531612491652	0.139120747673617	0.268973840953332	0.441982102623769	0.479670954974406	0.646053721969954	0.424423980033112	0.324648267309936	0.128530658448105	0.215973087759226	0.212410871744614	0.422441298171158	0.233897432165894	0.34553455000504	0.999999999976484	0.421707719750419	0.205138703326472	0.165336573189992	0.288216152019377	0.285868198044511	0.171484575732133	0.338124196446212	0.241253534303997	0.462763357312185	0.231769311263347	0.316203938637929	0.122715578621106	0.195208271234199	0.204529846205137	0.164507537497245	0.534113274693236
7275	0.284899315936942	0.459710556456975	0.0881761497065616	0.160021015295415	0	0.0452425946286397	0.117699347456254	0.109544982561299	0.377661842134026	0.0398863263579481	0.0705045327728877	0.197376960748719	0	0.150289220947725	0.999999999967494	0.0945129510041282	0	0	0.128473731189074	0.078462290397583	0	0.341177156860879	0.197832234446157	0.383033307873611	0.347184940724273	0.0747077403886672	0.0590262260665175	0.0245107611562971	0.243358154012165	0.462137979335215	0.0518782757810513	0.235291072971195	0.421707719750419	0.999999999967494	0.0709334842315501	0.0936574077550578	0.300367253662631	0.166320663178628	0.0619299259037738	0.210455427531612	0.139632168260392	0.495068837069291	0.0856371271304712	0.59985420957395	0.0596267237370069	0.0903660292889598	0.248951536617181	0	0.802440686146238
6403	0.356331508709313	0.103998992481251	0.156063254088970	0.457958463525568	0.151814217173533	0.381553421966966	0.342691140600465	0.525320279305948	0.352322073357706	0.497844668991104	0.59962661410897	0.402931921915664	0.0570808445638069	0.254370027348570	0.0709334842315501	0.214869529884301	0.0398299083806385	0.0687100578191138	0.575105867691007	0.395499513919823	0.117271374451897	0.317398165878179	0.440629897579584	0.277015543634728	0.393943432571316	0.373210737073326	0.370910178500203	0.567400150474752	0.415740246398455	0.237301985433595	0.313504274411816	0.551159705016956	0.205138703326472	0.0709334842315501	0.999999999973293	0.248933843829357	0.225364224123875	0.455799048929639	0.593895693057874	0.541993340224535	0.20759645000094	0.317307444173525	0.584021852941421	0.0871783192982512	0.0711405097608759	0.549511561872753	0.311110686350899	0.0745274001614687	0.211389601238190
6091	0.072067878574594	0.0624410870311555	0.407838296655108	0.257696922690757	0.0542411252838932	0.339504535358465	0.417757971734768	0.239097507623182	0.132447534442320	0.289303957483661	0.224524421047905	0.405812513455671	0	0.252074875832469	0.0936574077550578	0.472609133383825	0	0	0.243176472347657	0.191773340807377	0.0418814785003761	0.231765449570785	0.157743937130813	0.340932596165471	0.116458088187635	0.305521966191235	0.306018344129572	0.247578878079822	0.175962515574045	0.145552077747919	0.268705900348478	0.173308188569702	0.165336573189992	0.0936574077550578	0.248933843829357	0.999999999953996	0.450961984863695	0.199845944830992	0.205095627373697	0.270050830447288	0.155584645770236	0.133277074120545	0.217695168244674	0.0749077204019754	0.398078229172063	0.288648125487269	0.422990264678348	0.183497987695648	0.167383041513352
10874	0.156282063404476	0.151512529229882	0.446894970349841	0.385822787138372	0.0343574069251226	0.283354860031223	0.560450150258807	0.275231110336371	0.247229588938907	0.262813981930126	0.248068907479934	0.609606096930963	0	0.173658726183253	0.300367253662631	0.498477298691575	0	0	0.294807676749229	0.0994747721027874	0.0279793416536474	0.415416867309413	0.228322399232594	0.184460984930300	0.358989867199666	0.321876331381965	0.283919593802135	0.210789668377868	0.206194153126276	0.24910158100497	0.341303792893494	0.268827326472121	0.288216152019377	0.300367253662631	0.225364224123875	0.450961984863695	0.9999999999635	0.228397815215899	0.228965261938976	0.273031268745736	0.154955350505794	0.384144552718215	0.213447456787162	0.243238358070296	0.100846140655434	0.259768578574796	0.499799955717748	0.0204284161425716	0.357951389062288
4000	0.309587364555889	0.153968319062437	0.0698617320881223	0.348022306934233	0.0720490731427437	0.343857140522637	0.157227273947122	0.40874290291811	0.419852654110232	0.346153805936692	0.392267097763074	0.314388074350937	0	0.352927896290346	0.166320663178628	0.103637160673224	0	0	0.459485320027935	0.268439563867348	0.0843191813830076	0.37153737957011	0.350822860368286	0.371350180374779	0.419573546321657	0.312055241051316	0.283848552478718	0.354397727512943	0.407593478950464	0.323683923783726	0.287251643635982	0.433653504824711	0.285868198044511	0.166320663178628	0.455799048929639	0.199845944830992	0.228397815215899	0.99999999997741	0.388968518872762	0.413696811833017	0.260839137397732	0.384720760181776	0.403211655552282	0.143896370120299	0.100524248627394	0.365808308976441	0.344030680757231	0.140030916227228	0.333072254593536
4153	0.204117669289008	0.0469301856499139	0.143446498553346	0.357826517882753	0.133365592677848	0.319134788791653	0.183568271547855	0.339812247612018	0.190111548015449	0.585068236507145	0.644168210344609	0.478410803627417	0.0452718587941981	0.198643192714929	0.0619299259037738	0.190097118411437	0.0346439657957353	0.0254806937857560	0.545012886343544	0.368873698555611	0.0805957893705145	0.261028065903116	0.285569942511352	0.224142226541831	0.419023037195923	0.224850203912869	0.305934329261784	0.383078639545451	0.285087157790851	0.342533579213867	0.358845517293336	0.338572623142968	0.171484575732133	0.0619299259037738	0.593895693057874	0.205095627373697	0.228965261938976	0.388968518872762	0.999999999977724	0.351127116422708	0.140106964775277	0.377122782280674	0.595410154800583	0.0811857149996377	0.0488728201212689	0.539929584175429	0.382019575495040	0.0563998394329989	0.166779822932268
4018	0.430566886271691	0.159692949357293	0.092967985071036	0.475225170280196	0.138691621548724	0.348734364845705	0.362602107270441	0.70943911153024	0.307120326930727	0.226645763782903	0.408970417576874	0.471005822401397	0	0.224627461490284	0.210455427531612	0.148208416911836	0	0	0.564389827047743	0.278484844031658	0.148615345210411	0.352897955048447	0.6082809157146	0.31943683987213	0.425322076221952	0.326273240711696	0.379187324364412	0.464664714804943	0.538779771804509	0.285096678695323	0.226511140525407	0.606520930794669	0.338124196446212	0.210455427531612	0.541993340224535	0.270050830447288	0.273031268745736	0.413696811833017	0.351127116422708	0.999999999972257	0.198221350925604	0.355226371518861	0.422396272804867	0.178224810545826	0.100030438803621	0.349292514596549	0.315268335844851	0.093304306863811	0.345572521255767
9968	0.309181498266778	0.177280206296614	0.0345094285933956	0.169700807714962	0.0285509737560889	0.325533758742673	0.0614185315802178	0.259579868055848	0.268320530928985	0.130253439718596	0.18206924157077	0.0829461707676692	0.431622151106646	0.404652825712771	0.139632168260392	0.0422736656072734	0.392618328384097	0.220853231593852	0.20206764073864	0.350279282870872	0.023619867778342	0.293351206078207	0.445933742128003	0.423835586614884	0.259728542628949	0.201141296917365	0.0815361073832812	0.116329995286447	0.289911315166589	0.279931894198798	0.0680445012507666	0.321814163214206	0.241253534303997	0.139632168260392	0.20759645000094	0.155584645770236	0.154955350505794	0.260839137397732	0.140106964775277	0.198221350925604	0.999999999980084	0.253987722220106	0.285846258324897	0.299901676893554	0.087384493269078	0.356728973812813	0.0981734502641536	0.0743206824001531	0.201972417094537
79068	0.289179577131872	0.253044895267007	0.0639049878406816	0.465129996514698	0.150352781219539	0.296179329591037	0.0903668749235145	0.432284526662099	0.493288797505347	0.348275942048418	0.353544627961155	0.396993515538501	0	0.293247345187289	0.495068837069291	0.135271093961185	0	0	0.386496367736153	0.231435707673808	0.212138070061298	0.574235919801414	0.349008980648913	0.518327968302167	0.767882749719458	0.382214777803945	0.240609685765138	0.266142953152004	0.433968549594946	0.594074801601661	0.388813645232618	0.432691851598749	0.462763357312185	0.495068837069291	0.317307444173525	0.133277074120545	0.384144552718215	0.384720760181776	0.377122782280674	0.355226371518861	0.253987722220106	0.999999999975498	0.336710685692723	0.389771977815344	0.0782106845887592	0.295470700883360	0.450121924585509	0.083548008023088	0.729792719702113
348	0.259516259773089	0.0899956494306094	0.087372017272518	0.358900079948252	0.0830080097252756	0.427834163835698	0.227474169403098	0.41812705559262	0.271430703859661	0.470596685763554	0.632084679278861	0.370330010112188	0.121651478062697	0.323829476671369	0.0856371271304712	0.120763569549569	0.106368088034420	0.0872054474614555	0.534339347306516	0.476502463370588	0.07700206232059	0.331595347547281	0.443098410460326	0.333666161978562	0.381218295574494	0.333463533490679	0.333691733727831	0.369059775760704	0.441766764246608	0.296520330281303	0.307937715347678	0.467581264971715	0.231769311263347	0.0856371271304712	0.584021852941421	0.217695168244674	0.213447456787162	0.403211655552282	0.595410154800583	0.422396272804867	0.285846258324897	0.336710685692723	0.999999999975836	0.163991071607881	0.0968200656351568	0.620831488388793	0.313006795715693	0.0974940145390158	0.199475230880322
2587	0.205077664770082	0.275759312485264	0.0528928345872231	0.135984812835195	0	0.117195276222349	0.0882530612975448	0.0887098755544685	0.297336435121572	0.0348334131813573	0.0767091854501166	0.165756361094632	0.373975650432006	0.35482778026789	0.59985420957395	0.0637807404610414	0.316306629756495	0.253877431246056	0.11161211572378	0.47328606801645	0	0.346278112516981	0.259901160363484	0.479657692718339	0.286357978776247	0.0576176818646013	0.0516752710770383	0.0203578383599230	0.260430793144906	0.48460515917294	0.0427891779063560	0.256442964933926	0.316203938637929	0.59985420957395	0.0871783192982512	0.0749077204019754	0.243238358070296	0.143896370120299	0.0811857149996377	0.178224810545826	0.299901676893554	0.389771977815344	0.163991071607881	0.999999999973683	0.0357673412379092	0.232684278550847	0.206771022310948	0	0.577616908240652
1608	0.0447869319732502	0.0397529414435886	0.111565241544929	0.0778025863228571	0.0552519343852957	0.139063198401851	0.148919590754827	0.118924317906482	0.0807270188423473	0.0692663683111969	0.0745039836019507	0.085375112424625	0	0.153150947903388	0.0596267237370069	0.119582905842338	0	0	0.0688828301972039	0.0968789090040061	0.0399955872380707	0.0908314657325819	0.101394376925432	0.29019845869335	0.0650737459383034	0.104068592632948	0.0822240940927792	0.062326147275381	0.0934013453955968	0.085370590481992	0.0656392050198211	0.0909974555116799	0.122715578621106	0.0596267237370069	0.0711405097608759	0.398078229172063	0.100846140655434	0.100524248627394	0.0488728201212689	0.100030438803621	0.087384493269078	0.0782106845887592	0.0968200656351568	0.0357673412379092	0.999999999981354	0.103447244263996	0.095271734140946	0.199312428529905	0.119517971118200
627	0.260226006351128	0.075400246956677	0.152221961100236	0.341516685577575	0.087472567218866	0.510577257507932	0.1953711692994	0.337681219817217	0.276972641058722	0.496213929570923	0.552469767214875	0.331343662676103	0.276980905759288	0.498143235625932	0.0903660292889598	0.181961848862867	0.246417371049973	0.187777611012216	0.413490908102469	0.568828734051087	0.0662549410177814	0.487988935010869	0.412497069214811	0.454098098662057	0.315130765785837	0.243328228191765	0.283178212125403	0.302369741147655	0.490360591381613	0.380798568776255	0.286134021337107	0.431394393506794	0.195208271234199	0.0903660292889598	0.549511561872753	0.288648125487269	0.259768578574796	0.365808308976441	0.539929584175429	0.349292514596549	0.356728973812813	0.295470700883360	0.620831488388793	0.232684278550847	0.103447244263996	0.999999999976844	0.311134123386954	0.175652955031121	0.211744411740743
2194	0.221109947797178	0.126786569495061	0.247072675036065	0.542256310100393	0.0414356367505362	0.332998197804526	0.359675650567881	0.28752850407639	0.256290728687601	0.405383756611444	0.358340538279503	0.469968682527452	0	0.216066234922908	0.248951536617181	0.38224303347128	0	0	0.406565321217116	0.203190321227177	0.145548054854681	0.433176126660259	0.148244248255193	0.215282258563203	0.406035597130854	0.399291526675565	0.49021997115324	0.306331420160729	0.295462304763258	0.323675171451841	0.52766427504959	0.27125756292275	0.204529846205137	0.248951536617181	0.311110686350899	0.422990264678348	0.499799955717748	0.344030680757231	0.382019575495040	0.315268335844851	0.0981734502641536	0.450121924585509	0.313006795715693	0.206771022310948	0.095271734140946	0.311134123386954	0.999999999958053	0.0580660499147049	0.312313981700952
1135	0.187044896322519	0	0.048581619566153	0.0860701498050104	0.0476561884556284	0.156073684204782	0.0259391000416008	0.117595201597668	0.101137461001367	0.0773262255596996	0.0788987775007882	0.0520160785661845	0	0.199856236374904	0	0.0520729499421014	0	0	0.0618534997341872	0.102442465927112	0.0344972038357861	0.143420606171308	0.118389749431320	0.390150063458831	0.0655412087531305	0.0246966307847693	0.0216807656698722	0.098126715298045	0.0938093863700599	0.108669002485178	0.0204163619084423	0.0880765491432336	0.164507537497245	0	0.0745274001614687	0.183497987695648	0.0204284161425716	0.140030916227228	0.0563998394329989	0.093304306863811	0.0743206824001531	0.083548008023088	0.0974940145390158	0	0.199312428529905	0.175652955031121	0.0580660499147049	0.999999999986128	0.13471326622935
364	0.324133336335651	0.392447308175351	0.0809612074467419	0.29788314981338	0.244774517082369	0.141922441048026	0.108068693376422	0.247993221313358	0.482891820476651	0.179776784295619	0.212657433735785	0.264774023761346	0	0.288872090122287	0.802440686146238	0.0867795050942167	0	0	0.251286019958598	0.184206116997296	0.17421506060376	0.537566844370449	0.327059570304016	0.591232300882177	0.570632275053212	0.165669504877537	0.106623148540859	0.182764577315391	0.436078213818068	0.553534620387662	0.151549575184265	0.386402874321064	0.534113274693236	0.802440686146238	0.211389601238190	0.167383041513352	0.357951389062288	0.333072254593536	0.166779822932268	0.345572521255767	0.201972417094537	0.729792719702113	0.199475230880322	0.577616908240652	0.119517971118200	0.211744411740743	0.312313981700952	0.13471326622935	0.999999999972596
2303	0.44502011724029	0.249597244982225	0.0634843854857501	0.335497826705024	0.186222580668205	0.245108421414296	0.337613109975335	0.53510449460323	0.495068279587921	0.219100945430949	0.306810751808691	0.336075757411539	0	0.248319329254496	0.383397302154546	0.0707704104418629	0	0	0.417859342868245	0.202111967103385	0.138823612776163	0.385158355048440	0.4717734902102	0.372615133891976	0.434233485516718	0.28337041801577	0.152448997796534	0.374081958803075	0.587897181342450	0.349955652972438	0.157817317945578	0.491879429516067	0.385396140123673	0.383397302154546	0.431791802228182	0.144961999501042	0.23889154778159	0.420533695545543	0.252473255985693	0.523862639219742	0.227662910474097	0.487092860063456	0.308143540904879	0.295691767256798	0.086275451986903	0.277620777197993	0.217574603418060	0.103480132110290	0.496230692498009
5792	0.431063041625121	0	0.067039917980389	0.140939921584285	0.762984324714335	0.155100054689235	0.0357945073631419	0.132429026885364	0.229919999146526	0.173427224658702	0.164565739677421	0.0717792793216797	0	0.191750276999685	0	0.0718577586398035	0	0	0.168203827103363	0.0668799875790529	0.0476042119706343	0.0806794051931317	0.148214815863305	0.463513065280523	0.0954785926207172	0.0340799692762072	0.0299182440857305	0.316271308976652	0.0948317908966252	0.162008320526638	0.0281734376091795	0.127892978449722	0.243618190795903	0	0.198421063309536	0.0445045581702782	0.0281900717781216	0.159102960786179	0.151537999791934	0.113795746431136	0.0234259238851606	0.123363666642718	0.102065258051923	0	0.0453339217245363	0.177684028760236	0.0801279014263056	0.274558130275561	0.200836204578685
3667	0.322102944814249	0.215846066084077	0.194533622286575	0.594035023690202	0.108338899166163	0.542440227921199	0.360953626633368	0.529059945336909	0.569282380656062	0.375388477347141	0.442000458023445	0.448169479158837	0.12129249259253	0.389478120968461	0.288233320253494	0.28131709996232	0.0868985360936484	0.0555799898441103	0.551204373536694	0.415865892171742	0.198098528188270	0.630285952710972	0.408019742377154	0.432508126680603	0.559582121528094	0.620396312393089	0.519555599315481	0.453516628512952	0.412898573537972	0.400626022561921	0.496908885021596	0.572836742025238	0.459429217488131	0.288233320253494	0.527572541796434	0.359278146135274	0.501561109708544	0.532230995591374	0.396246087706432	0.500843360667885	0.36068223945886	0.5611474801773	0.510290815351068	0.295016788894789	0.120618372016932	0.508331872089618	0.525585546744148	0.0757512940543647	0.433880059461703
3554	0.364705510510153	0.0653460005744874	0.20225449601316	0.406491410640411	0.167918285476646	0.351488693232041	0.176301571673698	0.39774778376735	0.182353268554230	0.397612592720203	0.442201317851655	0.373028668557296	0.198569584016355	0.270739251715492	0.0226849617876732	0.274773243534879	0.161758917229825	0.0609759666006028	0.502720652644024	0.348440373657996	0.0942222222090844	0.242342367522196	0.407880512290713	0.293286944955149	0.463529074959843	0.296353889567476	0.292855684323304	0.396714318067369	0.300549070657341	0.211816676019177	0.385118099479226	0.412153723269108	0.195977357426049	0.0226849617876732	0.496236036903922	0.203013602100132	0.274533642698171	0.312093049096859	0.460610985053829	0.357142729088044	0.291090575810373	0.311428012870717	0.47658360715585	0.0783469562734043	0.0439352400009522	0.417654490025664	0.325485336047756	0.0657525773207212	0.110361253092933
4692	0.431063041625121	0	0.067039917980389	0.140939921584285	0.762984324714335	0.155100054689235	0.0357945073631419	0.132429026885364	0.229919999146526	0.173427224658702	0.164565739677421	0.0717792793216797	0	0.191750276999685	0	0.0718577586398035	0	0	0.168203827103363	0.0668799875790529	0.0476042119706343	0.0806794051931317	0.148214815863305	0.463513065280523	0.0954785926207172	0.0340799692762072	0.0299182440857305	0.316271308976652	0.0948317908966252	0.162008320526638	0.0281734376091795	0.127892978449722	0.243618190795903	0	0.198421063309536	0.0445045581702782	0.0281900717781216	0.159102960786179	0.151537999791934	0.113795746431136	0.0234259238851606	0.123363666642718	0.102065258051923	0	0.0453339217245363	0.177684028760236	0.0801279014263056	0.274558130275561	0.200836204578685
7450	0.390442740273056	0.209612045716937	0.104657473021579	0.441113053625316	0.120490506080954	0.350000097028709	0.405235563112475	0.504530863098716	0.352236844751004	0.422316663734789	0.511837259462468	0.491937758730695	0	0.253087621411958	0.148300330074832	0.147579171157517	0	0	0.544745542761873	0.277084802376656	0.108427341731819	0.285458680634527	0.468918301771551	0.280184210391896	0.334388724620885	0.298376218240864	0.369365858459173	0.411721232683640	0.462754690001245	0.358530503365567	0.333378210067979	0.51070548088968	0.243613977025641	0.148300330074832	0.593240748571455	0.167436436957536	0.249149496323820	0.452319784518942	0.529753635810323	0.526571687976314	0.210535435949046	0.406768727821375	0.523718668109236	0.127877954839261	0.0776143886853637	0.417449425682883	0.370113726656519	0.0881255882748436	0.257936264101482
367	0.220666951872194	0.0622836906091660	0.123987013660749	0.556587154570484	0.0777896767254719	0.438556105296694	0.256937652915168	0.410746471133023	0.230356476838131	0.433180836193866	0.518818459723815	0.400530817035265	0.0699619712953779	0.248157995675495	0.0623577652660793	0.232545724207611	0.0572370758202987	0.0549328000376483	0.556670610625466	0.370043448488414	0.186900098610493	0.38511643516001	0.323933029350026	0.288462543050796	0.36740058479879	0.49775400374717	0.525580985096325	0.411826476666227	0.318317248655245	0.239273331624349	0.432877057422006	0.370327960966691	0.219130659563928	0.0623577652660793	0.457409664090820	0.261634901049576	0.306486682372286	0.412634467583042	0.495941347863734	0.396506779672005	0.212751716332237	0.374532921818265	0.573297849196575	0.0884813206527314	0.0929533135513658	0.510276717711255	0.447677802804894	0.0777093293672651	0.190258681574131
7350	0.425416916681242	0.280230144140505	0.0864584361185145	0.509606442663709	0.266638209573418	0.316158974219833	0.279902600064485	0.747693809282243	0.446862564241971	0.222975596504418	0.338043247768475	0.411645480627729	0	0.279193029463061	0.511376347316862	0.170155629625236	0	0	0.471230671625466	0.239537641776632	0.270561482507834	0.53379577577149	0.647821765993217	0.57202685693151	0.630956076287943	0.372444922780629	0.283672057686981	0.404888382034288	0.592097334507152	0.494897506020868	0.288713444974005	0.613307906324453	0.615534620027273	0.511376347316862	0.47902244311574	0.181304840060431	0.386791151067609	0.41163057370131	0.32893304680868	0.695371820155992	0.247908186492490	0.602856587877246	0.366764019746933	0.402611021694711	0.120528870777792	0.301671175793145	0.404447023856811	0.148165475171182	0.650057462281298
5294	0.0997433440937663	0.0659395323773747	0.234365195291958	0.420736471792306	0.132243850247510	0.364624257941097	0.361169473606121	0.26430562299211	0.182122571745299	0.587263957431396	0.527857971539604	0.517948939995802	0.0842767345715228	0.221987521635409	0.0989048391800768	0.296960679831708	0.0593056396957259	0.0371879146686960	0.441413131095008	0.411127277165989	0.108359419090083	0.311140421767080	0.21393738035285	0.262967531925018	0.310945840306415	0.358410336385225	0.465995924110001	0.356355497699842	0.201631081734805	0.32243700541048	0.421423336514463	0.279156284895890	0.221532714203688	0.0989048391800768	0.430546305844527	0.456074759593138	0.43140683135575	0.36180425724412	0.506994060684226	0.299208114032946	0.168519479200286	0.357564757008903	0.449312911734657	0.191079095291623	0.145080055732313	0.464493775799435	0.546810697306785	0.0673670226118898	0.201943847348722
6530	0.198271548728936	0.0733705091991129	0.0624416972835645	0.312735079070147	0.0798033240224562	0.357936349833673	0.236520178519600	0.371050069237265	0.191635589293973	0.197294401549476	0.322250359125889	0.229686402401370	0.387672615017204	0.469721379577358	0.0684656697485873	0.115549771105194	0.345724784384767	0.188806373652726	0.364616126817196	0.637858637142367	0.131429189275798	0.380468190079513	0.453663111302554	0.408395287749447	0.300090698157964	0.239339297719421	0.30926951399954	0.29161479203987	0.449213379901513	0.41065003422603	0.233345726726017	0.431161405676251	0.194472076889429	0.0684656697485873	0.440700811747734	0.195894992602177	0.149474290788855	0.3059781093522	0.353759714419169	0.36969382067279	0.323999236809867	0.233865584763903	0.408380237683354	0.33774827617487	0.0763226828966866	0.515549973162165	0.219469674294241	0.0520547726290237	0.164883956542962
685	0.211784118545694	0.161824900454078	0.261320515325502	0.407420469486378	0.159177882776044	0.363065406472401	0.421968083491745	0.285442905742172	0.370976547481242	0.367568814204051	0.342894262211798	0.398750346655529	0	0.277354396540569	0.242726406719776	0.34299898148089	0	0	0.422336834601490	0.177536712027302	0.175461517307194	0.405278875145167	0.271449376051707	0.419056078414542	0.349717967764845	0.353978105496226	0.446723384352129	0.40185044075578	0.230758500605826	0.280710405902156	0.394797253899761	0.283931417678874	0.395512400245359	0.242726406719776	0.380226237055578	0.46319171907791	0.444602630935724	0.368168189451982	0.309084623116929	0.345511302142467	0.149318659904109	0.3543314800817	0.278761770658072	0.196560616747972	0.131125777970758	0.327335160936701	0.502407896861127	0.112802817316394	0.349829178472690
5313	0.167365212453990	0.0950567849272128	0.0467429839766429	0.194037537722846	0.174304451079073	0.172592696689778	0.219487589861156	0.263793932057124	0.296649670250591	0.340244747763969	0.339848365596346	0.294683198218445	0	0.153361072960697	0.142578748851228	0.0545929370508672	0	0	0.303029975639818	0.142616616039328	0.129938987715329	0.207618543709782	0.267121650874127	0.283166203425321	0.301824454256955	0.122107350529984	0.144764030857208	0.250744943039496	0.240731085940366	0.326364079435516	0.26991144412905	0.282117328214971	0.320307426229231	0.142578748851228	0.355032940999867	0.128951239024532	0.117824574725754	0.29529460043079	0.324551411228618	0.318175612807126	0.0938240932062975	0.36058974517902	0.274804198408295	0.109962594896113	0.0721804261190274	0.214391648211530	0.229194919037188	0.0968574678771675	0.265610947828597
5367	0.207305657690869	0.229933771081901	0.359918587986525	0.213732490579654	0.0364882111983399	0.207629508728352	0.0982856776325862	0.128592597731885	0.318337791181575	0.220352130278302	0.180572202699186	0.268444188506948	0.536174595677523	0.417788507263898	0.500170744058053	0.411538500649928	0.486696587126266	0.21168820966694	0.165278395671521	0.421073695614084	0.0316955585439066	0.373144190411282	0.381537147220547	0.505175358009371	0.315614023448239	0.0749590443269764	0.0838059897251217	0.108403060067513	0.318392669566564	0.470583604738617	0.105921097239372	0.298382478418877	0.309393438435973	0.500170744058053	0.183953517587548	0.209130458569038	0.405026679812104	0.174561864268294	0.206258814001193	0.221226213886699	0.404833155233574	0.397999927011969	0.223617327150196	0.539074442314761	0.0424001957549826	0.423699432828977	0.282016146190036	0.0216953614771400	0.545307650482899
259197	0.238453893520986	0.197837140647989	0.170501211171505	0.254881560496943	0.450343792833273	0.146652691978216	0.484591551138145	0.344004807768791	0.261183786094787	0.40468043815083	0.404500642393733	0.509449340249738	0	0.147768388557722	0.296742331559959	0.195751442847459	0	0	0.353786179646157	0.122814263274499	0.0349664840756397	0.278716112085025	0.298656749052559	0.304444624310361	0.354478367224162	0.164833603883545	0.230405432313492	0.337820331426629	0.306228899742285	0.418567113174189	0.295536355377223	0.354514421630362	0.341861461466852	0.296742331559959	0.408441650644652	0.188696368724204	0.365313238860251	0.247115550161153	0.44800273715008	0.399790636228816	0.117383226615001	0.435623238466465	0.316354836667177	0.228859890108193	0.0866616082998668	0.203824752537215	0.381974637227774	0.0251309985934631	0.426526997725785
1555	0.311349789908868	0.0337143381451662	0.303759439482728	0.420930510344299	0.259556013454349	0.249748937408357	0.223378235276511	0.262772012043556	0.129622141716166	0.412476501217529	0.339511616899620	0.405204965150746	0	0.190403934073884	0.0505692271705362	0.462115148349937	0	0	0.316649287448023	0.154005045694414	0.156059863914315	0.190585441724155	0.140133898606561	0.305389519178708	0.292974158246584	0.333522958901709	0.317155148643595	0.472428858985727	0.158833323478294	0.272637878771229	0.50072832182553	0.184238608737270	0.201549731759493	0.0505692271705362	0.277130705440116	0.252013067643345	0.326168678246364	0.260300422474624	0.411049677849192	0.192375087078753	0.035502580257484	0.294405814281709	0.246791346556915	0.037917704742667	0.0747504065117966	0.252457630514901	0.490557948664538	0.148997727460822	0.180510665267126
4353	0.275666486042202	0.10237084073828	0.189259370573424	0.450931189189067	0.100985646296732	0.432995846818044	0.402504859809524	0.525155960818784	0.279913449379328	0.455529527984216	0.6335049174635	0.57013492036098	0.0594893385052213	0.250228371992202	0.109169707503697	0.243961700843276	0.0438481090006256	0.0208367846474161	0.526246274246001	0.393025756466789	0.108370320466764	0.358870570699708	0.471640072217115	0.285959807962347	0.380605251361589	0.367228638978251	0.471013244726095	0.398430679882462	0.35456217112849	0.281599349621705	0.367655510161544	0.531487054106091	0.290794421469565	0.109169707503697	0.593128953293348	0.303887395128405	0.428122377319802	0.412449243193205	0.523741798068913	0.546550295128844	0.250937710324122	0.367036367589603	0.624588005673023	0.115395157957916	0.0987648204563556	0.526229373113814	0.411345180609469	0.0836193316263944	0.242194639160310
3303	0.0982057045526116	0.0763465191244545	0.298397309467280	0.35646525381569	0.0542763388024436	0.291104858034535	0.18006216935164	0.336206317406064	0.184792689170860	0.478742658805698	0.358152403028864	0.363763852999252	0	0.0920721946055978	0.114514615492690	0.351395909134295	0	0	0.345084788408033	0.104856221807357	0.115326686487565	0.265922246551884	0.276250425745743	0.229622455294433	0.367687988586003	0.431792181184689	0.365661403574011	0.300920666390107	0.123474110874269	0.250582895564843	0.383083040868339	0.326033355561002	0.311860291848821	0.114514615492690	0.354013184434108	0.417699084252717	0.404022847542507	0.254084386173759	0.379643012010927	0.311634764629422	0.126995177898303	0.37933044202337	0.282959438919793	0.0944516019744896	0.0709655805332366	0.263006093732007	0.420801058749545	0.0322719243093042	0.239906434217336
595	0.144634562218066	0.0532773866107396	0.172379313626394	0.452233293014603	0.0436651698753528	0.424091391181768	0.34374845648335	0.271156299845301	0.203464528906876	0.482760287470667	0.517844299944271	0.47322657997138	0	0.156531614490697	0.0857175474278667	0.212458376740305	0	0	0.471814913878592	0.253241412225615	0.0989307607284344	0.275980519599976	0.214085423326464	0.202573865303851	0.246563343836078	0.330230070052444	0.494186167098209	0.325271429980620	0.22733527571414	0.173169897512269	0.348513412035203	0.242371673853422	0.155196859134204	0.0857175474278667	0.394587733397459	0.386281037800603	0.342162138896095	0.32777713135945	0.419078446884609	0.340899520224059	0.123856745562138	0.232864751915109	0.441177090853373	0.0763065469857251	0.127517001161874	0.346014210339896	0.488286036435243	0.0602613764938422	0.169980219179292
6337	0.273382866562683	0.285525186421455	0.31453749757083	0.156250520113118	0.0478312777843727	0.166070923108041	0.07515648151081	0.220644507056688	0.218803003907001	0.122085246209644	0.121743861442880	0.143979622859063	0	0.152989730478189	0.216718778026874	0.33717075490067	0	0	0.163863826319053	0.0368009632549598	0.0346239469190855	0.182942225245594	0.268642210527458	0.200039021150444	0.229785979529763	0.201612294843834	0.0749529644085212	0.122649375894307	0.146751402319147	0.15720124255782	0.075209723412053	0.230775965474147	0.284668241212286	0.216718778026874	0.140374526747037	0.152301504885989	0.278038302037871	0.150012919971596	0.120254171860723	0.171364999898714	0.249514021447838	0.253207546036353	0.130519327314046	0.146249630209540	0.0370540781010867	0.138202573037462	0.141287740688369	0.0284397844499615	0.246777733878107
9112	0.067930322668778	0.0586409390958269	0.372981766008024	0.423798450139203	0.0296378326328609	0.311111040056349	0.417680507144612	0.229163081988125	0.119327214813292	0.301890937348839	0.243966900900038	0.410344019075578	0	0.161402974896780	0.0879574428500422	0.466026123756208	0	0	0.340638511007048	0.176592824581774	0.136060021707944	0.245047031155393	0.128743939749557	0.176799741341838	0.165327344833227	0.411541745775491	0.584460634493910	0.301970911791034	0.132898421664729	0.116922749045501	0.371300207732912	0.135304283653178	0.183040218994126	0.0879574428500422	0.269630941298869	0.631099645003405	0.440588847179909	0.238793690037788	0.227216967226659	0.285802586632410	0.0767984480701613	0.159124138435694	0.212381142220560	0.0725472582431754	0.174124804970543	0.239482506231588	0.485828235677091	0.0439773164068158	0.131088164099227
11254	0.26332892953176	0.340412485193619	0.185269754407368	0.305489372964962	0.0511027560336186	0.171142668915153	0.244038520310205	0.218174363256199	0.410715729658009	0.167223247058297	0.179956480923561	0.340432024182134	0	0.157589251194208	0.728077566474124	0.210993499088765	0	0	0.235190659316247	0.115018199648643	0.0416161054768687	0.385999542768675	0.253112027980273	0.409935039605581	0.443730444129794	0.247018284577795	0.208349708427897	0.228124410334775	0.270726612298675	0.466797677295288	0.244930519576239	0.400351423592997	0.426343639228065	0.728077566474124	0.186313965081903	0.184260662123233	0.443104992117071	0.245955522930776	0.137053350243492	0.303611359513108	0.135009389590068	0.563616306299288	0.16154115582877	0.491332942305065	0.0906618762355904	0.137582441685395	0.426472580485882	0.0303849579964581	0.748481763375018
2169	0.407084590804111	0.244780924775515	0.0859211316818371	0.453566387319739	0.193899474572093	0.357803260392419	0.379826308861931	0.600974205250751	0.462947276826211	0.260534879190675	0.349167255895635	0.384614840183797	0	0.318374754263165	0.371146279060678	0.144558580481614	0	0	0.433941630822298	0.246118014871517	0.173321988796907	0.499885000197946	0.522930436569406	0.509387611335212	0.54462021352407	0.34669792863235	0.280091942045444	0.353336895516358	0.493043078874817	0.422472821046965	0.258637616265299	0.711355525842509	0.465441367675607	0.371146279060678	0.46010822899716	0.241950935494045	0.396148839588111	0.442434134850227	0.307255923898127	0.597828586022887	0.285568547698440	0.543786475644	0.433077997008972	0.300555438123815	0.141373675772634	0.339627607353558	0.392330969685819	0.171518341300332	0.531225523505993
5970	0.179350660487154	0.0319731157682733	0.203616651097156	0.455791719224696	0.103459638184915	0.408601152496602	0.318986499027243	0.393888599130833	0.209741778249637	0.526699335867889	0.550478132641763	0.44907923936481	0	0.197394331365792	0.0479575113613044	0.262845628487112	0	0	0.489161148647144	0.238012989168422	0.145164550504122	0.297358786407933	0.293391765310868	0.303845970200254	0.340173409539402	0.323270069890671	0.462625443547876	0.412491187355073	0.245722637841411	0.289047267938798	0.419344799571927	0.401247805596027	0.248260864967344	0.0479575113613044	0.491610445023825	0.389955059435477	0.326444553722669	0.369468942288444	0.513930829803651	0.417564281798712	0.138789453212359	0.333589258256123	0.458237711688234	0.0416632976900542	0.122910213324433	0.384272417374353	0.398373434156689	0.0923680092526783	0.219500827610128
4094	0.309777971649753	0.148942274800055	0.303560921034896	0.373134755217802	0.250625801097662	0.388090755920252	0.403273842121279	0.428193807253387	0.257686464456854	0.328633033293466	0.362692097901081	0.465263665186671	0	0.274583041804952	0.223403339470282	0.350144175753767	0	0	0.356027079505374	0.169377552369022	0.0403095753853797	0.342918441727601	0.357023395348983	0.372375725612585	0.342885286345081	0.422262018837226	0.280821299789651	0.330334858203582	0.331371556206607	0.249742965905005	0.233259639396540	0.454090969705001	0.327429390811765	0.223403339470282	0.396452595078428	0.330609700235474	0.498297518117729	0.278683967306377	0.355672939626675	0.378893198266416	0.171910248966927	0.364544242704359	0.340711468806671	0.175887381624259	0.0798671324628271	0.361923194197187	0.384692033033631	0.0828767143886747	0.346793902512762
341	0.427633368721313	0.186837852296675	0.0930961758127668	0.388595686055232	0.14079788509381	0.399606468958936	0.303165350683657	0.520793764404917	0.56487734934091	0.407623215731896	0.452498467559145	0.439932494137647	0.183929262066746	0.386981825286787	0.232267360509064	0.109949695929669	0.143101324398740	0.0722320891555664	0.534793120091918	0.425883787324574	0.127862279858518	0.383241579653174	0.534566362047497	0.48145069107317	0.437443710024486	0.306569415009932	0.281946673615285	0.568356946181941	0.474157945221863	0.422025191090785	0.413772368453769	0.610006439896408	0.366127900255738	0.232267360509064	0.582521565615926	0.220970572815869	0.265781183144352	0.488736795447189	0.426171351059513	0.573204318971198	0.315116729504621	0.459383061922846	0.545811097225906	0.256033626076016	0.105041216030614	0.496599067580171	0.358622179197702	0.118943063565344	0.394400844760417
3586	0.191584894673249	0.0504781179964979	0.128276508283685	0.334047374265701	0.105956778908257	0.340297945877052	0.229100342675987	0.33639347044932	0.190376215837549	0.552010648270596	0.69897710955466	0.454833581951353	0.0316491152130361	0.191227175446458	0.0593042891189675	0.160060824424283	0.0258314902274881	0.0133659758801112	0.492259682497308	0.339084678107395	0.0781976970678924	0.264484668925177	0.292127874517641	0.231092561318602	0.354835477236262	0.254974424192767	0.381109091436903	0.338087430002108	0.262902097321546	0.281957781601853	0.333738792997495	0.332927500783077	0.172233031966056	0.0593042891189675	0.542871996485432	0.202045712440209	0.230407049281002	0.379437217452527	0.61990275576196	0.367634516114051	0.139557931454815	0.333024030919350	0.619644084651485	0.0660921628028288	0.0620922320955901	0.519718568958617	0.359861842947504	0.0634975498309533	0.178556150073603
9369	0	0	0	0	0	0.0831794784650913	0	0	0	0	0.0138046431972758	0	0.428457796615641	0.291074085079808	0	0	0.386546497299372	0.349035873356363	0	0.395669209466233	0	0.0648668775271548	0.109091219882657	0.293521923812825	0	0	0	0	0.0648333887452505	0.151874643747201	0	0.0605862282958443	0	0	0.0239822750398253	0	0	0	0.0246903344120471	0	0.214002812870102	0	0.0859854125472244	0.727367730998918	0	0.151962948354049	0	0	0
39	0.0649831295894204	0.0572128974024198	0.213678391798178	0.333941374603761	0.0530128193198305	0.186518031893633	0.267498454367169	0.212360604255242	0.0670391360528361	0.119475649140318	0.126847712921806	0.250160939443944	0	0.0617496824183117	0.0858154768861261	0.374448359158275	0	0	0.203684254688982	0.0651526976263803	0.154102381609328	0.142879252136771	0.0652178864014404	0.0921304763483805	0.140366819289999	0.464229891454508	0.397146518399332	0.254205125768333	0.102008350775812	0.0529670193395953	0.291159264094521	0.100927539030345	0.0729906220029396	0.0858154768861261	0.163642137100251	0.377087191038166	0.268000089528975	0.119923418795023	0.104379128974773	0.174477882523366	0.03838346740072	0.122822886322532	0.113269145474361	0.0579113719407136	0.108578390403244	0.0854277845489667	0.4035511461737	0.0315206539398226	0.0787936947739251
7466	0.214216182683236	0.094901497738389	0.0667561469817666	0.292386722065386	0.166070791685094	0.356363641820769	0.175029449163225	0.252484914740995	0.285265484013949	0.288394995029741	0.283250672616878	0.187302599953541	0.299407801345873	0.36259353498604	0.142345828569819	0.0761917535062232	0.260472895071120	0.325119340068081	0.324947010370932	0.47311861724292	0.113934612290780	0.351189528581771	0.430720954817879	0.508229380819254	0.302712078029148	0.263592935357062	0.281114117029512	0.251834750058372	0.309749191549357	0.402934547426944	0.251568619993453	0.414260225832978	0.326791324423129	0.142345828569819	0.334425058373746	0.329110772986046	0.197335881681020	0.296393641094409	0.277994994631627	0.259684120739602	0.331573516930862	0.310391746815944	0.342841094099611	0.312409589340137	0.170134365570301	0.408017770935605	0.260086568641484	0.118913293018826	0.310353783823312
10400	0.229046551337941	0.249878750289250	0.331601778581763	0.398167509359712	0.0355898098794701	0.282164076456254	0.242423017328445	0.238960158881984	0.358529177981685	0.208217600639344	0.232575075639758	0.385326383738699	0.560328292021253	0.487171824155101	0.526263469644733	0.461973935902017	0.494493016715276	0.206476088806309	0.275726400205441	0.519107915564793	0.114950696701852	0.503551796350567	0.429000557637943	0.533139139505994	0.420078282609951	0.269036484980174	0.291758133706865	0.186988592741805	0.405198351465323	0.514880345375331	0.246518776022120	0.38210601657649	0.341874459262112	0.526263469644733	0.257609327643537	0.280127825878928	0.499605824495971	0.239081824487496	0.236591580565982	0.318989912848231	0.44839803620653	0.499260239027271	0.296723052780881	0.576508747244161	0.0874380113963722	0.45841196603083	0.479820032792905	0.0211611850753846	0.584439719873511
5443	0.243910710228183	0.0758520188375395	0.0807220185066782	0.462631337001058	0.0958580175011305	0.34415955451764	0.208165538043222	0.351456603292317	0.27442100344741	0.343844829120011	0.410498993454641	0.305530120918614	0.159206325119685	0.289664705265532	0.139328969203151	0.121656507565705	0.132099938170558	0.131556013887776	0.426923716847248	0.451310455514496	0.151882567592552	0.392770093033876	0.344159232683772	0.367213100967299	0.360356617471757	0.360914642190157	0.305734188751205	0.302837323754941	0.374494271980489	0.340114321677887	0.315763621366376	0.429110149132375	0.243986441244902	0.139328969203151	0.529339256422868	0.277723695869576	0.216972292673692	0.337331535444660	0.404530219330492	0.394998038744628	0.234292068313347	0.340928308885858	0.418654580763526	0.258189428677973	0.127223697272211	0.428575782904175	0.37396460112951	0.0985789676691388	0.284511112838826
9575	0.151886375768837	0.0857568863742766	0.0334550504010855	0.311894180741421	0.0881741776305888	0.237876864584046	0.112829083194576	0.308450512095385	0.213006762036785	0.145311703864988	0.283431264109433	0.220177199038376	0.429377600524972	0.423409759904258	0.171229735288320	0.0965205008766921	0.387490900649729	0.306404855679138	0.314812793790012	0.563040603519943	0.118537261728229	0.513672565507908	0.430260799646657	0.460359193269305	0.346027110207325	0.151938783493493	0.204249735556834	0.184895949865183	0.414371326910460	0.50691161169693	0.147819069865038	0.502235042664413	0.228189975258127	0.171229735288320	0.394104102017128	0.153038727012613	0.149048060361068	0.255390332518978	0.257013134916606	0.37504745236099	0.319628270372193	0.334833905281384	0.326823761343855	0.340573228354274	0.0769461265575175	0.534230942386284	0.229655939098466	0.075826658636688	0.278315406539308
56999	0.196175135722056	0.0490790736597052	0.194690617108489	0.305254948836228	0.056845138562161	0.231499975035343	0.441859038900585	0.323849423535087	0.163526832753871	0.272983066758420	0.226556954304953	0.428788758201238	0	0.0634074822960298	0.0736152913496525	0.278218405164422	0	0	0.356425668029501	0.109049783604577	0.0967017086646356	0.168525905572943	0.215679387727154	0.210040553521030	0.213989022879232	0.378500126954898	0.374702974234492	0.309352708931106	0.233703069769530	0.140880914238507	0.299087243984245	0.275062906693136	0.224067140655372	0.0736152913496525	0.299345227867199	0.25965176751624	0.313390305152302	0.186000708926431	0.198118289712388	0.342864872361563	0.106557616328593	0.186292878808015	0.211615660039078	0.0567751402369765	0.0931420547183765	0.150451795820556	0.303464202809481	0.0337992954113438	0.165629722293642
2168	0.241065166163004	0.102716830329827	0.0620644548532422	0.332076703803195	0.199685214864262	0.255868157968178	0.283950538973054	0.554041393551627	0.219414254161009	0.143060883277288	0.261872426042279	0.257117972640448	0	0.174161033655297	0.154068298918429	0.145318157343698	0	0	0.328133546492705	0.164238959949764	0.19797880730324	0.323119571321197	0.48401731506358	0.361717830276816	0.398702944023829	0.332777588078978	0.226250488407824	0.257014067351491	0.308869753268765	0.220423134782986	0.179943347003400	0.437502453067582	0.494818486884614	0.154068298918429	0.349040265603491	0.213005001143979	0.217711824925950	0.255681862182604	0.224485752954017	0.495611617092555	0.211847143006912	0.360647521253652	0.282698478837171	0.115523147088902	0.141621731413937	0.223874657491153	0.203988832243909	0.151563810982620	0.300351609252855
4547	0.428192815728924	0.312346620927853	0.111066538942676	0.338034232350769	0.148592734535250	0.252068645332254	0.368206109304071	0.445507738431327	0.475761582916563	0.224276994893491	0.332870702716764	0.464850362770062	0	0.326900489093991	0.441167405615715	0.128794565313402	0	0	0.436216540844854	0.221353272661912	0.11280493215869	0.372992046866568	0.432975873462974	0.420714422733527	0.436844185995567	0.32737250687355	0.298425234570018	0.327863063194066	0.416897919117211	0.402633512929919	0.176254437841542	0.590714003860376	0.393317227373723	0.441167405615715	0.453108644080661	0.347770573812288	0.345132081573844	0.413470871600238	0.270019922142300	0.64901054539204	0.260204109301693	0.443544527284694	0.372071881602395	0.35284816719201	0.129066524401776	0.270650440662407	0.360809223270805	0.111471544021309	0.51959966492122
3565	0.200044526841758	0.0488369631201539	0.168630125538598	0.367685405742614	0.116083868640499	0.400879780528573	0.239486654370049	0.369082820747853	0.212371340926986	0.719312563017697	0.745631094293671	0.492898619518329	0.0399081402525498	0.177473552411732	0.0586721799567953	0.214212707291487	0.030607134735987	0.0108000354032823	0.560775708241437	0.362000093665423	0.0931014801769587	0.301487483208201	0.303434945633523	0.247384303081407	0.404429693393113	0.280185118140975	0.41329255020767	0.397689078037052	0.262691025406379	0.323205510076887	0.392032906978277	0.368751841453130	0.189367489368355	0.0586721799567953	0.595186090960305	0.278747745107803	0.277062310785082	0.40328697681266	0.6728662313916	0.388976245375464	0.159116805338797	0.380113495880616	0.630264655651709	0.063318224086338	0.0816805881441075	0.572563321840275	0.409555488013394	0.0835729958642594	0.188740285849184
875	0.440828883192625	0.247512520719462	0.192932692999523	0.465847562265947	0.105773283537396	0.436559521322759	0.366100378969833	0.512216351119207	0.446042354189289	0.314661521977676	0.419589660642441	0.460951528855952	0.240967398304654	0.541731400224311	0.211395901939408	0.252042158424868	0.202547424406932	0.141934960639886	0.481327608644608	0.432356048942075	0.108943608664653	0.433220663590476	0.439683253525749	0.402580073847067	0.368774899128183	0.485637082934946	0.328323115319273	0.417521389971239	0.480883461489767	0.288668028060931	0.324251960760516	0.551233259076215	0.226392382266187	0.211395901939408	0.553064271469109	0.402617057893632	0.396001618824909	0.456134636119013	0.385008539638807	0.510661068692427	0.44415274303464	0.350508777694841	0.494997522027745	0.257125717627686	0.16750199884948	0.562949729648192	0.383058832225120	0.140430269991280	0.285145925355701
2952	0.156838540649041	0.0482126165211456	0.195944589330953	0.421311008203747	0.102201441151113	0.418214887960044	0.309017244417514	0.420095793791027	0.224988709667058	0.582127215479286	0.641131212799611	0.460904224004454	0.0257052307508186	0.164539839831598	0.0651681720096271	0.261591504231394	0.0176313400652716	0.0107610029319402	0.558653163366887	0.311595505683292	0.120039925001137	0.319443214933743	0.331887741196715	0.246949533023178	0.351008426540631	0.363596647234972	0.535449325776637	0.433020560534863	0.321728051978791	0.221457595066933	0.362950151127841	0.363442430797871	0.212333303704005	0.0651681720096271	0.569736819932894	0.342396128852071	0.333377513424972	0.375266500478432	0.592041178034768	0.451971426590022	0.152292221698407	0.313723935673635	0.600283594280935	0.0690546445462983	0.111795698978574	0.48442112602594	0.399666760620201	0.0615939707237067	0.205941065325128
2950	0.167439218376456	0.0446988982418877	0.182383254480700	0.422121100418711	0.059158601152091	0.446316575447535	0.279914954721948	0.333993165978384	0.206263479268627	0.536059824815709	0.598617892831801	0.431851809929995	0.0601557678015667	0.191597839556603	0.0670453244472422	0.232013044789568	0.0501246048426653	0.0305547300402474	0.489482879548739	0.380428011179726	0.123006128491953	0.321318619341423	0.280037544976352	0.265752410710531	0.293461926585470	0.319981875915669	0.501830454734726	0.362980624824779	0.287562954007452	0.21291977939529	0.361078771682271	0.299542108926104	0.177689940607285	0.0670453244472422	0.491344899038997	0.338905722247256	0.296441088350802	0.340537634958402	0.534331877792339	0.375058746484078	0.168551710977497	0.25617966241257	0.590902660040748	0.108520991010825	0.114254314637189	0.495036891015813	0.395061236706203	0.0663974905101115	0.176886693717220
2153	0.337641474886976	0.0642873656391487	0.0833732225163333	0.41870523041933	0.0941814401621093	0.372212273238791	0.36939604880383	0.518397477511046	0.226246905890526	0.389981525967343	0.54195574653237	0.393792056702753	0.0367176593716123	0.240262701588745	0.0404896541059943	0.168801625106491	0.0254091291954166	0.0156513234410239	0.542890613887991	0.371165771793491	0.137651447375833	0.362563646207795	0.405321370813636	0.230743549323453	0.362146234666301	0.324877209067017	0.407145506021116	0.412884549205153	0.422108357969446	0.189459067211969	0.298610634647	0.512843893089833	0.171788555527229	0.0404896541059943	0.578997121189754	0.191082183228984	0.188822688821112	0.409365013389757	0.539462585865063	0.487271671144517	0.205104213337671	0.307264908704279	0.565724678434595	0.0517745021368372	0.087991390079035	0.501171209431345	0.294637030040338	0.0865287172265457	0.161829365086472
3383	0.265488679666778	0.077288808904405	0.130482681719157	0.390438188047629	0.108135515647760	0.402662143208006	0.230222150667114	0.406215311925537	0.271112198479301	0.600031348598353	0.678214508463292	0.47678239778605	0.0409850404172265	0.232546399104924	0.103230167038094	0.171440065835243	0.0329836830414098	0.016081925663115	0.566920357134743	0.411169028849867	0.100187472025859	0.355506536937601	0.380651349830928	0.302060800343888	0.459518887160122	0.297897518804077	0.351366402038611	0.386748233241037	0.353292126576521	0.332060675635344	0.349940747159731	0.414529236728851	0.247520890340546	0.103230167038094	0.575582483922117	0.254283034686897	0.27142419277054	0.409491420492367	0.663863030539484	0.448520412206282	0.209330670050533	0.415977315117332	0.639071736461799	0.107334687544511	0.103009239577601	0.562358856119477	0.377524655754376	0.0986039646265993	0.246678579318999
1395	0.0354657040389084	0	0.384624541758975	0.083246339801101	0.0415378257285756	0.150332246546449	0.0282611202238534	0.0470134074884733	0.029416422009656	0.167983921943774	0.099760362012519	0.111018052397491	0.354982617678004	0.401600839938014	0	0.419030216206213	0.300242422976366	0.240983804718265	0.0562220728460737	0.335762086544109	0.0338267966538436	0.0821368245888266	0.138456345383075	0.258429325589841	0.0321758962707065	0.0276762110614831	0.0426188672632977	0.0892547878852474	0.0903126892487369	0.148574409131190	0.0778381634101769	0.096587002380066	0.0401961555190695	0	0.111606336496689	0.158666276144714	0.169764486122462	0.0309121413567683	0.175264084246996	0.043146122557861	0.202651299964320	0.0246178459276952	0.136838124857525	0.191077756208198	0.0286342795351923	0.303805070259744	0.0837775942887526	0.0246977890819952	0.0208281240881201
3485	0.155578818788137	0.0491255007171677	0.207909247007993	0.465125191995405	0.0512090208366362	0.496093063797804	0.431283300237406	0.366498392930587	0.203574739318723	0.400243739370556	0.469824052075885	0.490161139068274	0.140835068093333	0.303047958981869	0.073684928796058	0.285741123185593	0.113970469514392	0.0330101926795522	0.445059973527758	0.402061828023956	0.156062159758593	0.352497953139955	0.299337715170124	0.325394618456752	0.302806742828089	0.415480277145685	0.542601126563849	0.375626169485941	0.283039508502940	0.212729575539021	0.384109344334585	0.340480091221774	0.226031561447725	0.073684928796058	0.402299015676508	0.563503916043615	0.440552377035841	0.313208795497369	0.3460833616338	0.400038730117842	0.229228657985244	0.25620039391452	0.428221809965507	0.0975847575287498	0.263558354244362	0.46516055309155	0.48918447690034	0.123545442081791	0.187714208329348
177	0.342664131472772	0.101252981050057	0.185053938551865	0.498240905912461	0.191387953670178	0.491709109908164	0.380257775758942	0.526153393760352	0.299069247317866	0.443901946839422	0.559233308080989	0.442434063170836	0.0703629615571785	0.354217707117413	0.11178018897534	0.231021150515061	0.0544863622384665	0.0290373823374162	0.559407615440802	0.381719271954099	0.123957234629705	0.346499655967242	0.533589135586746	0.416042671700539	0.389106069009321	0.358619747077011	0.439375734341413	0.501494993136572	0.43434500387678	0.306170554975674	0.342349234863405	0.498687522874816	0.331411850025553	0.11178018897534	0.601533820823458	0.343644792945603	0.333608545574516	0.490386412061426	0.515978766686784	0.577304622832215	0.232795931175752	0.365416213699252	0.574045954987428	0.125058675026138	0.133994626508554	0.606634551196457	0.383906630157912	0.148516953395020	0.304891048994291
3802	0.0471350718093909	0.0209348010977408	0.173575328386830	0.271014691273349	0.203337505791552	0.123486810007115	0.249050665790201	0.275123792578491	0.0517036867524309	0.423462734545607	0.34391833589302	0.387343190681976	0	0.0518265252765956	0.0314007858592185	0.269995631076565	0	0	0.315349273396821	0.153818658630433	0.121912994820453	0.262778280324295	0.104216666202887	0.144488119654121	0.351190434407608	0.232493585728598	0.305587285589562	0.252061820891750	0.147756680303268	0.241866994664495	0.382447384035306	0.20102376474244	0.133656301137740	0.0314007858592185	0.324421849998145	0.178571043399150	0.25193940233544	0.203766143800058	0.422672819475044	0.215754175086887	0.0367521066740745	0.284090787809246	0.232998460450068	0.0256853094302654	0.0597880645813975	0.238737728893088	0.356668478587792	0.0216257604489345	0.119280939201803
6258	0.394652218451865	0.251067015483223	0.143641441672887	0.369212667710793	0.0625580360451897	0.272123464509002	0.333705349183261	0.31955952093291	0.426650190381616	0.239806782247307	0.235766340205780	0.300212579103046	0	0.271830288899629	0.277025206381961	0.234598982345846	0	0	0.367332169478269	0.172123282802967	0.187321950065398	0.273808327855359	0.263447952360983	0.404223315113483	0.289915747595539	0.411706062234452	0.310707465961624	0.284299966616529	0.35839238770507	0.24115041003356	0.242345143954917	0.381003940286935	0.276624250520218	0.277025206381961	0.345767497253108	0.219624442466278	0.285067947062671	0.296100921853883	0.184167107326881	0.339917147014998	0.291826250292690	0.316897171152319	0.286688229341215	0.207718420264642	0.0717040417314589	0.211442282610168	0.348077693637222	0.0371961014455565	0.350881124768933
8862	0.311491305487124	0.211612190905115	0.126287304944186	0.528360591903259	0.193234724318411	0.287867356624335	0.282465331331399	0.582398618609292	0.391494558599679	0.239930826132991	0.334651383143812	0.388617788547153	0	0.286521073563333	0.410762815260276	0.209768905398966	0	0	0.453824150899150	0.305325292028304	0.201162611312718	0.509989406684358	0.428691380712878	0.503658082638158	0.539485283470306	0.35380741821299	0.421326552143149	0.368997225483259	0.557295892013497	0.41249329254979	0.243694337712955	0.528780624156675	0.444618410228195	0.410762815260276	0.485955662295437	0.485171274003322	0.30888173378338	0.399113424816049	0.316246326780577	0.616989329196337	0.212772873274907	0.52435798765106	0.335167064853972	0.323397117590312	0.295653320896031	0.284365651826615	0.439902238275003	0.184898727334845	0.561909491526378
6615	0.189248615818612	0.0528576689278896	0.227165335995213	0.552713960728363	0.0386663006865695	0.427380655081901	0.446353564584586	0.290424783518285	0.184851362477011	0.413979717008155	0.406455376238932	0.48124539226058	0	0.181042883366628	0.0792829287115246	0.310712385034873	0	0	0.478637078721876	0.221460188328843	0.17240412626846	0.282389155764348	0.180246411182907	0.212429346585592	0.254304686616215	0.425005616551817	0.569615085326188	0.433314985539539	0.239119859806210	0.133693864758123	0.393307644523372	0.274891747754995	0.166201916643523	0.0792829287115246	0.406379919912179	0.491199392798928	0.392328363855959	0.324447495288989	0.323481782056054	0.3743044181134	0.0883038511943506	0.237152054626684	0.332628834402278	0.0677704329145202	0.133104207645113	0.293385148279255	0.5686229473255	0.0609488903953957	0.142368792148297
5295	0.145689152754435	0.135858572941548	0.286851162496602	0.449999511081053	0.0411733570099648	0.362038665019196	0.536679448866323	0.297800602133885	0.251243518913893	0.361845945639446	0.343132021756287	0.528135540612357	0	0.243509372163687	0.203778671512525	0.376662043878602	0	0	0.397028918831784	0.212710291911420	0.136062982214359	0.395606051085993	0.215267230783643	0.301549845143746	0.311516624093443	0.385149829254606	0.484233924738129	0.303393295765797	0.235018793102101	0.241886090918820	0.398023120132407	0.287747111404207	0.260888146213554	0.203778671512525	0.297139639257675	0.593757802099635	0.546943606513178	0.311115122173226	0.272038773347290	0.363870792053067	0.138376626842894	0.319480429951388	0.302583241344688	0.169251914675283	0.206682417943836	0.316477793447485	0.520212128049365	0.0723179910622583	0.308067606017453
4760	0.221394589508016	0.215683996859498	0.240883651224807	0.412495895150647	0.204781417859499	0.362208850754040	0.356963140442435	0.354579871839409	0.347842728600536	0.35677220543797	0.335193522125875	0.393775923800899	0	0.303474646870385	0.323511408922644	0.318218521153766	0	0	0.430334505433939	0.214066730318999	0.193530277493744	0.440211929493688	0.354915124912254	0.524392747946415	0.518446382184883	0.42759386895793	0.416931381156872	0.387295792860289	0.265075922299072	0.375324631542943	0.459845338299246	0.394710308184756	0.473156485434371	0.323511408922644	0.369506739831049	0.437485840864664	0.461501629659262	0.388159206492044	0.325444621180395	0.39184410302309	0.197560862694417	0.571515739071994	0.310994414425641	0.26462683703694	0.121441589401231	0.330986846963277	0.500217615655431	0.0856317005043595	0.445963072122087
3570	0.250163546348090	0.0945933004537875	0.108235046519971	0.464198226248986	0.220405949540400	0.374966387698801	0.284656792849872	0.558707818625615	0.286883128086189	0.451862472645454	0.489621532978634	0.472912274542647	0	0.206807131832602	0.14188355348581	0.173541434271911	0	0	0.61201488025115	0.265857511951006	0.17782664626229	0.374881778870105	0.48200446021758	0.380246133599037	0.497120971536408	0.353403811204324	0.413406683144445	0.374051652969284	0.393971449079531	0.335460606974597	0.380275087078864	0.459544366293582	0.388931947101634	0.14188355348581	0.474522725167238	0.291883574402671	0.286103846830298	0.434994223826658	0.483158339842753	0.608169089716539	0.222602388696377	0.442155934559559	0.504015354525028	0.120945003390768	0.118936453675604	0.375125109506367	0.35968021906961	0.115219014486723	0.336415452950347
57761	0.217898004198113	0.0563386058830328	0.158112329437671	0.292641836897769	0	0.259106295472098	0.263814507402692	0.22101149045901	0.373299303765879	0.199096707265925	0.123509539287831	0.162327525371799	0	0.0743009643048645	0.0845040987339944	0.190659500975030	0	0	0.241881716714005	0.105030695136437	0	0.232214550940131	0.0442551722653194	0.102062920888909	0.240529696399998	0.507489154870954	0.177048659197729	0.208922637532171	0.119353555368203	0.0586773119910548	0.208025858935186	0.0345713812702434	0.0898440315226702	0.0845040987339944	0.169026763955159	0.223921335622332	0.192943378157804	0.168943246984311	0.100752281998019	0.0620762685542478	0.170016940450919	0.292434669650760	0.12379582590155	0.0570264067726729	0.106919163721356	0.132183474498331	0.177610157187031	0	0.0931075428964044
10000	0.167572961235486	0.0612163110901618	0.375632559039425	0.563914265199089	0.0709029210761494	0.385099767476091	0.423015627229093	0.330644817176167	0.278990878800641	0.344396617383947	0.295132890726943	0.361915910785180	0	0.219578600123857	0.0918203266732215	0.565549591730324	0	0	0.388811159727044	0.160592420462256	0.425498168588717	0.347568529445664	0.188109988945888	0.320558989807821	0.307923039781889	0.561595749513018	0.514476326025743	0.362318667830491	0.223573965347588	0.180900240028288	0.481703341254212	0.209605365863796	0.288995650090024	0.0918203266732215	0.35006000881654	0.582762526690564	0.451805913492301	0.280603804576034	0.251509873223244	0.270695032111802	0.084321235475496	0.324573986011028	0.234740057528786	0.0708156121900854	0.236435210501464	0.269827576243228	0.666885074882725	0.117489824868907	0.212368687475664
7494	0.229778993546537	0.170179655689268	0.148276490116442	0.314022826309707	0.175896455384016	0.360659313615138	0.259409574849696	0.290927361653963	0.347688798712388	0.330775532846198	0.36529596487029	0.401436136552281	0.371632334975839	0.471749212624646	0.211432987390656	0.203541539952273	0.328406267861013	0.127808974815823	0.360589782593491	0.45523949789122	0.0986983017706092	0.37066721791434	0.430877668794219	0.506824380800244	0.323407178575268	0.259204384435826	0.345601140172939	0.397200671643631	0.35465869882387	0.375793626452859	0.215894294422449	0.551185620265252	0.302683339164195	0.211432987390656	0.435157207113911	0.295668586345582	0.315754189869689	0.389610824672658	0.39786321937707	0.382265748028183	0.334288519555285	0.337697764511325	0.403107974544864	0.300336276763102	0.0988951958738695	0.474831786514671	0.322774140675786	0.0954060753620746	0.322091049073675
2244	0.331210238566011	0.109250557458333	0.0561749137026878	0.341799466830403	0.0460779018932765	0.239144606899784	0.33504519295607	0.532628542037431	0.248743527828943	0.285736490106031	0.330851094229050	0.404187349972143	0	0.185364433790667	0.0894747452914794	0.136883784021164	0	0	0.445982972533333	0.242402656289460	0.118984410897226	0.282042240391654	0.355678010765928	0.224718125313676	0.402465671781163	0.257266459422132	0.281260610134974	0.329890704936537	0.44022210940767	0.218171255201291	0.279326892625115	0.400237024764528	0.200301573187060	0.0894747452914794	0.416856361781585	0.170957020975572	0.109176096451420	0.338793621208932	0.357195028461567	0.501610499130783	0.181389351525360	0.308194891747286	0.369475552169381	0.0731888217482667	0.0831292541112984	0.292245933908425	0.282989259908114	0.0732845779696408	0.200014645906678
3098	0.27863358904041	0.261680340719832	0.0501923755599802	0.184265264427217	0	0.0895512912556775	0.0837472756287928	0.133685357711922	0.376249274552207	0.105549384405217	0.0929159351920866	0.157293621951719	0	0.115491021228114	0.569228478736962	0.0605243962381159	0	0	0.16227826137491	0.102370066529701	0	0.310870850453651	0.147802911194637	0.245287650547766	0.336062942783023	0.153039412455169	0.0621055239178036	0.0627614327029715	0.23428634668414	0.328827623690136	0.086981468552476	0.185447602429109	0.300060054741209	0.569228478736962	0.099587688719701	0.0710832849874558	0.230819753074954	0.173169919414754	0.0832185805752862	0.169125491095977	0.169805069118418	0.435492368258251	0.100909474864997	0.384135861589697	0.0339412292459888	0.109073066024960	0.196214267731061	0	0.548126509279818
7201	0.0452463467285467	0.0514512936335854	0.144396258329100	0.119038556931783	0	0.104627395435486	0.192743110659946	0.0342881523787285	0.0365995241186947	0.0560630600541938	0.0493635587268776	0.154364381331199	0	0.0502632867921535	0.0771734608809987	0.154773331950353	0	0	0.0717888010395477	0.0317846267261793	0	0.0550014347783982	0.0307932073333965	0.0828525106474005	0.0358248297124204	0.215128123365446	0.183472183171566	0.0934188111458662	0.0244007169279268	0.0428696956420852	0.0849552734642886	0.0228022541315326	0.0656401282870957	0.0771734608809987	0.0679449991915282	0.396053501588053	0.130522779101505	0.0580376542007702	0.02775372352977	0.0796816285660464	0.0302033151418025	0.0478581235532547	0.0424071602322858	0.0462928253783624	0.0976440435729987	0.0265029636854216	0.206834701745864	0	0.0708588047511969
6256	0.181680817104891	0.0538882896871522	0.182684526524759	0.469580277606375	0.0374492067480775	0.359925424511209	0.424618860424786	0.248836448720412	0.199528388286576	0.242996674501666	0.249571031808762	0.295999655759662	0	0.256549172046474	0.0808287901511713	0.294796249111578	0	0	0.313113218870422	0.172631871976514	0.131536460442387	0.258332661763829	0.124317114658343	0.269858740136749	0.179230775103888	0.397668063748967	0.5044731141521	0.338617606505329	0.185277398751182	0.113554702799741	0.370374564526459	0.140588769415810	0.137973422272936	0.0808287901511713	0.270979166624763	0.388768625931453	0.334840461502732	0.294601249794043	0.188964898647073	0.220975447628682	0.118322454116762	0.164604572938869	0.225957521725806	0.0661165773116258	0.118923609129400	0.259906007160088	0.535368754254927	0.0875795899125921	0.128185169005923
9388	0.445779804062908	0.311329013062540	0.0722600867228197	0.311610994048461	0.0630760174951405	0.144546279643799	0.250667129566022	0.553132290057334	0.294041712568604	0.121985656463714	0.230686225724302	0.261803033392569	0	0.166980819222136	0.285791182413586	0.204943845488685	0	0	0.43174089577156	0.101143662985117	0.250748123191652	0.284461095109211	0.529247128945432	0.376090725757314	0.465416366837268	0.306658002680654	0.233161219357463	0.279341948293903	0.428753342626176	0.271864405200803	0.191595294285828	0.497334838224869	0.458201552827137	0.285791182413586	0.387684500789028	0.0795699498720671	0.147428708649393	0.291074687757859	0.218676478933070	0.567776914146871	0.164261866564819	0.352401321139531	0.228557726339549	0.192862174314914	0.0488639189006584	0.171711729203097	0.219487075042409	0.0375040857074884	0.402262178867423
6352	0.226965496153452	0.0482748125348042	0.153317403946323	0.367909680226832	0.144502683346867	0.361421134339963	0.193831930258634	0.347677044255993	0.254403782121079	0.652143304699425	0.698180418575527	0.455366434386458	0.0324207249913931	0.185250371000168	0.0633129645341804	0.183309545567131	0.0223358773103918	0.013694589198959	0.556663952774445	0.348426702688296	0.0835516926258566	0.277250696727643	0.325519552192295	0.269633619217312	0.416738278037349	0.241482065269426	0.373240999930296	0.420255411703774	0.275556240155612	0.336740115512449	0.33611046785934	0.356656909617248	0.226822043750532	0.0633129645341804	0.572062476889007	0.247512850276362	0.27044539531752	0.418435885991607	0.649533343353745	0.385040340970228	0.169315383222979	0.382304432007647	0.614779317633098	0.0701468549319065	0.0786724405629599	0.576707422031017	0.356770416101229	0.0923435333392765	0.199964699071493
3552	0.251276810680576	0.0575059824310293	0.149193987677148	0.507422163269736	0.136538728432084	0.440827686664446	0.243615337724182	0.41151339140976	0.275618342881222	0.574501626813591	0.640208418149762	0.416533520116448	0.0680881754819302	0.245493372218737	0.0862550846081648	0.212268415896461	0.0542922323647721	0.0231199636818047	0.544454587312977	0.385414820465456	0.131133949780997	0.379094038695195	0.378588528889004	0.335263371792906	0.423295813838863	0.330901847723906	0.416778909274222	0.425330983408575	0.353084139655045	0.297261304760743	0.383466054298394	0.375573724848893	0.260133439916448	0.0862550846081648	0.529288804761245	0.246242064825715	0.319276918890326	0.39777111298021	0.587958484292997	0.420349843113264	0.207741871509570	0.39541118352183	0.612230047950777	0.098748198130739	0.0931442014963611	0.581451863256449	0.405893736195965	0.104647149023735	0.239390526612324
844	0.177977617328445	0.199335366469111	0.0681227050403613	0.199674061935641	0.243679197717794	0.178215809034143	0.0925194162339294	0.225010053939705	0.304989500489759	0.198657168772868	0.178836589598821	0.15089814028405	0	0.223463027457683	0.298989568969007	0.0736133723853857	0	0	0.215864568378877	0.141896851426672	0.169545487089971	0.275746395742385	0.296094507660133	0.561662935753783	0.434814451741650	0.223538536919641	0.118523905182627	0.220175777355131	0.178815875657731	0.336261796809739	0.222378270482682	0.310006312272467	0.479103883403481	0.298989568969007	0.193131008053535	0.145399249535864	0.163039651991634	0.262091146934572	0.165820019093065	0.24500491733645	0.143087217285998	0.543463952945102	0.185043074166232	0.215220181884707	0.102785805952619	0.185055308448085	0.146796330479793	0.135407615348722	0.450067711189196
4552	0.262043903657843	0.155464450194807	0.128792907177671	0.47535535653159	0.149455328956901	0.436918708372402	0.269179031527782	0.386754297684617	0.36036886942771	0.35306835084733	0.437143356108913	0.441172524575446	0.264447031538868	0.414684191604289	0.195352060490660	0.199011092735581	0.230311044496342	0.105583299750343	0.448571078843071	0.429969241220454	0.103997770115158	0.464927755510363	0.361450672516217	0.419596213205971	0.413206114298773	0.425146651716188	0.513029221237496	0.427226109807822	0.420892794160976	0.346303249000686	0.334830417680842	0.485610909357544	0.245965538170809	0.195352060490660	0.463397580023373	0.311296907282474	0.351611456228317	0.417269101516285	0.420276519002763	0.393223927845092	0.357431225225231	0.415218075179207	0.463035202654464	0.254289909663154	0.141107000555461	0.517534876628337	0.437772611118119	0.0918820737053261	0.321453087406188
582	0.040852131563256	0	0.0585307146174426	0.0605767195867729	0.0574157632281736	0.149897915506606	0.0390640039259311	0.133369427331577	0.0811774083738514	0.0944305851036733	0.0809815247368661	0.0310853673033103	0.327117072519216	0.368411202954083	0	0.0627370392252828	0.276673892069817	0.222066976799089	0.0798687895712295	0.265814468823736	0.0415619324930635	0.109229939272472	0.306588560136008	0.322050768621768	0.06661407790296	0.0340048993575168	0.026685572787003	0.0450555859436021	0.208053392731631	0.185151211260622	0.0270572016611857	0.131209630696008	0.133083811764604	0	0.076711388600498	0.224082082068538	0.0276884762540994	0.0972617914577356	0.0781224387945955	0.101379128436776	0.283669612561445	0.0792477563283648	0.185310597975276	0.176078470104311	0.212742500668300	0.264613590171437	0.0319657468521451	0.201592123137842	0.114903236438423
1499	0.149290969794826	0.0487737386301859	0.168816197923466	0.446442462096687	0.0533365244659264	0.478113366841076	0.322693909661919	0.281383675942324	0.187393142126063	0.471849064116944	0.489015379048063	0.462325397411803	0.0303402081174956	0.193393459336254	0.0613828443311899	0.210397471596810	0.0229997122484333	0.0280803817451450	0.460210978877878	0.305614425258736	0.0880604557330283	0.263100213586460	0.204055157661646	0.228411374647419	0.248154345814295	0.337712595981362	0.566418268695355	0.377834525210528	0.212307662283570	0.160921597527044	0.367099004467412	0.267361315366112	0.158415996860483	0.0613828443311899	0.428965571019745	0.407584231240697	0.300358590154435	0.35674885868491	0.437470430086451	0.343792798976365	0.134974499596411	0.227416581883476	0.485033463050546	0.0673141004884966	0.127595362846390	0.379954304128947	0.425733076202116	0.0658353599244276	0.144357465704838
3572	0.271732872018623	0.101951901872081	0.198954440514263	0.429223299194161	0.0486233353133381	0.40141931297137	0.393755914799033	0.400534971553989	0.321788847252212	0.562527592613131	0.535755874714448	0.52499881475439	0	0.232437740023115	0.128949367284570	0.238466190990824	0	0	0.564819679876215	0.252542169646469	0.0910857007850603	0.342417736047417	0.310322551894411	0.227360782867412	0.342598583402193	0.308443299835582	0.467704494518928	0.42780987131898	0.458217707405719	0.237891195397979	0.347525322098572	0.384267135543348	0.167487612940975	0.128949367284570	0.516175061943847	0.417925934700501	0.382681768848307	0.417500968207883	0.488776854163815	0.488832841376378	0.172871678557492	0.322167101525967	0.445650982952464	0.110752311585769	0.144001024090947	0.486097703757379	0.49959722412157	0.0926025275909549	0.229246151642488
3690	0.257089502828928	0.0645818149951727	0.160055484736246	0.435247102220215	0.118704267251032	0.380979918720855	0.394375559561423	0.378958246378932	0.208701947412061	0.408636875274988	0.525004083125171	0.462737690972292	0.0540413796822647	0.215482849681397	0.0717574455297377	0.227045976366670	0.0398063659109866	0.0189030334681658	0.522790160086377	0.338973612066402	0.125310529515899	0.276577901571643	0.327028812427491	0.235881721615710	0.284490568696578	0.292628452670192	0.513369897599659	0.405945012203153	0.366084194259127	0.199200767835462	0.356295177907281	0.385356137049936	0.171844219906159	0.0717574455297377	0.564682831102358	0.277116072422448	0.291294343585135	0.355092344264959	0.506993776085344	0.440228509262684	0.162091117376588	0.251779610887814	0.504198964036904	0.0823825123208357	0.0887900886802939	0.52838970964758	0.390225102493702	0.0696798952007973	0.177192102861071
109	0.313650677197328	0.373500544146268	0.135055417183256	0.382693887868146	0.305792849696899	0.226426341286063	0.199674601407212	0.279894351692834	0.50581981949557	0.253851270397995	0.279854584371241	0.337452320723620	0	0.314420819081743	0.738287036426789	0.152031003925235	0	0	0.332894408651401	0.213355316978504	0.217644060652828	0.493350815774986	0.35909951779061	0.635893360864666	0.526635707973996	0.331498809000903	0.267203311893627	0.301035264267489	0.354503950303144	0.551753746142065	0.213446235012759	0.415818877150856	0.609128332335298	0.738287036426789	0.287051940318212	0.359379824644617	0.392050728528648	0.404469707044785	0.214008265751104	0.427201619811043	0.205511896489917	0.637279228080277	0.25784967744907	0.531437504026658	0.160777866762772	0.246163606423088	0.430809922332927	0.168295107118474	0.813925122797916
7099	0.212644199109149	0.0482412212441659	0.129641829601861	0.348514024400267	0.0983209183892062	0.344737461977535	0.216098942725728	0.352659661117720	0.199097034935747	0.59117328218191	0.716444614170644	0.480700311542807	0.0243848387596462	0.165118670822725	0.0503296231473602	0.163823722838975	0.0177138933762535	0.00829149397747945	0.50662213559926	0.343463245472815	0.0737328700513093	0.265384410186062	0.301252729559516	0.225124662330262	0.390841855125787	0.250408191329701	0.327683529908731	0.357060446588441	0.274623137677843	0.331644179250271	0.354404581212485	0.348208996970084	0.184239560445041	0.0503296231473602	0.550000279405020	0.227092045185210	0.22179129858632	0.392781641417105	0.668731637846616	0.364991160274507	0.144026178024479	0.386667050679796	0.633642472016705	0.0527443062856356	0.0747652501355495	0.500753736542833	0.396153825815223	0.071732553153392	0.174457145796542
151	0.390512473555233	0.198513021896093	0.0816619791312736	0.586848337689188	0.179746677156195	0.384479815385236	0.256474478241086	0.760914051719499	0.498734692475072	0.274447295200279	0.352177871618381	0.377482196342842	0	0.30612588202978	0.375744715650993	0.189607785357643	0	0	0.528114677739081	0.271978404448782	0.303592747429326	0.654120940159562	0.536114729438553	0.545109512000418	0.758162417541397	0.439994365987583	0.31508456422724	0.415764753375596	0.678694345554424	0.446148235188665	0.336468248706677	0.588028572342539	0.494587992877809	0.375744715650993	0.492024898590644	0.170473182809060	0.358104717261151	0.432815660335526	0.349384953410915	0.620879982457544	0.263032328821158	0.756902483259792	0.394302700348228	0.300522732554322	0.109554885835212	0.34760243841959	0.37822608591803	0.132358579837830	0.722786816864111
2147	0.349405186669403	0.084182627793684	0.126702821599868	0.412828574811401	0.113436812443721	0.345697456473323	0.339615714658743	0.438649598242279	0.248686030763073	0.442323127043231	0.527371689663654	0.411896993223934	0	0.234906283531284	0.0561937610330478	0.185276493001204	0	0	0.576579311910002	0.287562644970217	0.0992606296969945	0.301979248348380	0.34745392464837	0.230261316007356	0.318514224222243	0.293125498233103	0.385245299764262	0.452514750137875	0.383488193507604	0.194566547001102	0.29528535593048	0.442244397192264	0.170208446859827	0.0561937610330478	0.583519545119347	0.276150285793045	0.193739064443397	0.381869459645161	0.516279234787526	0.488931617784107	0.169287020303819	0.279955005989016	0.501429646398368	0.0491955530233068	0.0918885317351881	0.446352468535348	0.333816281938879	0.094645833312999	0.175178752271614
6401	0.281048224511068	0.081699724727712	0.128696009509283	0.440879487576227	0.153190909606067	0.415586368572007	0.332605284519599	0.538798888301768	0.339507761554827	0.465037490806459	0.581991653759275	0.454912324833057	0	0.188193792747702	0.123602949306557	0.176826374727961	0	0	0.567096148424434	0.305764591344473	0.113653486391807	0.419801301919234	0.467292164121762	0.32029888972787	0.450124238821322	0.345827479384098	0.393188467659678	0.489164726976911	0.412870741822388	0.270611985847049	0.289737689719502	0.51516281250735	0.303549085506025	0.123602949306557	0.676004123551828	0.2455374633088	0.329375190194889	0.441652362886242	0.563669206040447	0.547702391863609	0.176981518646017	0.419636272888538	0.566205740506771	0.109034925676035	0.0845615647670591	0.4964113798657	0.348661835821640	0.0804029031236737	0.314284416693274
4041	0.532484825745614	0.138925135582202	0.0865682579386146	0.500508994109410	0.151999065575506	0.343391602644243	0.245661142165079	0.528106098348064	0.341427730551894	0.274605547989956	0.28840448111199	0.31132711264972	0	0.212911215189571	0.208378308086738	0.146648947461438	0	0	0.472094533004735	0.194268193917297	0.153482809826024	0.351594136549129	0.360332778317515	0.379239797918151	0.402493794262685	0.307866005658781	0.255350985490432	0.399956757155511	0.427487608922259	0.237875406146256	0.231844374703256	0.371693531526585	0.330830706714496	0.208378308086738	0.426139874422985	0.154416531574222	0.198842391364243	0.344857990003234	0.319815760223854	0.459511735482361	0.177122495441484	0.352802057702889	0.31848162785673	0.168745417146617	0.0830144390469039	0.295065505091924	0.391727782805101	0.156984254865879	0.294996119458328
672	0.101541152431199	0.0364836435396104	0.154289176554387	0.515542575231138	0.0332224782142127	0.397740147791065	0.263584119162467	0.263082095628070	0.166067332651098	0.410489379875743	0.407088370344829	0.385695541976484	0.0815523569726852	0.21396109740193	0.0547229979784713	0.253216576863969	0.0645723069593023	0.0405772408353291	0.431968555124521	0.491392089262123	0.153990699021453	0.307993717743867	0.165707783515645	0.214748670887606	0.307839840430777	0.413373546073099	0.67603008446728	0.319141343827003	0.209867070301484	0.179110507198869	0.434664046361321	0.235230026428954	0.159281625365599	0.0547229979784713	0.353273651185768	0.332116449705186	0.29052621161847	0.341509774044016	0.376932954818666	0.282130761700563	0.126320228529264	0.291749260822964	0.395605426448165	0.0880594974561137	0.107234655918629	0.368511653548848	0.438139298723347	0.0536058666281473	0.141992171885370
7422	0.221402376463291	0.061924765687147	0.178864349830417	0.478919893915977	0.0818059184512661	0.409634168518501	0.374055128167547	0.40822193265324	0.232727046851572	0.490989838641221	0.577145058864576	0.532145429584455	0	0.190166336797971	0.105489120386662	0.235048412127822	0	0	0.543584760312053	0.248482328389243	0.114332189286633	0.327770444138072	0.339692777267169	0.270923332147109	0.360298625112921	0.341614706303365	0.456903875516503	0.369181184144328	0.320656560312588	0.249431689194015	0.421829015791003	0.363208096019817	0.229897266391677	0.105489120386662	0.492928383992364	0.352686665440388	0.412375886634799	0.401931011742595	0.517853995918254	0.458855082902482	0.135518790555844	0.330051020568828	0.538288890220706	0.0928537233215618	0.115861799095261	0.424920819375162	0.48615076764332	0.0806197717334184	0.23500562833887
4772	0.114736416227937	0.0303862193578525	0.156292752092510	0.316555858434234	0.393517507096672	0.239407620693995	0.213300022094563	0.246870801612235	0.237595568985910	0.301299491655499	0.245358780530681	0.224811502929094	0	0.0540756079144207	0.0455772740649605	0.177592808433347	0	0	0.283964100196968	0.089910914680028	0.178038965315512	0.187657826491040	0.245407328022575	0.437248903759318	0.339274805190932	0.385348924876331	0.293133760992016	0.403473381331031	0.0931398002728773	0.282802646496891	0.321243830141329	0.342360250976329	0.436715391741222	0.0455772740649605	0.308685066335584	0.286958360232699	0.220153425690302	0.240052067827073	0.206249244059771	0.260409481603271	0.0903896115426152	0.361308321421049	0.179682005692318	0.0341746496370761	0.0770759689542662	0.136485547789033	0.260601266636278	0.0418521674484318	0.330494834896235
6009	0.280644978123380	0.170261213972813	0.163044232168122	0.402763917123577	0.0455737015190077	0.440488498152116	0.368892096328461	0.264833901521688	0.263003958675352	0.224022823797209	0.248628787683486	0.225739124015499	0.243420779415098	0.413195039220647	0.0737732680415406	0.249356751936182	0.188236808644586	0.132199071503034	0.344449130880153	0.393509768236408	0.0898399982482429	0.266610208814174	0.246472489621143	0.296099128848530	0.211581642074193	0.438619526263059	0.432531559732525	0.311905930394103	0.238728520923512	0.159363126462606	0.360701858035601	0.261302723372466	0.112238072668753	0.0737732680415406	0.309166516045105	0.346672788345488	0.28301367535979	0.314483691325135	0.195873803855756	0.218178696489813	0.314408499405351	0.210642980499053	0.291391630886801	0.167210234325502	0.157529379690869	0.383133780882066	0.386776753576522	0.126011445451532	0.107805324184655
1959	0.245698845335035	0.0361406761313255	0.0607143479360157	0.160481452836829	0.0502313085204484	0.212099284780941	0.0810427667468138	0.184768642640569	0.223707097210408	0.143565271204742	0.112524063300781	0.0754736346658123	0	0.260424008702291	0.0542085700603858	0.0650775999045152	0	0	0.126577198457504	0.148801825516731	0.0363612732180958	0.143652359496314	0.146171635641780	0.41894461349546	0.148774272458746	0.187466252827529	0.0567536552790053	0.141454918108605	0.145996696609692	0.151540868059612	0.0701437630285738	0.1082771253739	0.190749018019968	0.0542085700603858	0.126317655258388	0.211985105560325	0.057442926917845	0.275947172280818	0.0841052335006413	0.113966615597810	0.230496719388137	0.180428191829984	0.138410708731743	0.0365818938151093	0.210082350559091	0.198112644605397	0.0878842154628742	0.250227011783589	0.190300256908920
3806	0.353830290260767	0	0.0643782510863544	0.181496578049545	0.62423667968234	0.177875790678482	0.0537083877588706	0.192118577916394	0.265575355474729	0.205258928044046	0.177794964128005	0.0962832325569006	0	0.189137812220136	0	0.069004810381319	0	0	0.201722411175307	0.079436463131788	0.0457141954127992	0.108533697767075	0.216968703289687	0.448061924006676	0.148653475317582	0.043635869199019	0.030498433645285	0.356348772187765	0.11918734067757	0.243087734403849	0.0340118435959744	0.172727635149361	0.280209937240740	0	0.247765632362724	0.0497310327740556	0.0355304897521170	0.176735638734789	0.171945075241709	0.153303236983475	0.0299944680769621	0.192344071732432	0.117752837522833	0	0.0435340418579433	0.187843001286537	0.110055401566195	0.205670701573769	0.275517802252410
3689	0.288701958277990	0.141412608396516	0.145617487725705	0.379126270187077	0.173003377691398	0.369180511051237	0.275297925976036	0.519969194191455	0.328106323433505	0.488698678845191	0.514707987161316	0.467722686828071	0	0.235351193813448	0.177963304814081	0.200083611391348	0	0	0.475035971906482	0.279865621672409	0.130491150347284	0.350619906346213	0.437597065011442	0.316180495529285	0.447786799117261	0.358441036421729	0.335375956811271	0.417981465199879	0.382418185394561	0.355499942035369	0.323998167204638	0.525219696233683	0.285709384654388	0.177963304814081	0.515682153492462	0.29048767669165	0.322395949356498	0.428015284997494	0.534396272635306	0.483745101271842	0.216039683136147	0.442665300851956	0.436014956997828	0.151700263880999	0.107857915399353	0.42525498291058	0.383315035098968	0.0864479828588411	0.324160966909545
197	0.436002478079842	0.218705840477176	0.0872263225547686	0.489822519109364	0.106227218017555	0.315971148402931	0.182569927108560	0.490332882636763	0.38087473171358	0.421398488719269	0.46062220252807	0.420821482397022	0	0.290991559749022	0.369869727359236	0.149289911905015	0	0	0.558281958371701	0.299556173179224	0.147516784997448	0.469211452964038	0.410356190757066	0.459060921076079	0.572803358419124	0.260687953561493	0.324111622717578	0.280941281687466	0.468673411632878	0.463933605234488	0.330681079125112	0.495055229191471	0.373562029009322	0.369869727359236	0.47842217933922	0.291450180657042	0.335670176967345	0.44166896154868	0.49100666965248	0.55672036892663	0.248192119784267	0.543387972445211	0.416963830887157	0.310615078140666	0.148545177015756	0.367999292353239	0.500566235229218	0.104093977922007	0.462297143772687
4482	0.0398611334615938	0	0.0571108663780673	0.0694862343889973	0.409451182046077	0.0573152567573362	0.0304931060280107	0.112815419333298	0.159462562414972	0.121288466154141	0.0994021643284034	0.0288869457763038	0	0.0271435134116447	0	0.0612151532331188	0	0	0.110949278768351	0.0167146679947557	0.0405537159171851	0.0201634228807771	0.126263229416468	0.284981540735505	0.0813375867602167	0.0290325022782914	0.0254871558874279	0.229759995248751	0.0322448209970841	0.138013825560444	0.0240007666951404	0.108951189425258	0.207536738721568	0	0.139056392945592	0.037913141176891	0.0240149372345501	0.0638653482960698	0.110174735238354	0.096941849939646	0.0199563908950418	0.105092698406965	0.0638075849308296	0	0.0386196705485398	0.0838737764698079	0.0289624364844057	0.033310440950739	0.171091045292250
3638	0.0388977499422213	0.0287714129176496	0.1208099722554	0.138656508938709	0.0399888954369339	0.108519454589938	0.174835428192318	0.103127407793318	0.0958029557109972	0.246003174475820	0.193928384407477	0.289937527912876	0	0.0379445620048367	0.0431551736114543	0.145678512896123	0	0	0.165368718751748	0.0722176265183728	0.0325654078091622	0.091209458557993	0.0999389270007804	0.186522736944915	0.204488862341564	0.166724887876595	0.156577397110087	0.137339450504984	0.0424970525204049	0.233325764622404	0.359673141186754	0.113383251460964	0.223347476428283	0.0431551736114543	0.124452135382544	0.135631036539779	0.172485501396058	0.130015785432806	0.235965505643482	0.136642891408187	0.0217152070587036	0.211246883877211	0.133810538615097	0.0291226641261378	0.054602263581452	0.0852715345837203	0.285584072784899	0.0237768175825321	0.139504617752539
1208	0.251691224297765	0.374500924404982	0.09990002486807	0.265556104221867	0.60406659225492	0.183100960108779	0.133348618384506	0.259024798620933	0.403692317860556	0.206228619678939	0.233797528973254	0.172475367129521	0	0.277565570708006	0.561726059703967	0.107079365418974	0	0	0.274870115290528	0.153237356413344	0.358280412631707	0.359904390064072	0.369447693126707	0.813851843811129	0.431788151209619	0.238708557711963	0.134415798508001	0.249219138508587	0.226896676173403	0.430883780602952	0.204207741907521	0.330472699382616	0.731566564298736	0.561726059703967	0.225565152514207	0.231645046665560	0.205789255926227	0.341936864892940	0.180340689154897	0.31589392358826	0.185730126527295	0.516007449087322	0.222994582928462	0.336953741551766	0.227397651958076	0.21109793071429	0.181022051609786	0.332452024143141	0.663092786788218
3559	0.257929660114578	0.0828806849976453	0.160933415151503	0.40680044085888	0.144637025107173	0.429714195685713	0.367931979273486	0.393392823008418	0.262247243373292	0.569945216628202	0.61680793425918	0.572942575715338	0.0621410928362128	0.255943352690806	0.0800858820708229	0.192107945677958	0.0434032376444295	0.0269984996182183	0.536366951008195	0.351996041783515	0.0860393262370007	0.309190438179789	0.399798133744928	0.287320731377017	0.346498270003868	0.327882820440154	0.43855893341356	0.422343368178138	0.304633595895366	0.335189954782866	0.398022897586724	0.370313794370958	0.235798239924849	0.0800858820708229	0.580065088624554	0.294647480154880	0.323604134489039	0.419239599287741	0.61814313403816	0.399464301099483	0.198815806001545	0.344610674514203	0.561153361226374	0.0973575944454888	0.0835223008323596	0.498424521033427	0.403410253448557	0.0881381528193108	0.221185503436663
3356	0.134368420739983	0.0295361245377834	0.0349476564532994	0.31395571675619	0.071416680310761	0.368006850024291	0.134379492955186	0.290865428162298	0.194251896410203	0.229252297877135	0.353735631271753	0.192605535338838	0.362905971328579	0.435421858668232	0.0622053030164426	0.0910838541722148	0.325648424404621	0.263001533943398	0.347576745704605	0.633669939668467	0.0822133276082607	0.431864078383133	0.37851004302674	0.423534137266205	0.274016588166722	0.230336587474507	0.281197485329024	0.298190918805531	0.436696581033566	0.374138112258001	0.282763338250711	0.450382305240717	0.106131001262533	0.0622053030164426	0.473748219321997	0.132172254288923	0.123596226525635	0.273199998959729	0.388028730619623	0.289926754190699	0.313962968482998	0.235264225437984	0.482497210516373	0.348199133930172	0.0411321333748059	0.629952968503635	0.235151338891931	0.0415607307473468	0.143511144462909
2167	0.341928921820216	0.245412864874278	0.102752370716765	0.436426611336754	0.21467045440667	0.208356936472303	0.269747958934468	0.542318249198669	0.379090857818257	0.204097841126390	0.290541914600132	0.365208624790728	0	0.240884549538152	0.48510006089331	0.200780755087930	0	0	0.417034932776309	0.206397611763322	0.223508822330557	0.468004317548009	0.413998752951376	0.44642349161019	0.521550399157396	0.335916230863943	0.30294445911471	0.349162820111628	0.51642758009559	0.403763455337571	0.230974948695916	0.485712310865851	0.444407716834191	0.48510006089331	0.437700448962161	0.233685514340226	0.300692365454085	0.360182977532642	0.278030489206564	0.568685617871687	0.155478275049071	0.519898871991819	0.293415634676449	0.363736642001113	0.115116630625203	0.242176810008276	0.393400707092704	0.118753255446082	0.58120416734865
2308	0.214312389990929	0.0366849553576674	0.144000768030494	0.397885223657763	0.0407902343372629	0.313880416604265	0.397994686563209	0.275707078897285	0.274235723558732	0.223944558676908	0.216516716642581	0.381745187205093	0	0.226458908725217	0.0550249520911578	0.22602339194176	0	0	0.279096793921567	0.161810692263429	0.0820855049548872	0.258792330389557	0.150273801307215	0.304427879426719	0.228706053078815	0.351659815476266	0.308097582906189	0.303717128537679	0.205161888264493	0.143283164825678	0.282483107024842	0.133911014509267	0.173326855696832	0.0550249520911578	0.222608798164066	0.224457670605756	0.382785767949573	0.367300143100237	0.164498291597743	0.169378348165304	0.126590597305580	0.230976900865748	0.208741630505395	0.0433216207522336	0.125941818495027	0.243902682694993	0.340001200743574	0.157640243988869	0.165746415485018
2072	0.132273095650963	0.0343489502083566	0.309477167168014	0.316459995286463	0.0636546923471996	0.165003942279326	0.373391755119909	0.366681974665679	0.104363607354134	0.169735977111423	0.202546411137123	0.419474384929959	0	0.0491422199638122	0.0515211023475146	0.505597618402698	0	0	0.305094100539954	0.0747729456862583	0.293145366403325	0.212684315099653	0.206887468821258	0.190933606813222	0.232997491889769	0.379534280358428	0.348308809084102	0.246965227700267	0.235843141482000	0.117610966132262	0.302116669811227	0.256353534500380	0.226173315789436	0.0515211023475146	0.32430471692482	0.225945951009223	0.279054056198699	0.140986583551943	0.219361387764894	0.31388958005874	0.0325537674995589	0.197663390834622	0.168698109076373	0.0370861801512619	0.07615744910289	0.167608181620445	0.339838492039744	0.0378481573865551	0.146590744513105
10062	0.297344771105076	0.133265602282278	0.103121411203714	0.343250520975872	0.0500146135741097	0.174666178691345	0.246341667381671	0.451626877316374	0.285188893063284	0.279833686313662	0.323381884568936	0.468574354450681	0	0.113727037446471	0.285029778943631	0.185947119524606	0	0	0.395095254218168	0.154817908648063	0.0868545508553493	0.331443988428607	0.365277604741605	0.255286040807989	0.416380094611366	0.225121223224455	0.299705580507901	0.416871911685953	0.359074597616116	0.391106675612622	0.364212275513135	0.458954220562959	0.276802974996006	0.285029778943631	0.354608026418683	0.134021861663862	0.31305777193088	0.250217970481324	0.312774199656476	0.556603005106488	0.0920849753380405	0.448802760426044	0.325415107914617	0.224406410495961	0.0561792309232527	0.21450888432805	0.452907720532417	0.0297379642628014	0.431575180445745
3480	0.208730697275540	0.0768716527562018	0.178843383792932	0.445672788560317	0.069236564977161	0.429367508450655	0.376792556858487	0.324329997737153	0.230601824041849	0.435324070195754	0.520228003215526	0.472781411671429	0.038119368159019	0.234044490864911	0.0900539742581037	0.23823726955108	0.0263302808613342	0.0449388126179581	0.514431628460957	0.306975724533446	0.102150962919952	0.308114721344896	0.291838760944696	0.272448119710666	0.273816814498428	0.342371822634213	0.530997739818615	0.361302381355061	0.2903971835588	0.229078209487074	0.377639262579212	0.348760365331581	0.199999535503972	0.0900539742581037	0.481148946729985	0.431302234145763	0.380199020001491	0.391466972487535	0.474848992285859	0.422564337325157	0.168721671542193	0.247928947476804	0.484700628557244	0.0960976773573264	0.163679234039446	0.431968851485097	0.456550224819387	0.0937352771570337	0.209945449337760
590	0.453659237188492	0.255784037914727	0.116974686789645	0.416643476493413	0.234803460050868	0.401239867534568	0.254647300492815	0.564714874730754	0.542003130704281	0.326920420001208	0.403878340560617	0.40478488425243	0.252991623711418	0.47407875308351	0.390947008823937	0.137518713635689	0.201880490570470	0.105085993834378	0.491765363275452	0.461897088120743	0.162899455545593	0.451016750347038	0.635670040388286	0.668063201638876	0.481821378010212	0.462306232313532	0.313707383037314	0.521133228266702	0.54680781836548	0.520390479005199	0.315520503103246	0.684338405340515	0.492527996228402	0.390947008823937	0.561164223012554	0.329551313075741	0.363630830657287	0.480756541766921	0.331242522985136	0.666631629579271	0.343086127541858	0.559599852870875	0.454678195814837	0.403618146825539	0.140331388562216	0.504664342830037	0.418095567038944	0.156887922177747	0.609154971291365
7507	0.211684990948739	0.178599158094174	0.295595598057051	0.330142984290316	0.0241076744340207	0.318479051627	0.272044234091275	0.219224321449351	0.221752364580925	0.237602583893973	0.250049339628925	0.319951740505580	0	0.250075720156555	0.161262471885195	0.368728516453961	0	0	0.327746648516687	0.137775849228823	0.098062403988182	0.240385748484102	0.223159485195445	0.258731208640994	0.220181631587156	0.455299568356717	0.415765477176571	0.270143231233030	0.204076066728122	0.169009358303726	0.324444066130109	0.259312783183567	0.222835286232173	0.161262471885195	0.297399844968823	0.434935771928087	0.39583349572211	0.320690425174209	0.198621227228328	0.275269176833151	0.144315471637063	0.237763676096832	0.229176924840227	0.128978630146372	0.083375563748273	0.229038709748501	0.485409107314909	0.0143340737745752	0.224490082129423
5105	0.377903488235083	0.258461917131149	0.0958121367994662	0.28722758086732	0.0792690552923234	0.350266981776749	0.127892020883367	0.279998622164518	0.415923326669265	0.225444232841879	0.246371625499442	0.200877675176668	0.553578341499207	0.59253418687976	0.387675396327226	0.102697700240533	0.496958154979633	0.306588965691017	0.286967844654931	0.489108283921987	0.272059995249152	0.416281556299966	0.463218530912192	0.988025836789505	0.433090475861082	0.333509419489291	0.154376688540565	0.238123407487934	0.314674063885688	0.497281222294909	0.289632146451229	0.411932953706560	0.634795331427673	0.387675396327226	0.263764292257103	0.318309318172078	0.186696519518769	0.372972371211332	0.196366425092662	0.315990699403409	0.428972169367382	0.514867757673892	0.327148775088611	0.485470799284492	0.242614710370814	0.456895501622591	0.217891324840734	0.304306426619965	0.58191306400041
187	0.232262076524481	0.0305874744148432	0.114735054800687	0.345147746815166	0.0708550138266306	0.250767212854298	0.350400170895931	0.601814366743133	0.120543146848901	0.138251933560592	0.2064839430447	0.276694472376698	0	0.227545585333371	0.0458791430398862	0.264590844879978	0	0	0.322335399053968	0.211797244720073	0.217708284547459	0.286255966318041	0.323187315974365	0.374335612231159	0.311614819912997	0.365043702010454	0.322017764931923	0.275467098976304	0.431003889505429	0.135463177415309	0.200724818770481	0.381408807756505	0.159944421208780	0.0458791430398862	0.384513109607297	0.509617683677771	0.119663735663671	0.224640607480871	0.209877772149695	0.470881859302811	0.148374290654829	0.212754147873273	0.262782634260005	0.0344009963562696	0.371323000722893	0.226666630716803	0.296972749832655	0.23970285253641	0.163564961524277
10072	0.104053369825805	0.118322933707570	0.49683310233333	0.207504141581529	0	0.194073472987754	0.575210980119617	0.10896483199908	0.0841682056988768	0.0749734755548995	0.0876558904149948	0.347688661248299	0	0.115590865282936	0.177476398569026	0.532538138876852	0	0	0.142836763283954	0.0485253155234224	0	0.149755679491984	0.0708153745540537	0.190536552776564	0.0823866350443076	0.337186351826573	0.281115319658279	0.126657097842458	0.0561145154491439	0.0985877671346061	0.278462479100248	0.05243851832381	0.150953105342343	0.177476398569026	0.0934565848312106	0.418338739336136	0.421408965817576	0.0956911475273567	0.0512020736163385	0.109335896141742	0.06945879496681	0.110059692976584	0.0875005036689598	0.106459964785115	0.224552754239892	0.0700341972412664	0.352958570390692	0	0.162954535543507
3845	0.110512096860826	0.0549523279494143	0.208280085487708	0.481098709034474	0.0489889621223296	0.459466680301648	0.311254881692844	0.299871386719796	0.206375480634497	0.425079024276803	0.451355234494885	0.497064677823353	0	0.157579671095183	0.0824247755853444	0.258795860527539	0	0	0.466233950174474	0.214657728062138	0.140535931413739	0.301250805536845	0.210124542026923	0.230890791217608	0.28984781812774	0.399141871666683	0.609484846908832	0.372701186615031	0.189311515498052	0.182567406307370	0.374953729667539	0.268993152397564	0.186156879160627	0.0824247755853444	0.446534422476182	0.421830857658002	0.354497305703092	0.364050104368595	0.377661499007167	0.381882208735447	0.106422229570969	0.270731722666435	0.404742264351753	0.072839910898166	0.119278867500145	0.321463310238001	0.468837871639142	0.047352883306479	0.193996707288558
2100	0.224422084308191	0.0526935091387459	0.174419202227909	0.60376449998126	0.0688440190373903	0.455279301168602	0.341273639768625	0.366729267566543	0.199921829596063	0.445205857300453	0.506411136400801	0.425868314300032	0.067288756694144	0.231313300903394	0.0694567279726137	0.258970481561844	0.0547138109051912	0.0257987114957208	0.526313114203512	0.372175248999368	0.168370118189079	0.3239867595327	0.309013250787714	0.253077638501071	0.320863523823735	0.381297121655409	0.542971184048424	0.431236315963008	0.345835080391318	0.174737167830310	0.386583853385395	0.341947737384862	0.176800516613310	0.0694567279726137	0.507532314469804	0.329336370920423	0.344858877815848	0.363937804009514	0.424379681396333	0.413832921845235	0.162437382028414	0.258855932987406	0.546451780021355	0.0861265569358239	0.105219689827776	0.471857293891519	0.448320395536839	0.0924014012008057	0.168133712948532
7515	0.140192612336671	0.0386558727266361	0.257092895969464	0.430138033535718	0.0900948999801103	0.407795897157843	0.333462936544077	0.372849244124881	0.164184349690334	0.499893512611928	0.474911856441253	0.450618660785455	0	0.145066412064110	0.0579811948545953	0.338556777130554	0	0	0.494524295213595	0.210362363587153	0.179926039407131	0.272345256522032	0.248585347567317	0.206758641878367	0.273973833587965	0.393185513677195	0.574560944431042	0.40517546698439	0.217789031853549	0.150010504294837	0.386382253954830	0.301424585406215	0.179519130388111	0.0579811948545953	0.481994850359654	0.404743445245884	0.406415396528786	0.303659688450311	0.370585341033396	0.406939473077299	0.115843002190894	0.238866767666909	0.387961808296949	0.0507603850211487	0.115054367876471	0.333026908312483	0.465991316098656	0.0543640129289121	0.154486594265873
6257	0.0342492484140444	0.0174504202665453	0.191159689358455	0.214552862238449	0.0363810616478985	0.221553836834676	0.142864937087365	0.130786492943463	0.0400445750420124	0.317485322151254	0.226640497949733	0.202907742798824	0.443546268674256	0.307134950690043	0.0261744502555742	0.274911065368258	0.401921718200575	0.211066576110385	0.148437988697467	0.452159510225646	0.0856529511069796	0.167071822351186	0.226968768143884	0.299685768293841	0.134623966246052	0.216023109793890	0.227767175323463	0.144770048397745	0.154435985783059	0.261815541866842	0.304827793939507	0.139367185534116	0.0406532223224105	0.0261744502555742	0.198235176626278	0.169092167825170	0.223130746260414	0.0959132710196314	0.261984212582664	0.0865418259502672	0.274644198599269	0.140958715323731	0.233557904138666	0.448150518389706	0.0414771464449226	0.306712403442648	0.311449145069162	0.0216316519075942	0.0415715398342707
1149	0.284899315936942	0.459710556456975	0.0881761497065616	0.160021015295415	0	0.0452425946286397	0.117699347456254	0.109544982561299	0.377661842134026	0.0398863263579481	0.0705045327728877	0.197376960748719	0	0.150289220947725	0.999999999967494	0.0945129510041282	0	0	0.128473731189074	0.078462290397583	0	0.341177156860879	0.197832234446157	0.383033307873611	0.347184940724273	0.0747077403886672	0.0590262260665175	0.0245107611562971	0.243358154012165	0.462137979335215	0.0518782757810513	0.235291072971195	0.421707719750419	0.999999999967494	0.0709334842315501	0.0936574077550578	0.300367253662631	0.166320663178628	0.0619299259037738	0.210455427531612	0.139632168260392	0.495068837069291	0.0856371271304712	0.59985420957395	0.0596267237370069	0.0903660292889598	0.248951536617181	0	0.802440686146238
1594	0.27180304530817	0.138895101167451	0.258273155964466	0.589293676403613	0.224226363086962	0.367472811742019	0.251539105482783	0.366866399048078	0.296520984482190	0.416955127353796	0.332962085199550	0.346189435324953	0	0.204250437620782	0.208333258495792	0.345544441542631	0	0	0.502143341479762	0.187834362212090	0.221332002440352	0.366664634591082	0.343131069401194	0.413840580360482	0.386147121284448	0.40293597175637	0.457462918116661	0.371395478536666	0.283655772046930	0.317406062366847	0.421936543374703	0.325954179118138	0.37772580360385	0.208333258495792	0.370280888183762	0.354855803264568	0.448609464407199	0.344503859397981	0.341062208479572	0.348084869543227	0.174360459766489	0.3847903332506	0.332698227351946	0.174957414949829	0.104418110033687	0.343865918901558	0.50733951445117	0.0936664105096289	0.362573359697887
6447	0.259720880765209	0.292759172045503	0.100239741183291	0.302438686162684	0.217327806541539	0.248181106319495	0.296467756992508	0.285788085745551	0.423528982766752	0.214406508346379	0.243227263052558	0.281274996733690	0	0.304260332290368	0.550436733832987	0.113124520755674	0	0	0.301395008778727	0.219145808071440	0.157511345703075	0.447521301962908	0.328595232119841	0.612931926648317	0.553113855402328	0.318346282419449	0.226859526662379	0.246836722015523	0.318588400957943	0.471789995729072	0.290818085792480	0.426435250153133	0.50333648059926	0.550436733832987	0.250621324243186	0.532001841154721	0.389427847228572	0.328997892984843	0.202970416776648	0.345333645852617	0.217419781022933	0.692378742412123	0.239848995461980	0.412727239880733	0.279859956928215	0.240791856587864	0.391154556933245	0.167105242928164	0.65230715580323
2243	0.313139230449049	0.162459529046351	0.0568281491218588	0.312234279106038	0.0390876806793261	0.184433292539615	0.354737400425983	0.389538567556108	0.257139407445552	0.210893974908944	0.268507855733012	0.38953930464772	0	0.209367672954615	0.240177059235541	0.110612947828059	0	0	0.352020256428638	0.266188867990731	0.0847928069226118	0.301267468217095	0.325728585059543	0.229887699743892	0.364134957105726	0.192383206222701	0.226471535329779	0.200653455600812	0.404094198114664	0.292042606574746	0.222803383503198	0.391513834536225	0.199690909818402	0.240177059235541	0.333779632039604	0.163210564046006	0.190166050471493	0.308560085159404	0.340071787737422	0.415654906282397	0.160503805484399	0.345651912153175	0.279872440223412	0.194496147040789	0.0831050341239613	0.267234656936571	0.323021452097086	0.0686546530885928	0.316372439629332
2099	0.231212419720246	0.0693038504225618	0.128910312989510	0.556093550813685	0.0853935590309232	0.421990318350212	0.271981621682775	0.366225123493395	0.220271402819877	0.445482617505487	0.575678915371179	0.40602828976379	0.0891469593688196	0.256816598931341	0.079518289796811	0.207317730940309	0.0768012067752437	0.0560541055954534	0.513021491313108	0.422379167426769	0.149300445044543	0.322383485425373	0.316382949221666	0.283668454655843	0.331790765089557	0.353697490999581	0.529032754375877	0.41788882771038	0.346054197972053	0.245854486247088	0.357592809378119	0.382956415530616	0.180122576707422	0.079518289796811	0.51318744671397	0.265900639520714	0.259102084614763	0.390821757257782	0.51782786762486	0.410804860893162	0.187561047591166	0.28981510236251	0.64187008683705	0.111927801144635	0.0925596600640683	0.516240930593745	0.419304727008519	0.085272806372689	0.192334977341857
6462	0.275750090590648	0.156466959967630	0.124031110229098	0.596827734504542	0.0780338698784289	0.423473239494895	0.168491160063304	0.446937363374272	0.352019178062086	0.339425541096085	0.377607862934447	0.368073457119741	0.073491318865529	0.280477594560574	0.20760291912384	0.232064240399531	0.0519871670572269	0.0327851067546384	0.567310584310321	0.333381631667176	0.28183192773212	0.533216571731936	0.370897159097316	0.390978803526531	0.561520036254058	0.544914781562762	0.428254573550006	0.315980169165885	0.344468015026462	0.418479928586127	0.367737798663091	0.409060653424279	0.341108644363154	0.20760291912384	0.395859033301208	0.219811342774101	0.397365351415296	0.400842634091259	0.374743128561745	0.450814143442533	0.258072565240831	0.482560959646225	0.401523961442376	0.211391679747286	0.0697044398745374	0.441859848156093	0.448280808674617	0.0663637575390756	0.357255251631128
7351	0.385872349099137	0.134932333941805	0.0742736638093916	0.448264493179435	0.142474082142839	0.430889211447646	0.227400896765736	0.577119629009771	0.367445720517267	0.293639962381817	0.428816751398747	0.362411448920779	0.176337792709577	0.346777271703121	0.221752896033910	0.109915802088398	0.144170880069574	0.0665971110617658	0.497435597041678	0.472592605471067	0.107438598083117	0.543621528636943	0.59757125429639	0.446143719336115	0.513014701736886	0.316821529870651	0.316683034871053	0.401509386917482	0.60236342185579	0.490906857384437	0.211903422893887	0.592641699030951	0.355642233981191	0.221752896033910	0.548936987220416	0.251466913693032	0.279362448819659	0.46356480358475	0.377840825018173	0.619997878123166	0.350652015120623	0.479197307755219	0.477674626789836	0.255729034934528	0.117625856600949	0.55080621409632	0.341156392669338	0.180542170296155	0.456010498767136
6513	0.24905815570094	0.100332825606064	0.200967136113178	0.472323198470831	0.0751017021487044	0.408473232789709	0.346665103511215	0.363838899860894	0.223526124543393	0.371568493495989	0.468979490435428	0.504637381020059	0	0.188203184788044	0.151933970742980	0.253506771879871	0	0	0.486488830594266	0.236490289837020	0.118485416821529	0.328478323319689	0.326550400247773	0.237767941754127	0.319932813149309	0.380405601647239	0.490223383817785	0.37331222305495	0.317199880028118	0.193562174606453	0.321984953387979	0.340848894045596	0.271581040160749	0.151933970742980	0.450184613042793	0.392128903513842	0.428488163248135	0.372322202131009	0.389459210464210	0.442648842643627	0.169590164923776	0.288934190858706	0.440282482986548	0.133109786108910	0.116382195935368	0.353210192436317	0.507164731486048	0.057651392175808	0.218273334476953
2064	0.127715341466481	0.047662056932231	0.19471709009119	0.422637197718161	0.0521399968627907	0.46819924282716	0.303580353356715	0.273029167838854	0.177959668796247	0.505662936369008	0.50776926961583	0.440196558835477	0.0188906440572313	0.177910334619908	0.0606898788335348	0.231258916430776	0.0129195273492945	0.00786174242492229	0.451087004686867	0.287832218723426	0.102430062361303	0.264158273886951	0.194916496325388	0.223933702171525	0.242365210900123	0.333965284394962	0.554265564634	0.361017482430746	0.188695835492687	0.175726350954	0.381917117012105	0.220354022475841	0.164636637944758	0.0606898788335348	0.403641915830804	0.427570648558425	0.335775428734277	0.359565045835104	0.437271595533724	0.338173477462649	0.129858455686028	0.232401566831375	0.48272550271464	0.0615917284452368	0.151062449693647	0.384017037740581	0.487483912321098	0.0738373149739314	0.146070218824109
3553	0.207039296020028	0.0572309926228417	0.115305206053670	0.361358859333831	0.107656886850116	0.367736143651660	0.190503739513226	0.352978015482388	0.239863283436806	0.59542920453222	0.72146733062426	0.451778078305382	0.0599006825701522	0.21602135094394	0.0768708539812035	0.152746665709556	0.0508908081462421	0.0232602671563330	0.518850543903334	0.411799999931691	0.0927014576653755	0.312930495381014	0.323659315756352	0.294087488261994	0.405690194862535	0.254153104248155	0.348176331221362	0.359835991846566	0.314605788359839	0.318591141554621	0.337443118420429	0.353705620535091	0.230390086054837	0.0768708539812035	0.567236751145647	0.213709481647718	0.221440122917863	0.412643072917544	0.626396012811915	0.394847345160846	0.164694667394929	0.3614956798162	0.652525940268801	0.104866543447541	0.0787374003308211	0.528676537045127	0.356762288224562	0.0984537494642306	0.219230772336279
7349	0.111123243350360	0	0.262129990163869	0.110018609527004	0.0571444052383673	0.108302837226694	0.0388793798961676	0.135144714370761	0.154003566001646	0.376164645356684	0.223208217141096	0.170139801567138	0	0.0290712036251755	0	0.308283965239677	0	0	0.158126186104651	0.084553049623661	0.0413655027702892	0.0912814585622383	0.100138143609960	0.189062756419671	0.187090772475557	0.107161277379059	0.0579429793388297	0.153761396439382	0.0703433281276492	0.212766903619148	0.223188997231561	0.106700025868512	0.220149867257285	0	0.179659144107180	0.113433327368961	0.114358396987896	0.118112703954472	0.253172959068804	0.109833883302874	0.0794765903254502	0.212319378241793	0.139080847857019	0	0.0393927425128091	0.151203207119794	0.148623203837981	0.0339772350391064	0.119804048200598
8864	0.134825578815608	0.0435702204615203	0.324723246746151	0.271428620737477	0.0454181289737186	0.267662860901946	0.558212605572006	0.271347809585096	0.0578331487768514	0.187868669086164	0.22710898560159	0.548312083142278	0.574977730030984	0.362670011619893	0.0653523841073792	0.431090546990116	0.524130431958128	0.175663720657739	0.232931238678275	0.418649803670371	0.106929171501545	0.197603176348107	0.284811169442588	0.29870593506368	0.119497052063916	0.252953869620777	0.317320727204131	0.231876925114226	0.287720349978187	0.166700743822598	0.223799255687625	0.282044455501216	0.0607968314858809	0.0653523841073792	0.291696688403767	0.258894805368036	0.485004798972424	0.107343978266717	0.224970805477096	0.267570906413837	0.248449641689603	0.100627508826465	0.258534395703857	0.203763491118387	0.0826873768330824	0.39373752569317	0.277830620850334	0.0270049611460542	0.064291047900762
3486	0.254477044353807	0.0953334709519976	0.184040118748028	0.536351470658502	0.0759399808555192	0.427693913373814	0.307077546907495	0.412037016109381	0.315762630712442	0.457941481478143	0.539773384124107	0.440739883532856	0	0.26310592740338	0.120939960596839	0.254583471145064	0	0	0.676010809315213	0.293800790423815	0.159244520213199	0.367440782658282	0.336398684773123	0.294347644904039	0.421691077493733	0.409637061427884	0.519313025353978	0.415135703360492	0.372131036772987	0.240599728993516	0.393865232878888	0.387794110972952	0.229236591436444	0.120939960596839	0.58350147672625	0.364669318056234	0.339044639660885	0.472678278658749	0.484757591486225	0.4949899041941	0.173540103881075	0.341545012757298	0.526927590511159	0.106643126373958	0.115076518745258	0.471672761559519	0.460649412070491	0.0811426144865816	0.260008300035727
4773	0.214520366639567	0.0403419832971383	0.249496756265752	0.283645268273952	0.0560706335974962	0.294843680758650	0.499952555313147	0.312097461444406	0.117170391424471	0.380156235886582	0.334592293086372	0.532199120791177	0	0.189496256781309	0.0605102466813653	0.32541210188757	0	0	0.317932630524116	0.185504076734435	0.0870618953090404	0.178889431436863	0.224706932901593	0.272575325336358	0.234216091776099	0.324673607112332	0.399437514651214	0.302335984930294	0.246983719257665	0.177794350727036	0.382282956628283	0.323060690855982	0.189434639427115	0.0605102466813653	0.355040989341738	0.383368419255452	0.363490267623496	0.257058206645960	0.34934257746991	0.331417603882405	0.105671955812446	0.24545228248964	0.323269394203501	0.0476402406314034	0.135650701689567	0.275839101421799	0.352708465106328	0.098483968124764	0.136445348923038
26191	0.282746951609638	0.0562648263393193	0.107167400344145	0.451843186650969	0.308988880470811	0.357817142743802	0.209186292337855	0.424333891654563	0.30805681589358	0.575220635613844	0.555977841467128	0.380267739108094	0.0553090846930356	0.254725539584624	0.0843934344080176	0.144505057459571	0.0386715755262177	0.0240819797558599	0.506875730707734	0.335659810392478	0.119650725126444	0.341978877008937	0.405379570339222	0.415562426960289	0.435604064845862	0.247590262599774	0.315481245023593	0.504215914386337	0.304313651313475	0.395863953643626	0.293562080280936	0.447051725090843	0.314871722337119	0.0843934344080176	0.574224673720746	0.190163246488646	0.215096741050943	0.357969842762126	0.591439880797518	0.453326861804925	0.183204594870329	0.433578995140656	0.49582876368962	0.0980154861574323	0.0754172271979962	0.506643200937002	0.287991835255838	0.113413174642948	0.325933342196034
5743	0.201542777728862	0.0575885834642787	0.184594227210713	0.494068861845299	0.0765224506641727	0.490335055359484	0.315657055725127	0.343487651181998	0.187244181228208	0.507611707164357	0.604679250841936	0.414215743932443	0.0493331082944292	0.226623210474641	0.0702271193207244	0.250124433160712	0.039128150960987	0.0220402990419634	0.497963586031157	0.353218593559643	0.107927343684782	0.293800713426457	0.242925227748388	0.236775226239844	0.287614136144801	0.386245090406547	0.531409712031536	0.416014027625286	0.269322002531355	0.176178941535738	0.40442111241297	0.330971553917361	0.159707659683197	0.0702271193207244	0.508240306720929	0.363201395105341	0.332340235462507	0.376055228926675	0.504222002465412	0.387160224258094	0.160162821766519	0.272957977176678	0.545873867715207	0.0825274911087532	0.127380062659238	0.455261761163986	0.482036017825618	0.0827476665944211	0.164970301412641
3938	0.0599315005684538	0.0527653071629571	0.197067558002065	0.293962793176997	0.0488917328432119	0.163652517517255	0.246703780985282	0.19585221202877	0.0618276781349926	0.0967043122158314	0.119396913846799	0.203707131064212	0	0.0569494136453131	0.0791443923104055	0.345339662640753	0	0	0.175153549354818	0.0600878868023527	0.142122840641445	0.13177216971171	0.0601480079620177	0.084968479211931	0.129455047228754	0.55094417197675	0.363993410188738	0.205085684478146	0.0940784719223946	0.0488494932410438	0.268525257429773	0.09308167982963	0.0673165101727134	0.0791443923104055	0.154942100939893	0.293760925725664	0.247166420260658	0.121703665892968	0.090224500229398	0.138708351951563	0.035399630840802	0.113274936556093	0.110092358131691	0.0534094840047511	0.100137772792544	0.0787868382241117	0.349689013304959	0.0290703156565126	0.0726684663076442
2645	0.358665583683161	0.396673619567831	0.0733007839451692	0.307293495873102	0.132186675657627	0.195796198485721	0.0978434017258553	0.453015417053336	0.554374376776835	0.217419618055747	0.258166320328982	0.230132279382100	0	0.307449141325210	0.412161664555221	0.151499125405324	0	0	0.404809643219691	0.183016288424425	0.230074272151657	0.506818328562592	0.473497903049937	0.636233496351805	0.553157120507602	0.307555585013967	0.252431894231419	0.247716892175804	0.344061610206848	0.460213446319775	0.270887531540756	0.443299584131698	0.756143122837303	0.412161664555221	0.354964371008067	0.126982795908128	0.276014877125794	0.402709788368714	0.244708995374843	0.395079778376524	0.285062335318491	0.527858956365297	0.276139561332723	0.333769827847264	0.0756306418865516	0.2433516952175	0.313656720171126	0.074239941921546	0.532303822597512
3673	0.244501056180094	0.0735743192236198	0.206234390142988	0.390290843317824	0.086188553804515	0.418286116496294	0.329798753951272	0.435920380304808	0.23973681395196	0.440787953570355	0.524831785182397	0.401946862921897	0.123751243456864	0.287807463867984	0.0824531421597842	0.268719475817574	0.0971484784925805	0.123091023205215	0.487761862206543	0.441103035285696	0.124209189232909	0.304994519844808	0.44347946974061	0.331118064105716	0.29412540069429	0.360726023959320	0.382165851118286	0.405721606599016	0.413339315828029	0.283395030947303	0.383048860132072	0.495575965333612	0.233697115836510	0.0824531421597842	0.561169376437295	0.398258858465182	0.294245482009929	0.370183623547146	0.47963733604346	0.521486214345789	0.212099925561018	0.294044428447675	0.529077303714679	0.127401382466951	0.138793289454783	0.508396135215917	0.38735111708659	0.0920313043774297	0.217576092944942
4128	0.127272628063765	0.0486223209389728	0.0238205075181972	0.205029739590263	0.0109344519039249	0.375008456821403	0.0693958199392795	0.127834546446456	0.174753786331872	0.142729217739013	0.259742650413381	0.123206641043435	0.438748789741218	0.581168480169584	0.0717548595115754	0.0291845955111402	0.396418611800589	0.324191558446093	0.203917811505832	0.672945713675848	0.00915901115267811	0.399975260488593	0.378448688029402	0.478434273246777	0.183985633518234	0.19436499774304	0.186737373776795	0.126607410629078	0.385537067861343	0.406578522767636	0.136117986419249	0.383519571381124	0.0993068668999407	0.0717548595115754	0.332898355642651	0.118686879623947	0.101819721335404	0.260775006021230	0.275268785307964	0.155829344613969	0.382124563319474	0.188114328384810	0.410754427326806	0.415344418054017	0.0473752062821464	0.599166355348175	0.143561292838949	0.0586063511581966	0.136955131683026
4023	0.410070105195974	0.221791211504855	0.145279301042930	0.449935811490829	0.0925436357639569	0.420474056054580	0.377528810617199	0.559474415834892	0.4691545138953	0.491084112380674	0.539045968391264	0.52787455545063	0.072257163522082	0.352609345895011	0.256514843838745	0.178308154220134	0.0535673191615727	0.0256116945246159	0.514876449270154	0.41034944733889	0.103459838646296	0.411433191129478	0.51565912804983	0.374824273051515	0.431437869323814	0.341313673330138	0.391241505146341	0.45372917802278	0.487159083128845	0.371041433657338	0.290120736165592	0.661567265017267	0.356786747925408	0.256514843838745	0.67331598519277	0.242688835885696	0.406064836240687	0.497086525780038	0.522709473087356	0.60807490252125	0.299045242504813	0.421629886685959	0.568187974987447	0.24749112548236	0.0863641282961075	0.521294225709058	0.396882023330861	0.0734521784265646	0.354216903083274
4318	0.238799613316563	0.0565285461439921	0.168260029239398	0.446196026111752	0.102070698521378	0.414671612646527	0.288683952040712	0.377206801350615	0.216030989312234	0.53843520976156	0.678901629162662	0.458418161942219	0.0109827942948638	0.203206678033197	0.0608352058790427	0.210701745782687	0.0074775089847215	0.00452939191939296	0.545045788400175	0.32811034585568	0.0966302409421848	0.281609950217078	0.32241983523328	0.246754575594299	0.305520222805068	0.306415634604001	0.419953443327873	0.403454543456484	0.330717606642374	0.232024304650244	0.328972292525261	0.347463079698195	0.183223036390793	0.0608352058790427	0.562116946473165	0.298111313826909	0.287965943068089	0.392810573272965	0.595397731508875	0.418951179063416	0.153244094395397	0.293957875036573	0.603455292205192	0.0591571649025586	0.102305826241028	0.513777147644007	0.386441361236272	0.0893377824049262	0.179328706441853
65018	0.342329275720477	0.163696911648343	0.0908070348448465	0.417874997887468	0.152286324492072	0.427507910942516	0.140514070880515	0.349904631416312	0.481491643540079	0.301347195137599	0.312497514227215	0.249888328488642	0.295699289339936	0.564882918822877	0.315157465314011	0.103533041862043	0.246151478047236	0.142367357105958	0.338477987194483	0.62107800739481	0.117054051557185	0.48446039879422	0.368916985024186	0.630240470338128	0.47492686309065	0.374093934118445	0.308743754912458	0.289253864013807	0.417482483370831	0.440575696606561	0.266855057265115	0.422153753448028	0.401597596402353	0.315157465314011	0.340301869946265	0.357794672723435	0.257350163062357	0.423253995349998	0.261442794811013	0.357120380463546	0.392583182322811	0.522294077836692	0.383474877529518	0.376379313164787	0.211412782284676	0.494573921261983	0.306227672506294	0.218500367512332	0.495384141348692
635	0.388406982700422	0.317281651793275	0.0608815279968139	0.339416668002924	0.0393164119383089	0.161483216543864	0.0826849642326678	0.299071274757194	0.377725228324387	0.171721981007916	0.199878155877938	0.205450120926759	0	0.306341148379761	0.371617146355965	0.15197169722787	0	0	0.337764885286935	0.157383643321416	0.166715518121950	0.347658139600202	0.27044262394971	0.394326251402861	0.415263769556437	0.251085645073330	0.240230365567743	0.190384554063234	0.314951160698291	0.281514876367333	0.152039456531306	0.367873765062088	0.294460569893708	0.371617146355965	0.262013559762585	0.0662469342449597	0.185941380874857	0.2649461049593	0.175941126294981	0.300663421249132	0.269574812583501	0.392911305129933	0.250446060063994	0.267499331518477	0.0411694779442466	0.186185741993820	0.298050707082501	0.0233769686419860	0.401543205587788
5770	0.35922405705292	0.232984481639412	0.219041191209865	0.560543009084594	0.151716231481129	0.300648582438603	0.321611532457254	0.62338916336923	0.403115843869492	0.340851957034217	0.391868724877853	0.531556625164988	0	0.266762450766235	0.448201075338935	0.346103583602922	0	0	0.515542125595494	0.269844436450801	0.196775502829795	0.586218748161561	0.446279722645544	0.431274742473595	0.640297958798388	0.444036860951611	0.439028475572623	0.476615083450235	0.650157420712238	0.432419906332742	0.341988368490253	0.59187326319983	0.41316751211475	0.448201075338935	0.545683809073805	0.324239490190870	0.519504708849891	0.445993116610333	0.381141196348599	0.655106600672421	0.184513624738506	0.658604185408968	0.374912816312120	0.366620866072324	0.103862381647368	0.362828717395613	0.576756470127072	0.0852083173866013	0.672150359368086
1520	0.274767035281761	0.179343201617869	0.316334340973686	0.29802134276463	0.0510871007748114	0.298757543575075	0.285697003282273	0.226121974647389	0.408232320639049	0.277922050191450	0.233796837397267	0.336772146655369	0	0.384250642948472	0.377710291216688	0.357601142910391	0	0	0.242443293516168	0.211877559206502	0.0385216263336772	0.387823013522708	0.215064006060988	0.410409494092907	0.342483477321454	0.23701799025934	0.201909840069681	0.207819212331905	0.31898729795103	0.329183439326641	0.191411487872775	0.257794955436642	0.300856414753972	0.377710291216688	0.229722654748352	0.499471599109342	0.438497871821688	0.363977054024482	0.206805461881240	0.251677697398134	0.210918272801928	0.409403241298063	0.220105930198866	0.283213885241372	0.271663157877576	0.340181176653284	0.408100511692444	0.186264277646426	0.487918712388712
4056	0.215431190318315	0.0259647120064394	0.372306645530819	0.337718006213207	0.048117213033528	0.256756431792937	0.391282522435386	0.434704922910525	0.153197386702982	0.539814543521738	0.423877386157362	0.464951763281218	0	0.178600195027654	0.0389453120573698	0.458179337815572	0	0	0.347395266990755	0.233829285965621	0.134187528581174	0.222565215602361	0.228224886078937	0.222531268857855	0.285813265147419	0.417963081959336	0.343279892001657	0.272287858932274	0.316172094789386	0.185886126515495	0.353256064017046	0.285343107962771	0.116196746181047	0.0389453120573698	0.462156775412719	0.447685249814081	0.388514099321845	0.255815557965859	0.420702668496648	0.380728870778769	0.140667513566539	0.211884620767246	0.352604668330211	0.0300362263476992	0.150055668985412	0.379193177776634	0.373537831282355	0.112466650964860	0.111022217741592
2944	0.158078912304301	0.0422356317431682	0.176692829111001	0.381251335116838	0.0825751892419032	0.441103277656066	0.290176610341281	0.380707017775737	0.214178863392533	0.552592157041451	0.621890098024194	0.430228477731971	0.0549549664345142	0.193575693683434	0.0577133447371516	0.241401092218961	0.0454964608249827	0.0254616967855467	0.500731776538454	0.365955170998518	0.129767797970522	0.328207812377210	0.312605129477452	0.254898761994446	0.315622384492367	0.340610018608263	0.474708547128907	0.389095544779914	0.323444140185889	0.218813338436455	0.340361753815824	0.336464962287394	0.183131456852736	0.0577133447371516	0.522161725432424	0.327763057998251	0.303135494203171	0.366524169608527	0.537223608178098	0.405590232234471	0.181300569038657	0.28441360507985	0.624756904509335	0.0937514033277716	0.114807467532576	0.515903843370342	0.380241653356015	0.084606327434642	0.179016077954823
6048	0.0413718220012638	0.0306014043414329	0.327642627387334	0.212785775495613	0.0425323692630408	0.114773658734131	0.185955748736922	0.121482144042105	0.0466430745722165	0.253015137314902	0.201079881368251	0.357954116159599	0	0.0403580070187056	0.0459000369877118	0.441698894012666	0	0	0.160724887736769	0.065025183011857	0.123636876570913	0.106294188404499	0.0443118525286915	0.0554374511302877	0.165255486890969	0.218117170391632	0.216040379835512	0.141495988403075	0.076852920455427	0.262664837678065	0.340357354775280	0.0762799867484343	0.0488005248478766	0.0459000369877118	0.140162663000297	0.221195919997986	0.239651689731745	0.0978467063373703	0.249454831348893	0.0986138001905812	0.0230963920146475	0.331003349061754	0.139830808057513	0.0309749967085207	0.0580752134278572	0.11160749522615	0.348956353002561	0.0252891302515496	0.0505731642228701
150	0.214858191023044	0.0942749110482339	0.0409591956187406	0.304711020635175	0.0299209885424563	0.196560402142029	0.184424223429811	0.372427749336233	0.208478208020704	0.109926228094750	0.202967064069679	0.242361257486676	0.349038688063520	0.46713947263144	0.205074496813285	0.102295629667273	0.307163755322697	0.173588134030143	0.288922901861399	0.496408609150289	0.0865330266859778	0.374888301837035	0.487305827351434	0.359888457803978	0.318311771449449	0.137358180778314	0.176254018002993	0.183822373044006	0.509566191391001	0.337111412449075	0.104275034471496	0.392261599919947	0.182471105122188	0.205074496813285	0.310800295230973	0.110583216132332	0.159377794671363	0.221056704617479	0.215314959559839	0.383954715941019	0.292261742691974	0.291311693778449	0.294509044160004	0.327147738565194	0.0575877806836855	0.379158289574908	0.231698841932619	0.0443974698364877	0.293258071607750
10381	0.0631774700393062	0.0549568276132544	0.205252435655063	0.412165545385598	0.0509223707402958	0.314299563278669	0.262625209877275	0.288736370147856	0.160997332230336	0.184624847712804	0.205046158559368	0.236351207238853	0	0.218232627405323	0.0824315247767995	0.299819996712697	0	0	0.275925190228137	0.175555252745452	0.252985852235125	0.286286109163897	0.173631036664777	0.372496800900444	0.240289504143160	0.443276469363381	0.401791379736588	0.218909127825381	0.194643608776300	0.168182843571008	0.308683913411745	0.174992455357015	0.264755338001247	0.0824315247767995	0.220557242346771	0.59319950259657	0.242838437271833	0.214875248271769	0.148985359206941	0.259244080960387	0.124855542477641	0.241100636431694	0.201049589085652	0.0635745820378756	0.359249063946530	0.181521693493585	0.378552771120163	0.163396067513988	0.197102324681569
7124	0.228803036694378	0.0785827240674653	0.105321248536579	0.380849289998178	0.0989562087066169	0.396279500347893	0.235328185592623	0.370360268826110	0.259208165494572	0.492445532021833	0.662671897975377	0.410888733454734	0.0538955659885041	0.227799901173621	0.0958995170656977	0.145586127636434	0.0452576484257158	0.0279961513090734	0.532708656812377	0.351324611026712	0.0963866651982025	0.331213364830352	0.328202709708117	0.299360589956207	0.386380117468707	0.307318621421297	0.389883286889043	0.367114903015569	0.344760620299408	0.299553229882036	0.326106182951627	0.401823782838612	0.204353457416295	0.0958995170656977	0.540063482084665	0.211998499156553	0.241960494655015	0.453400286959150	0.591491716435654	0.395224021684543	0.199086803143767	0.354300619847082	0.602878643855159	0.113021158330431	0.0856449566290708	0.538841400517302	0.353258765775736	0.0795245107599518	0.229604196023572
155	0.415882764699802	0.216270739872801	0.094725222217098	0.611189006933301	0.159703940184317	0.316795461074637	0.264544039140949	0.57801151828812	0.375300523778289	0.349188464294414	0.451860863114794	0.432020409918755	0	0.260654867644457	0.283299911603488	0.187484997530578	0	0	0.555782585502825	0.265104441086447	0.174428973361665	0.404759664069113	0.437009018479522	0.369774237853021	0.516905365208354	0.364090840143098	0.420830303246171	0.575167226176399	0.519230734606393	0.389649228354376	0.347373758490633	0.577048203719342	0.33040785036328	0.283299911603488	0.553235732686294	0.159975758054883	0.32563045094435	0.488921197423909	0.484677147807014	0.611054249659694	0.220816573890894	0.485393950332763	0.457292404350558	0.241491758048722	0.0688076244285513	0.333886141594445	0.500939188011446	0.0698177468005864	0.401855788209741
1437	0.229536145318111	0.0758322965625326	0.246096612255285	0.405291005781067	0.044989189250365	0.346851647297801	0.437635246855832	0.317851619117116	0.252097285627406	0.520904779804303	0.425452171484195	0.533953038745252	0	0.187381772120744	0.0441376230604278	0.326343833383756	0	0	0.41818809320312	0.193054784330902	0.105352205408790	0.233672643805027	0.189169085737067	0.180669307376107	0.300237787127255	0.30131168413551	0.453974617990689	0.35806208777428	0.254214145612805	0.123982438589089	0.323484322443530	0.252551699138419	0.134817302395547	0.0441376230604278	0.419847200364354	0.322989716090957	0.417537188127521	0.320562715809068	0.405742802408983	0.322939818434078	0.140432832262564	0.241059376186115	0.379945607394875	0.0372320704606592	0.0929838804190435	0.361822003906436	0.429174794621097	0.0665570109913842	0.106032983398304
583	0.0360956066196593	0	0.0517158240991028	0.0472372088467769	0.0507306895367904	0.131513010313294	0.0276125404426628	0.112073183692888	0.060122692392918	0.0539409709821201	0.0585845263885218	0.0261581079270996	0.361287426028961	0.345334669471034	0	0.0554323948764219	0.325946663015404	0.294316670796433	0.0445397275249523	0.23861016865141	0.0367227634939813	0.090711317667497	0.159434793464391	0.313455236045004	0.0499507127704831	0.0262899142702820	0.0230794830170328	0.0395331855151258	0.0874855128832259	0.162188574150214	0.0217335072529413	0.111980870401191	0.109757018195744	0	0.0645776984005391	0.195336214373944	0.0217463391563947	0.0832295170466607	0.0540704828472966	0.0845329632425706	0.268373295045327	0.0571670402972539	0.122405007232336	0.207436232345606	0.212170911276060	0.213447650772023	0.0262264673204849	0.206986775188056	0.0846039497226105
3990	0.45202216143385	0.194972561297850	0.0741142665278347	0.52064008319512	0.138756324332013	0.331217192053302	0.401645290583777	0.688343820377215	0.384307981556202	0.203907212919866	0.385542651922748	0.429137927726294	0	0.239759252419592	0.265024523439827	0.142336200602070	0	0	0.529943431299071	0.275062962607876	0.184420579983356	0.409119235369029	0.612217921457768	0.331684331941036	0.470644720317933	0.320206850679651	0.301559866941615	0.426550113257423	0.57196253096092	0.319250801298948	0.229630230357035	0.686943352133913	0.350589466180862	0.265024523439827	0.619606984230235	0.125405777532724	0.281591827193972	0.467186775882369	0.364068696806089	0.707805171636153	0.203892965184513	0.409968770898483	0.424642017609703	0.22521610771041	0.073167777709537	0.349384886904886	0.337659380615266	0.0786497658622293	0.378014853451689
3587	0.242487267118058	0.026804350681049	0.370659661136296	0.368060380168677	0.164082383362059	0.374099600180148	0.26689547216804	0.235738190687611	0.202453518578479	0.471829157936828	0.402528479387758	0.365722314871995	0.328464485984112	0.340000216881695	0.0402047132858524	0.450308277266359	0.276068421675089	0.108068123607644	0.336889331852940	0.403477376717058	0.148740011408697	0.272934767504047	0.292775190929217	0.35161622511418	0.250103902893872	0.340331297530344	0.386991485607774	0.403266512135004	0.216520016930240	0.314557673528398	0.415216150671419	0.207587518853904	0.226862173917866	0.0402047132858524	0.383928005324181	0.484026453533874	0.384176433370493	0.285460454018753	0.425827193561725	0.220032399387956	0.290066432170556	0.255855374971659	0.361181108152062	0.133712075549538	0.142695631254285	0.454545148156	0.475323262564387	0.110946757338646	0.164067202595366
7352	0	0	0	0	0	0.0781104100909222	0	0	0	0	0.0129633698262560	0	0.402347006952515	0.273335642059424	0	0	0.362989838123775	0.327765161640807	0	0.252475486806177	0	0.0609138034820704	0.102443055421770	0.275634306234779	0	0	0	0	0.0608823555512074	0.478196902355218	0	0.056894022725049	0	0	0.0225207632079613	0	0	0	0.0231856724975306	0	0.200961195986698	0	0.0656356539115589	0.231010938119587	0	0.180010214374689	0	0	0
64241	0.241894963845683	0.243352363529636	0.0663606837344812	0.127750613314920	0.0579264132948204	0.0963768500185536	0.287448092112310	0.26633941893972	0.340270021503698	0.0937576196336215	0.147849265340994	0.250205325377644	0	0.111611942697030	0.365012087760100	0.0721090479109902	0	0	0.187411002997006	0.0790261580257209	0.0419315801717543	0.228244789605767	0.257420309258733	0.309781942257672	0.254635430201424	0.0680001793027921	0.101445210503329	0.311837423639815	0.253246379880881	0.276673126175031	0.0848842399630822	0.367384974768745	0.322181682142489	0.365012087760100	0.253031740706928	0.0730737606015251	0.167994075059989	0.178063326724217	0.125329135252522	0.309501096046817	0.100929997903479	0.302451794731350	0.192125090224861	0.246323292069813	0.0448746080340629	0.103275034356529	0.148602230909762	0.0344422056941644	0.429806554005051
3240	0.32866464278306	0.128168684595587	0.169638470079288	0.473042915583155	0.122427847675376	0.387308432498392	0.231798913556333	0.475928056622057	0.274968578265389	0.457305961037157	0.477256358689442	0.431719952265325	0.107659496126739	0.316180962626482	0.192244359048535	0.276445225966378	0.0811843579531669	0.0395409152011964	0.560103486971805	0.431497306297665	0.183045366258581	0.414039681155907	0.428748609140264	0.369735298315633	0.524002436016545	0.323281864368526	0.319669292389849	0.380790347709485	0.491521537541092	0.395217343347819	0.416646248841038	0.45387907241014	0.292034779253497	0.192244359048535	0.500602179225064	0.324061096274586	0.309671995288561	0.419397232984487	0.559299306472019	0.559379391236094	0.227171165639183	0.496518097877813	0.516416320846098	0.200898268020959	0.19792791400364	0.504141697938573	0.429301478328786	0.125410258074840	0.301110894050650
3481	0.168651484226300	0.075795736278219	0.175552499866055	0.414294895769869	0.0829088100539974	0.475425839607578	0.338652943393679	0.410215629444782	0.251515906844736	0.485206880561917	0.540970475168358	0.569021118405418	0.0894919036882453	0.261394255780260	0.114645060152015	0.233761889149933	0.071753809203532	0.0307327551519133	0.579876542506283	0.399478820683527	0.110498769854037	0.395432436241209	0.31054576694221	0.29810260257195	0.410650680822826	0.363596302010749	0.453183051888674	0.371105482055168	0.323826370574779	0.268156884853314	0.429188063583871	0.378269103077956	0.232211726390743	0.114645060152015	0.453485581683760	0.374737611555840	0.405703270271954	0.394207908322605	0.494524275148248	0.446700335070596	0.21527562063216	0.380454399786424	0.538152395932083	0.130497676098717	0.121895383545549	0.50413676844446	0.44587788524201	0.0686112789086967	0.235578700133568
6347	0.239480024932531	0.0703671259526297	0.112297885846589	0.375158056729536	0.133671488974982	0.408791684500495	0.188383377946946	0.359416489733574	0.261860394176825	0.512903212767248	0.651832254368981	0.419681332423278	0.07996817052266	0.258867472452394	0.0782527909035447	0.144242950409096	0.068576219063595	0.0502101542298719	0.538760986216468	0.350344244960078	0.0840095527365133	0.334390246535856	0.35462244801002	0.315722719811115	0.374972600867524	0.279451157692265	0.346143409893560	0.354888804389704	0.319530007404192	0.312877585613685	0.299845751738518	0.384893762588384	0.239038353927709	0.0782527909035447	0.514736161131434	0.234414176953626	0.249972849730706	0.415372890823149	0.589673187225034	0.412721501139047	0.211478912164954	0.346516022218441	0.634279700636138	0.105265839040208	0.108316030985334	0.569468246564925	0.338662289218034	0.10344983274006	0.225113147542919
6514	0.334853963594129	0.441772544329998	0.0934912132239779	0.311828701418851	0.376876239704433	0.167477278051488	0.124794004115342	0.266589214119688	0.517334625020327	0.200514040322804	0.236973546282828	0.256058832018346	0	0.308561029116234	0.882081883117006	0.100209982905352	0	0	0.277465682087499	0.187858307271526	0.251471937786512	0.475801828830197	0.363707603741718	0.712324713578867	0.521437444511619	0.205060335064601	0.124422676653278	0.221287590711241	0.348941502856827	0.582130359454302	0.182384828253927	0.408233316375873	0.645050322560778	0.882081883117006	0.231024977292265	0.203730981120662	0.342330994355806	0.365416853880723	0.185223276534289	0.364909633770274	0.207766931221681	0.65363811196973	0.225749447573420	0.595260597143085	0.162946683852928	0.229029793044817	0.295741559412081	0.207416318577538	0.887485601725423
2693	0.157008648887843	0.117168617257412	0.29387390093077	0.473739720931832	0.0429896640211298	0.384595489273242	0.339553442598499	0.267841964453913	0.280678051280647	0.274542262267644	0.305892499352395	0.379585570705976	0.149955118479211	0.302096831164212	0.228017676680450	0.399321466661997	0.109269997528193	0.071259062365172	0.331928719802081	0.404430639672799	0.14634431959458	0.508458972530017	0.244119886334217	0.309466806624037	0.315815798046906	0.3660274375536	0.410042012127168	0.256221242338956	0.305054500449053	0.313195314420661	0.401187011178859	0.294864592381501	0.229797614361669	0.228017676680450	0.353725194449497	0.483950221322174	0.52566212348861	0.294029600433451	0.254799901401820	0.279152334495679	0.22945266611591	0.330653471528198	0.306427391251728	0.258924733669305	0.176585711608771	0.468911361959444	0.521643478702443	0.0683728914598183	0.333152413271671
3949	0.450424642818862	0.214397235039998	0.0805195765255942	0.389332809869773	0.0502682228538614	0.331990752611781	0.348573661397859	0.532122174168838	0.430948867390742	0.32416008275173	0.419674226429022	0.468181749849497	0.155385568846728	0.404899323939944	0.242668623264573	0.151361093164484	0.123715087443975	0.072908411714335	0.509010294456839	0.484469311166568	0.110747530427294	0.436326180643282	0.514881548885816	0.37270164065241	0.446549735853719	0.358351216414288	0.3208069702306	0.360025638482259	0.546133245297938	0.364561615999441	0.304456359170387	0.671087609435068	0.245979040131556	0.242668623264573	0.540768969528629	0.223014746826397	0.270208691399667	0.483188154697761	0.401126248536701	0.598029115799412	0.335781770319388	0.405420867445828	0.553050322710874	0.273150476695295	0.118564880968496	0.492371386539069	0.400878172268855	0.114221143211736	0.35549411157339
3827	0.233951859550724	0.0324148471417914	0.113934995922810	0.435580531037567	0.045052842440078	0.178649105839753	0.362634887170936	0.571343781271907	0.0661194532990171	0.311468502470014	0.311635984287709	0.424370017401486	0	0.0577709339560458	0.0486200785479895	0.269182241350084	0	0	0.406570930756748	0.142723009695513	0.208441055596578	0.232016230923187	0.272030306199252	0.0802471139387846	0.384027709870231	0.411700126688842	0.407598262556245	0.347820293425603	0.406337970106322	0.211783436053633	0.408584679107211	0.338053392264214	0.0690422595686507	0.0486200785479895	0.461895001985599	0.346225505072699	0.142459880249548	0.221502041494036	0.391232777992049	0.4950448098656	0.0365669195262535	0.28381639024553	0.297448745447150	0.0349979505453308	0.0770454431098941	0.176699524309875	0.478768919840203	0.0267877670680276	0.0720727303996698
5327	0.253798565919938	0.0177304533323432	0.185689458624608	0.483652078425612	0.165018598364224	0.396911596769965	0.314522091823254	0.582405296880879	0.190017154683211	0.517285330381127	0.567786324929706	0.487348817151994	0	0.191347426127434	0.0265944809160789	0.262185647022022	0	0	0.600307452790869	0.294405389016728	0.149358119043049	0.280262176662966	0.394789387868854	0.309623086186643	0.456908619815456	0.337594558586144	0.452358250108567	0.452420366438716	0.378257262407761	0.269954864543017	0.358742190380406	0.445137343007024	0.238808587712980	0.0265944809160789	0.587817983347139	0.298789029758707	0.283133214997054	0.364997276534723	0.525947405102509	0.564705519920226	0.144055390007357	0.357485372802879	0.50346512568588	0.0228888162553159	0.0957196479345876	0.47260810813387	0.335931117759133	0.0998830132872842	0.205593633008768
4057	0.236730505963157	0.0915442229093075	0.199895714733556	0.461448706368284	0.0423055961358621	0.280617721755792	0.207135568087831	0.282686033300512	0.233473719914523	0.535780054895672	0.462071072672778	0.496870523530644	0	0.156003403442551	0.0841854021746924	0.304454816269231	0	0	0.481503577900196	0.215791931878478	0.171052569608588	0.267149526743135	0.197548891275183	0.169370089962683	0.39961925189652	0.332568312453867	0.383237323065361	0.345630487550001	0.258766961243877	0.269541179339333	0.406808545862839	0.264157894839345	0.170334311579931	0.0841854021746924	0.479510684601183	0.280119353768496	0.258234130806684	0.328811026782555	0.444992583166253	0.330090517066171	0.122276051027112	0.458899184610184	0.360477197051626	0.0706985550331295	0.0521359933807203	0.327605408164404	0.445013870989879	0.0592851721257675	0.169702517614984
2696	0.0374505385328259	0	0.0536570969311659	0.177291924965541	0.0526349830690925	0.115049928072333	0.0286490408856000	0.093046165175016	0.0850686274774324	0.0544426878383156	0.0936909371364203	0.0271400128883305	0	0.158829521358016	0	0.0575131777714905	0	0	0.107103456620934	0.0772800275199552	0.228164881816764	0.0756441542499935	0.10180250683792	0.405852916320767	0.153833626247531	0.469516079204638	0.0606422089508494	0.0410171548870216	0.0896891440909363	0.106244064052014	0.142787376202346	0.108544071430237	0.244014118469867	0	0.125913543663360	0.0356203507337207	0.022562638193228	0.0777197522297254	0.0608105060095723	0.09392197385632	0.0187495317189361	0.193198626292105	0.0784627180173196	0	0.036284152867772	0.0906062250722846	0.027210938309339	0.0312959979819197	0.131707152533025
57521	0.358159781725276	0.272595253255252	0.0546143037069196	0.166656048299483	0.0451845079852104	0.318564787681322	0.0911253770077546	0.237536125386891	0.291341779435021	0.262917934620438	0.246752672947371	0.148791442109412	0.386147195760617	0.435043771171849	0.048762169230834	0.0658565712610338	0.326601258504046	0.262140216961525	0.245274466123700	0.373354004095062	0.0367965134599763	0.183125441588972	0.301956227252880	0.364331386557496	0.253613249550376	0.247135405133668	0.119397021167989	0.165327477130536	0.22189822919881	0.334331803261738	0.313436563181488	0.283476598732379	0.125444545602886	0.048762169230834	0.248744005835723	0.236558615036863	0.0697566145443224	0.277616874347111	0.250208889241622	0.168271292790032	0.412603826220553	0.331052000529583	0.301386666228331	0.224306057769025	0.188975121811227	0.357107818616279	0.184939189031838	0.162995813968423	0.117288796067281
5891	0.0441690756912995	0.0439480027963871	0.123338534693183	0.121805120118462	0	0.0960523884573457	0.270015604204369	0.0473247531246526	0.0382960844428502	0.0626105136636304	0.0551602853507419	0.155994944558569	0	0.0541824491568269	0.0659190320608593	0.132202289680044	0	0	0.103139364722966	0.0418707154435062	0	0.0924821901151288	0.0368235628882272	0.0707698895882146	0.0360647468504048	0.199528218519473	0.169480519056414	0.114457706936235	0.0286581485628239	0.045772355049417	0.123160604271693	0.0272677097229550	0.0560676386887469	0.0659190320608593	0.0750424656701015	0.335801826894164	0.162585164475206	0.0684674781166045	0.0340834795425438	0.096844318201855	0.0343982378820925	0.0457842953037119	0.0456089078386869	0.04942726109254	0.083404330521935	0.0382486980181031	0.214295261260782	0	0.0605252604828867
9607	0.141636844000773	0.159980611077956	0.0306855566277981	0.118336530099189	0	0.131339246905209	0.0639995552128274	0.0714786986800498	0.229997984632739	0.0318096111974254	0.0816612943260929	0.141415969403064	0.387429300892252	0.343480623943647	0.348002909277827	0.041113477393673	0.339822162039285	0.29457185850662	0.100956330821677	0.495068127429099	0	0.340755658895566	0.281600683317908	0.464015684309778	0.237327689958512	0.0433308516694565	0.0474029962973227	0.0170596323825652	0.269579381788567	0.451564510486539	0.0354628035549663	0.266028503599517	0.229305489598179	0.348002909277827	0.102402820410095	0.0592600915913441	0.195991271493346	0.129196595225583	0.0881422677048796	0.15418758117198	0.300792290736175	0.301499442297382	0.178720732747316	1.01178506366232	0.0207502733318582	0.231356177184517	0.173271718029561	0	0.398930990444091
1543	0.248890149267679	0.0540425999957539	0.189030737199322	0.537038030153692	0.119758015258068	0.456206705822646	0.324693701755724	0.415734911835038	0.221350709851395	0.56762714483633	0.624944429371318	0.512440852517743	0.045880866876259	0.218031833025484	0.0692655889040567	0.261341335205025	0.0336229842889523	0.0158814101660213	0.548789876421549	0.383074581129669	0.125325749749514	0.330447216120307	0.30640855517209	0.268632536172303	0.365580107544289	0.414337208445029	0.573198910103906	0.454575213112109	0.301869898430365	0.238230020498419	0.393392701659054	0.378611539814073	0.219081891843019	0.0692655889040567	0.564660927202773	0.319590931593853	0.355929681945356	0.401490890331619	0.585114594417264	0.470078093306153	0.162533143498592	0.336521714700228	0.584568215424547	0.0761973513041909	0.101010990215124	0.491525742162228	0.502461467294856	0.0758357782613518	0.210268870399931
2642	0.403592090779745	0.176739933911593	0.0869096499023022	0.454621233379982	0.324085831303899	0.226673011524962	0.362639729735116	0.689055438293295	0.309454307669434	0.20082195828332	0.302754974808019	0.343898047340122	0	0.224660185673426	0.265097948225993	0.222991926762249	0	0	0.454677751986739	0.197592344432117	0.315732361084722	0.404339955218233	0.525923240544426	0.491393900777615	0.496070931015204	0.307030270277875	0.286435414787235	0.444629611102324	0.544636489214168	0.309280986003669	0.261093593151022	0.511627570112483	0.510471835062994	0.265097948225993	0.473925308069813	0.191808157454223	0.172602410271114	0.370347885831920	0.297494240094707	0.618506469681831	0.145373315936834	0.447239691872143	0.316683363794014	0.190824144237538	0.134205714529015	0.254551418769408	0.295090399836916	0.180087959892215	0.438980285089525
3479	0.285688712128934	0.0915790405741763	0.137175043551923	0.533275325813091	0.0850479857438387	0.462664896393949	0.306459216920316	0.453863619632016	0.283772616656555	0.479952189735667	0.574843750000008	0.433762049311855	0.0464149122540845	0.277272718770778	0.109903303145310	0.205594544518843	0.0379858678999395	0.0197092968597639	0.688836367236747	0.376366561487263	0.16761303030442	0.396597658283238	0.374026934242039	0.326362640112321	0.426998285389767	0.389845585837778	0.483684631391923	0.376761681600646	0.413097099586393	0.255003603337631	0.384354419768870	0.40214353610789	0.237467216964514	0.109903303145310	0.53569899525249	0.274947666085393	0.3079117613934	0.436838210446126	0.545650389621966	0.48892999981113	0.217129275992727	0.348893933771231	0.606737786484598	0.117185584641724	0.112336117840158	0.534821476516357	0.417460383983141	0.0927985275615671	0.247655049701013
5360	0.602662517976675	0.244322601772562	0.079561643925864	0.315496378011986	0.228053107304749	0.241405694191027	0.407749757256864	0.65127944911466	0.329059666064578	0.169732947298196	0.320759138578260	0.3420450121019	0	0.259782652267028	0.166504500022814	0.0866994612323329	0	0	0.447871624834281	0.195465513219044	0.166944547942905	0.250217897049142	0.713294174486129	0.351203221692229	0.296757393331246	0.290483154504608	0.179184832211665	0.420137175557274	0.51066190977262	0.240394357442481	0.151639237481680	0.6225842654228	0.386701492334911	0.166504500022814	0.503287282691982	0.163853869159929	0.148502156117960	0.395264037035945	0.271350503292481	0.696693207577994	0.203479631561035	0.313120266826191	0.327251228078568	0.128415118184919	0.101181388036180	0.298071458694836	0.139728168600262	0.127677666129284	0.325537988965381
2740	0.303709775994849	0.241988758942801	0.213619356145767	0.41999375772231	0.359883549434267	0.304644253761803	0.287023321247033	0.342998094736147	0.496413811484247	0.303501474852924	0.305169960375577	0.315130319917083	0	0.277395379164666	0.362966773098263	0.2428736738003	0	0	0.379372371345936	0.196391451270566	0.319654897453969	0.41601775506514	0.409318373197916	0.729015123129503	0.492983609307111	0.379792558214401	0.286650502696435	0.351441710328776	0.280614474864907	0.456847548004018	0.417816228750896	0.370289228882188	0.687134479024299	0.362966773098263	0.31464257435222	0.307378762098861	0.368084242336789	0.422209255499668	0.235405733945297	0.374915979697445	0.252630595305701	0.530448408987061	0.298184686754437	0.261272576142652	0.189731553772809	0.266921043486227	0.368555229103407	0.1990834891319	0.624449109063321
3804	0.0484838693795431	0.0305388012349676	0.142654362915876	0.355824895509145	0.0282969055163614	0.105066390525307	0.333647919344565	0.180617058890192	0.0530555766115592	0.235849867744754	0.20994816416883	0.338995171346139	0	0.050062754419417	0.0458061365617627	0.23961566230463	0	0	0.232967299851444	0.0840806154121757	0.136373120810669	0.156367543712782	0.0524103124691136	0.066162146613623	0.262060955428381	0.258269616493901	0.283839717999979	0.122165907005953	0.103600655405690	0.154323019643477	0.326023576918637	0.102379090844788	0.0555464198549998	0.0458061365617627	0.155743937956411	0.158475406469365	0.251563541515358	0.1222119277336	0.248424592612098	0.132891926579798	0.0321586097031905	0.284950574742289	0.149108344349403	0.0343462548022322	0.0677097025267892	0.113042415198022	0.383069010325269	0.0168249298526826	0.0585148584472287
2641	0.26100837171592	0.204121018935314	0.0749403282195387	0.306197990913888	0.0898816038261098	0.255086702480758	0.118239638092637	0.316531235085549	0.438417132358321	0.268346232008899	0.269955681910704	0.353180805790828	0.119192559526154	0.312592861697374	0.367806634086647	0.0891052664785719	0.0864106605081674	0.0560181899976808	0.330264852205832	0.352356154715016	0.0712802420797757	0.488477724254735	0.340226827855584	0.457409415650744	0.626730309203673	0.252143709042760	0.182160709022642	0.256768147629361	0.377743371576607	0.552612866246025	0.245161736122246	0.400399077956421	0.365656713036716	0.367806634086647	0.309429579462853	0.132091517139896	0.321559564440257	0.359164083210098	0.254234087646121	0.338986762505024	0.283741413817999	0.676451841809344	0.299959638596876	0.362299315146805	0.0601622511015881	0.375588884174427	0.305390892449643	0.050321056968276	0.543724654932107
5054	0.286080635413509	0.0781957279757971	0.168549181817695	0.504166072217848	0.123306456292493	0.47108430515110	0.333516322982679	0.48156256231647	0.269046835972843	0.510609760972346	0.62436234399327	0.493011781295352	0	0.201763575153731	0.0943793822793527	0.221808560974861	0	0	0.619275642084148	0.317459377991498	0.125424926045068	0.375005772634939	0.43026141617434	0.281619354586083	0.384075737242469	0.343999808149007	0.483757853360741	0.433900948353678	0.4104550841354	0.252014572374319	0.345887013223043	0.436047336336219	0.258129717937456	0.0943793822793527	0.577117772153229	0.302939073242298	0.323670121652505	0.411818571093586	0.586499239895384	0.513898435931888	0.182772926181851	0.342439553530381	0.599126617946762	0.0836341257804873	0.103135906103541	0.533830150850534	0.395202034662611	0.087676336130899	0.242945922082307
3767	0.383308639054448	0.264658338228289	0.0642378993265762	0.430352492383158	0.112266124099488	0.411267133699024	0.148920987049902	0.59950895528429	0.540438998322816	0.279514230990210	0.358691586913496	0.324636198062451	0	0.314147309011577	0.293133872099846	0.133399248688742	0	0	0.516721137169045	0.266608500507466	0.209746866403538	0.636567914477153	0.495135166213273	0.48788509735849	0.63366516833907	0.393263241579996	0.293183923284246	0.355233052914219	0.476964902805439	0.394472687887016	0.302795687302846	0.541028393299378	0.563325514444023	0.293133872099846	0.475250472908961	0.162639947550893	0.299307436753255	0.475327012167483	0.335429435339321	0.545984209854072	0.298747114307513	0.535957483032813	0.396757568587864	0.249874465955002	0.0904911715192013	0.391645820424813	0.343904941589074	0.160834890186017	0.448256554086726
886	0.229812627871119	0.127685955387288	0.0861928695502401	0.316245832298474	0.0363721914828832	0.353753134911368	0.140516192772212	0.215328617912497	0.36034525167333	0.214980667047478	0.249162743096321	0.250290744075847	0.493196918968709	0.591046315066619	0.268916239693182	0.10660321242382	0.449451729270423	0.263768894247171	0.256115843495383	0.597187172741711	0.114988607520664	0.420511132152048	0.427609611672064	0.639062332119809	0.35734223577288	0.226196350183318	0.187896819377226	0.190665576296524	0.38240959867878	0.459522504494287	0.262527459841299	0.385624093044474	0.312832304558899	0.268916239693182	0.261192798919396	0.256323968939359	0.267204999605292	0.321675038713426	0.229937424768458	0.268081940467870	0.414112486469398	0.393179968639474	0.336281005139652	0.447995784847391	0.133937684952931	0.448518067464038	0.297283733281821	0.141822691593932	0.437622151084538
10365	0.451777706894579	0.265071689262048	0.259054126516025	0.308403920057706	0.209669299173342	0.23420391377576	0.270978313346939	0.520814648673819	0.347914329098582	0.37563071292407	0.430844385410168	0.503189636477647	0	0.269601312916353	0.305868045773395	0.309932040285917	0	0	0.435460320904536	0.197506450046175	0.191650880009276	0.306070690759600	0.559287808580174	0.411520366998186	0.374669634022008	0.29665268746381	0.176761383962871	0.375540064771767	0.473084256514849	0.481342318019232	0.336916738170447	0.539560643467723	0.419028148585692	0.305868045773395	0.482209078368933	0.255722461408367	0.287840052924302	0.411258672552943	0.43860637245301	0.594739483369608	0.207612235951887	0.580319396733965	0.383660232444553	0.235898016219376	0.0916243278311974	0.341493792959339	0.311203456083826	0.116972030916349	0.422359264712396
3636	0.324932069747967	0.137764077137151	0.136054001583426	0.517099453615804	0.162825507730461	0.337167389594926	0.50690400375083	0.676011575693192	0.266440746017631	0.239540266172319	0.345636073311507	0.414398628987073	0	0.252098191355834	0.206636798939703	0.206149848023247	0	0	0.508953098157106	0.241464007691649	0.170681796189721	0.420768107617662	0.453776218030947	0.382897028433448	0.522408101075716	0.366462202942572	0.388830386294187	0.522867608070194	0.545246464760475	0.267564417046159	0.368279075196936	0.511378855509291	0.379027251742607	0.206636798939703	0.499188128369504	0.307630795376437	0.318370092558262	0.388861566936843	0.338711945686835	0.638148673404838	0.142133328815498	0.501150315343232	0.366668566633656	0.167335137496209	0.109187038035694	0.304156614987765	0.388895625235604	0.0911593841409942	0.334129118159786
56172	0.606762287728899	0	0.0660038002080903	0.250991963754588	0.436280148629638	0.272933745878437	0.0503447068492398	0.195782961938575	0.230278635294782	0.306222778896278	0.246548570263562	0.143815946748508	0	0.28223294186213	0	0.0707471800017743	0	0	0.192925624272989	0.175409115817009	0.0468684776269038	0.237343607163484	0.179068958044799	0.506247190971554	0.172475654871376	0.114628414768261	0.0427865236003412	0.336016747282482	0.184214770283827	0.234149215041070	0.189020063727078	0.159136107469157	0.226925371769676	0	0.203644844425181	0.213464099575836	0.0340622029122853	0.236562148491989	0.295663383239894	0.141099039660515	0.142991451618473	0.206778347303177	0.23065825994749	0	0.157711235718915	0.286247639654526	0.323289907687763	0.508662773679037	0.201847593323013
585	0.17253454920503	0.183698785505309	0.0649521526828227	0.155233501216585	0.0437267656520673	0.158580669850831	0.0898559249314604	0.172568338295896	0.303131056430268	0.116255993255263	0.124664014834742	0.147888721568961	0.276806901616781	0.380092551001487	0.399596622090036	0.0708027868354167	0.224756942653608	0.169122033873654	0.155116218200444	0.309805344707087	0.0337629720246946	0.32955125976257	0.372303842826813	0.386304294367424	0.276406776501629	0.0674397465008087	0.0547418077841135	0.0521932338625279	0.355375188347272	0.396952227931391	0.0435360365265612	0.268129269173591	0.292201566476137	0.399596622090036	0.117141666373139	0.235900311341041	0.206629767377905	0.201203332393558	0.117080619941978	0.219544217982553	0.324390302112749	0.353712636692196	0.229133252091764	0.430677581132267	0.173934006882266	0.307220283153921	0.183454969905941	0.153528770326015	0.492357631109485
79602	0.244548826673630	0.171118249604293	0.173884901795834	0.482626165139558	0.125473696561061	0.366547818805166	0.172028629678729	0.475114356025625	0.459804796840891	0.414223433296041	0.413450254268355	0.448255951525483	0	0.246338415014500	0.303885298996659	0.268672696809685	0	0	0.525721179963807	0.250552204311340	0.188034279114862	0.477997621868878	0.403832784089836	0.423110068848053	0.699366179384152	0.451066464599739	0.369267686042861	0.329228080665094	0.319649474228043	0.397587147571469	0.484880880656641	0.444915941285062	0.393446580754052	0.303885298996659	0.423576303761132	0.213399857214737	0.443891168921974	0.414287340293132	0.422290932438207	0.408119301393705	0.246027104529312	0.567313012904949	0.440490956441044	0.252397212696982	0.0820786271255324	0.33975787844721	0.494361414881099	0.0710182235567758	0.445770406647804
3568	0.215032847531029	0.0236443225664964	0.340908539975113	0.239334621617006	0.376705002481884	0.311173294626675	0.101296797887191	0.341434263558811	0.133627393161295	0.285692774282741	0.235629828480821	0.174361010077692	0	0.230751177326157	0.0354648848217127	0.385012559268358	0	0	0.180491795325422	0.136454188021792	0.0475772876950674	0.200997179738149	0.351346582909256	0.436555624359543	0.221067476146318	0.252504876778086	0.0768956291717654	0.250805297041474	0.126964642974543	0.190775644680944	0.100162176215087	0.251786278108840	0.295943718867495	0.0354648848217127	0.193664737926749	0.334423810053293	0.317958450989858	0.203112951887548	0.230720983738273	0.175477874510438	0.244301941561485	0.241794182176557	0.224418908428021	0.0255285125436614	0.160096363578838	0.318981091316381	0.162768582794703	0.199005899605158	0.231585872431628
727	0.242007106134540	0.0936598128358562	0.055747303839121	0.32195322287226	0.263885444575814	0.195437238625471	0.19247260878877	0.466574041130865	0.124167246794985	0.129743918467688	0.245518633293025	0.186226023052831	0.201937761103496	0.278833819135701	0	0.195344923201116	0.153718102516274	0.293588935314308	0.352703003568475	0.360872052505012	0.175045719895472	0.213986710466400	0.384185486148352	0.307488458945235	0.275942071240770	0.256215218447784	0.211445187817529	0.340323256242197	0.362327638704384	0.196699864430983	0.150443216126289	0.50553646124986	0.152702539469253	0	0.458891015530129	0.172429669014259	0.0351623453012269	0.293629741700425	0.278598486200467	0.408378201550607	0.231226933696053	0.243056942158378	0.321933345715832	0.0978279812233711	0.101368593154295	0.346360476393653	0.174168266344544	0.096050860284216	0.128012643819439
1392	0.143445714536161	0.0170951726681781	0.0900523805717463	0.384541439839586	0.177923745786757	0.299468520150463	0.252593719415844	0.429033971531976	0.152323883897157	0.210705113732506	0.305395033797028	0.243249390871691	0.214770379070848	0.42234318759887	0.025641602882855	0.212788137235867	0.174923813208725	0.137846520140095	0.38013399345138	0.530650250762704	0.23446017663687	0.34787339752666	0.319834099780468	0.323162997684894	0.300875939181485	0.331910620690927	0.347418881891301	0.350881882366926	0.375307845400126	0.243536855493774	0.286649585285579	0.381354632347605	0.180893204343648	0.025641602882855	0.445264005229760	0.242046438431169	0.178792626581016	0.253274316544589	0.377744050636587	0.376773621439542	0.175292001737163	0.231884012521722	0.366681782250567	0.285436655843236	0.099197483568217	0.377669227552043	0.32217512394931	0.0562788026433328	0.139249432090452
3284	0.181277744885200	0.0435311091548184	0.182785325986348	0.419143337730171	0.0605031451610753	0.26480750194491	0.264525768357398	0.316987007330003	0.297006369788903	0.202122005643840	0.172098628539987	0.219298972643740	0	0.0574100714202694	0.065293719792362	0.378249610403362	0	0	0.307144776092156	0.10644051033922	0.175875927441741	0.237576010940042	0.0630344956642068	0.078860881987368	0.268988908271362	0.596081577066732	0.357286229121768	0.320789832178384	0.173159343353035	0.0453381554825304	0.356190260062625	0.108509805381001	0.069419721731172	0.065293719792362	0.233687238473547	0.205209576369898	0.288528678541622	0.202527306364069	0.153110578017902	0.140280101278079	0.131366864283132	0.258842557009312	0.166325370586110	0.0440625517621464	0.0826131515635879	0.148335876631735	0.382294893568728	0.0359742931117742	0.0719413366630884
3491	0.145382019615344	0.0421959812927197	0.252171911560449	0.636098739774324	0.136660846998745	0.50789004318451	0.348965612649269	0.489196015971668	0.187791299761372	0.470435877092103	0.52238966446934	0.473815457333235	0	0.21728650127087	0.0632911182917936	0.359050048308335	0	0	0.593926854883056	0.256529915538281	0.184203775298483	0.351602901002952	0.279618404040065	0.260679566565395	0.420808398851752	0.457514689630151	0.554749023219291	0.473524089471947	0.316698796868097	0.201572941079370	0.500657152817691	0.346894454934985	0.218243235842496	0.0632911182917936	0.535480238748344	0.560996098789283	0.385059770460942	0.386864387317962	0.538264730219131	0.484701506904631	0.153881134112448	0.357830666519607	0.475502987881226	0.0542363481960133	0.174825312746477	0.373976942291877	0.541093405053939	0.0791653495471441	0.16805546238839
4609	0.175188079863839	0.0719390179746558	0.173538844043033	0.432025027173657	0.0683302069596064	0.478968126094438	0.379127245918954	0.337762627473704	0.200180951916332	0.485688793438514	0.527614432029175	0.48114657345846	0	0.189092021709703	0.0779678960986654	0.217600410238992	0	0	0.493183065924059	0.238658392947279	0.0914522891641927	0.29117301614659	0.247516687367377	0.215537524505437	0.287571994320192	0.375654095758648	0.516092413202138	0.365958413806992	0.247863798534378	0.176612761853334	0.397140316447118	0.284624363653480	0.173358739749757	0.0779678960986654	0.418826144836842	0.434617299950961	0.379207923444541	0.352256793574663	0.447916334745078	0.37611683883805	0.155787141710446	0.262869320757758	0.487155517493253	0.0689650042347429	0.144365709662937	0.3614198211797	0.44932508574431	0.0681546230682557	0.158600771745573
10886	0.220315915124687	0.175080509446441	0.0619049056316322	0.180741525473694	0.0416753131260512	0.201895696305968	0.0856403109607197	0.194194312524809	0.335580172603512	0.124027680298683	0.128587834523721	0.140950483926461	0.329775542745465	0.429321779663243	0.380849443158557	0.0674810557689519	0.285616550036333	0.241781444834553	0.158156317178118	0.511162926576383	0.0321789734551	0.340593538458038	0.266099318466852	0.406169190460382	0.299882619444829	0.126657488752380	0.0623275588228726	0.0789827544857754	0.27729380124062	0.401729181207805	0.07565451362675	0.266751695232493	0.278492854370077	0.380849443158557	0.141712084109579	0.242106977819015	0.196935678370490	0.21166046273085	0.114405020845742	0.216696780954968	0.285592432069243	0.364801523662204	0.202481905640953	0.478635861426472	0.185653021985944	0.295411417420497	0.174848132519010	0.170039846642691	0.469258545435511
249	0.367633580540664	0.172017693339118	0.0727888664900572	0.389236053905608	0.0449718153313935	0.371529241960999	0.154275336188225	0.290495539844377	0.359085555446572	0.313967040580280	0.297023568541707	0.309526789845628	0	0.217552985156052	0.141681578824042	0.111720111372497	0	0	0.398000777042435	0.174027511127056	0.0544383330737647	0.313692708952334	0.253071543459747	0.254002125328124	0.33518804602791	0.327293891622819	0.257268920319802	0.277842959857105	0.251258069141354	0.181268934495461	0.230111594058099	0.288675856358609	0.227410064256613	0.141681578824042	0.283008027867877	0.170235421743551	0.255164147205013	0.303319718679592	0.231728701956425	0.264936787196256	0.221095578377446	0.290675567481245	0.299916344379619	0.118983608071227	0.0783532707952812	0.275288912177281	0.371592555746031	0.104497763529282	0.222051838749198
3952	0.239658923427770	0.0953139349160246	0.109537604240106	0.475739222349861	0.100479419261919	0.406277953104642	0.215611638267936	0.442550929882401	0.266736746552900	0.437980847035964	0.640095536154124	0.405526202688898	0.0710937677760375	0.249424414390066	0.109998236665581	0.173112547320166	0.0602811948827507	0.0378557165980618	0.58402561790101	0.375154076865101	0.11924757676272	0.434783700670028	0.391638888323121	0.301812465772724	0.425140589373867	0.367045947632558	0.405334565989977	0.363567347478225	0.365858410160815	0.305063916146095	0.344567258766392	0.453857033352894	0.243821176300923	0.109998236665581	0.557229813355348	0.213205278161794	0.293603072178904	0.429635077056942	0.580199342452536	0.448692181643734	0.247195962614140	0.378152439307528	0.621689523271852	0.135987910767414	0.074416823650229	0.550410330823578	0.387260377850274	0.0597194117985845	0.246609456387821
2222	0.0732179684037673	0.0649883678639096	0.272883467386003	0.343404110668141	0.0903262225795195	0.179017886149098	0.315932183255037	0.251357163441729	0.0754713521306646	0.099305479174286	0.123754000748190	0.233853814680013	0	0.0634877909068821	0.0974781567356266	0.501951624482801	0	0	0.204942751011185	0.0582579203315322	0.233394047366391	0.164172758294550	0.0716992920476776	0.104651390861959	0.166396342964426	0.467101236079713	0.354520361508641	0.228924935193389	0.118700336523996	0.0541489115986593	0.345465663498307	0.116997270223210	0.082910350789925	0.0974781567356266	0.152596732180688	0.229770772510533	0.31907377853256	0.118991053818632	0.104497962817199	0.148343884645992	0.0381499475819549	0.147355781384167	0.117289719157398	0.0584726826612756	0.123334644773624	0.0960522495716105	0.412197393689596	0.0537066626553739	0.0895020852607245
2673	0.321789170183425	0.387911189946625	0.0865650528330312	0.339554625414203	0.392575401324521	0.256325176833368	0.115548822043947	0.400560187934756	0.491811979272337	0.198010626846787	0.247190941649241	0.252430640955603	0	0.295061063025389	0.734236869562266	0.0927860722463506	0	0	0.2818415064863	0.181978990865534	0.248364805830328	0.479672872403188	0.517378687728097	0.691864120540834	0.562894437361812	0.321429659411895	0.126144563122923	0.222042902893384	0.330793137181159	0.563160433491506	0.20288635756419	0.442183916189788	0.737182172246789	0.734236869562266	0.228435318399603	0.200724331446321	0.411385282783505	0.349429165474125	0.198314141758660	0.41424715067337	0.265643883211164	0.645541942781213	0.253755520643323	0.52852209245477	0.162417235157981	0.235164528883705	0.293767653927138	0.216056455484407	0.801822029043864
181	0.245544722085904	0.291552245380482	0.0617004689146892	0.259950942217763	0.248723274740909	0.187331756480632	0.0941246416169206	0.213258472839963	0.404646165908912	0.171400492842436	0.216523307396531	0.211235760298536	0.323147782708388	0.391317410315738	0.582138833508184	0.070543561297815	0.262384020205465	0.197435143178132	0.236016531970310	0.371748806620521	0.177025537212976	0.448569122532286	0.380473787359851	0.610700459103611	0.423542030253502	0.157886908567627	0.106604140496048	0.180812638081094	0.317463263929222	0.850566577055274	0.148143638818373	0.39231525680238	0.486522817072169	0.582138833508184	0.222616614256237	0.161345178449826	0.273848232394462	0.30963822100344	0.183488887708955	0.303262109056058	0.317358257216897	0.511259334111068	0.245868962829927	0.58602234592284	0.107538307131955	0.367798956603522	0.241648487272354	0.136886490991759	0.650783413437638
4524	0.255113848772178	0.082570579251357	0.123258468789574	0.451094333468177	0.0772836795759002	0.461655015549135	0.325681605585105	0.429058214605319	0.218970537093080	0.435885485000654	0.620897460759142	0.432038234104883	0.0706936211530587	0.267901770741325	0.0903185582724603	0.177636871884227	0.0609052507267402	0.0449330537002090	0.551668390807292	0.389711929402017	0.0962542063593657	0.378120144603698	0.391241743727292	0.275654670771747	0.353804882005823	0.365800201875729	0.481347948487117	0.389684361072757	0.387548328236544	0.214560261153556	0.308894869091567	0.42333094956024	0.202947968733497	0.0903185582724603	0.543695604864261	0.251794555335017	0.310191846150118	0.393970351617807	0.525466167533582	0.458323995733622	0.216907482066517	0.303955859893084	0.649139732208566	0.114684174647776	0.100715833536455	0.564536697566202	0.374113327965342	0.0833167797751169	0.192519867318673
801	0.312377182552438	0	0.048581619566153	0.130674168376872	0.348301519808731	0.0887969010779212	0.0259391000416008	0.095966952190225	0.0876495686706345	0.0888657948900299	0.096025834561172	0.0520160785661845	0	0.138955107487277	0	0.0520729499421014	0	0	0.0856149940641682	0.0484657232740806	0.0344972038357861	0.0584657065222366	0.107406393313978	0.335892645453221	0.0691901900113941	0.0246966307847693	0.0216807656698722	0.234028660367341	0.0687214741143406	0.117402091641563	0.0204163619084423	0.0926798273536696	0.176542075545248	0	0.0945346852214075	0.0322509868615987	0.0204284161425716	0.103808657212712	0.0943495159422981	0.0824640278196801	0.0169759951452722	0.0893975843299124	0.0689976719052796	0	0.0328519993014825	0.104860712629147	0.0580660499147049	0.198963230201795	0.145539379818542
154	0.295107624634299	0.109448215264817	0.145341849983700	0.469528620909498	0.116210884272692	0.393331178902464	0.22589484237171	0.5130155440189	0.310357072940862	0.534491791547704	0.581283996047647	0.376556576283501	0.0642255240987416	0.241205301498833	0.118012715686055	0.211012789849959	0.047481835894829	0.0226355182271514	0.596035744496606	0.389684007581994	0.139518994513545	0.358875038834362	0.425933018056505	0.248633497502463	0.400973825552616	0.367073349382419	0.396186211660153	0.484009138458003	0.621075120556061	0.258409706417435	0.330768998576835	0.417329099295683	0.206471228537718	0.118012715686055	0.589201940765738	0.22328673853611	0.258382852645192	0.418903683229395	0.552340799375197	0.474902760004468	0.262797033598488	0.361753077470675	0.578171288513191	0.126289174218628	0.0667448026351029	0.581989413504368	0.362283972083049	0.0619451208662868	0.229210600920763
2638	0.377611739840086	0.17178556760577	0.218365662198664	0.483636052322237	0.123464077299154	0.274501514667332	0.131858246033187	0.346992399678124	0.357337133264571	0.470761782001608	0.461049346139886	0.384732558408555	0	0.210678686828471	0.308637166046986	0.295471367317837	0	0	0.524923741873134	0.208779701043119	0.181937290252796	0.388429362053842	0.338411601619285	0.331350152770842	0.479109285097095	0.371477522717629	0.309618617038681	0.320942166692103	0.400211991690805	0.46564096736192	0.395959271081297	0.356160839964298	0.327032593367317	0.308637166046986	0.360416468732382	0.241918970370344	0.390160642237038	0.376205072778841	0.449697963774042	0.343635523623743	0.218355326912368	0.564935178747136	0.354250309352950	0.254563792024131	0.0689629698890316	0.34740163792966	0.49035349430647	0.0681225281670437	0.405459808342367
4548	0.378063989686216	0.160838943338088	0.135920334461742	0.428973573011856	0.091635680367637	0.466279894662305	0.305332750353677	0.487004372247224	0.405343295555508	0.409332526292555	0.455654051606148	0.405989314061321	0.152396832276798	0.434397916656870	0.175605680768019	0.163725120764281	0.120542468657129	0.0705163642522334	0.480981439563328	0.426844783231946	0.0304690036313655	0.436460583720918	0.438830189048253	0.356358220018296	0.404994216509935	0.454229832511757	0.317574756366143	0.467022773745165	0.455266637982684	0.298421369458111	0.318244115281286	0.541659238662887	0.256251560846934	0.175605680768019	0.53400580803023	0.338796846251736	0.385395532083382	0.442589291805529	0.356828931869594	0.461136577794879	0.351474322139334	0.414106948342752	0.497902899459808	0.215921803342951	0.145769304998087	0.503218563113815	0.39853226478173	0.109163827745461	0.30958460030282
355	0.184689972600356	0.0468660094084596	0.150191215412832	0.414664975731072	0.126475193838402	0.379976846961669	0.304457151607145	0.305570616955966	0.208492801613535	0.559974837740941	0.643538554824871	0.498132271167386	0.0269631729790293	0.208931891099642	0.0755900020566399	0.184837261139672	0.0205990430879509	0.0108256377432591	0.525963546302337	0.328704754576896	0.0937467696100383	0.281682208308398	0.265238528871051	0.267688041986881	0.326974236577450	0.246369572976809	0.449097847752077	0.379304226170574	0.272940723863897	0.257842056121216	0.345460368517471	0.309070570970664	0.191118122227175	0.0755900020566399	0.506149065668552	0.293776002126586	0.290457262152811	0.40512366226278	0.552581945238867	0.379822999888723	0.123457860373844	0.288783194762074	0.597355986054695	0.0775062361250044	0.102289276243129	0.490368590993534	0.398047330100612	0.0846191719528963	0.214548879781454
847	0.229111644888462	0.0663727717552383	0.210655646843385	0.497624599685083	0.160405563488193	0.343475192823285	0.269178519862378	0.419367792162289	0.238495717164605	0.531989657975654	0.518025451176464	0.454547863539859	0.0828278943452499	0.217279624456806	0.0995546689475804	0.275451398788574	0.0584810258350111	0.0368041846863377	0.532319042649939	0.359777339738709	0.108272780952267	0.348285702594304	0.319984181786796	0.256103934516147	0.384113216405428	0.25252141031762	0.404625545874696	0.472195857658692	0.373379561182650	0.278492920340035	0.379076838735999	0.355038679590039	0.228200799063232	0.0995546689475804	0.560299560366803	0.372137148145798	0.298208812254008	0.352320222929941	0.597055513406743	0.463798730808751	0.168939478658287	0.37434496826699	0.489464922204152	0.122900762299565	0.102540831391335	0.467543093311555	0.471748292710234	0.0677001867298502	0.230626524500946
7097	0.188594383598983	0.0408503638322209	0.11279497989513	0.28095575857046	0.0748662940518202	0.261113685165194	0.141880115283699	0.297273523997035	0.189479217586692	0.625800031646743	0.651294743065653	0.511443995456714	0	0.103229057416407	0.0338611298540374	0.139827854450696	0	0	0.458004671634914	0.291290200788287	0.0574805041652839	0.215943024522752	0.238893341165541	0.169885778382027	0.379617648433119	0.198221234010917	0.273592655282253	0.341481511043521	0.215244103357007	0.396027764723288	0.340111745527652	0.289326310045627	0.146001406571568	0.0338611298540374	0.488679215240426	0.134493768993536	0.169806569587792	0.351378502640272	0.656982094633937	0.305082411646080	0.106330583065834	0.404022265267532	0.535616251758081	0.0300059814430627	0.0331266431900942	0.412904228228816	0.334690090543744	0.0496804209548285	0.139881787534259
2166	0.330185162443608	0.186158754059134	0.0354505185852628	0.283078787908737	0.0219971801987751	0.359245253575947	0.0621076116426409	0.289915412188749	0.422907357473281	0.202518345393441	0.237398519768841	0.165012871699596	0.393237833329896	0.549447489580026	0.216846946040877	0.0427479514520509	0.347849063154165	0.255235515311402	0.286934382045931	0.622388314336847	0.0191078951226543	0.436139307963021	0.383477097357816	0.523198579579024	0.366979931053095	0.404365660115048	0.117964061027672	0.239138943280409	0.439005125858443	0.382423311677475	0.202073484728313	0.377747591047655	0.216549199162088	0.216846946040877	0.305193905801695	0.191684372077458	0.162270434516653	0.387135443591831	0.192474719513416	0.261736500340488	0.439277944134147	0.4224814207596	0.352459661622534	0.63933657832745	0.0979918967068099	0.464163099942563	0.196859398556252	0.120128047770673	0.331791510023939
3991	0.315002770206730	0.166989614728869	0.0710155904902645	0.483985489140222	0.0573705157673495	0.319180693554486	0.203307618467940	0.667953599326841	0.465805708823315	0.231057068692885	0.286221788720737	0.340718586650649	0	0.228161468174477	0.30473002639246	0.245195730257182	0	0	0.50748395999186	0.25013961937145	0.32223330365481	0.58665005115827	0.412108190767096	0.41602398530725	0.679122939224587	0.447469454477858	0.29965338315499	0.322123718549358	0.532466795505472	0.348849667025237	0.346815796475084	0.51933677673942	0.482942454137506	0.30473002639246	0.424413168143827	0.0778330000206076	0.305402077077457	0.413465658253884	0.307645096941564	0.541834516690166	0.204725793872794	0.564851587432448	0.323299066917436	0.249263985165055	0.0480223621611402	0.289589214498121	0.379472328510062	0.0341116770821376	0.44165461347852
8863	0.0890197445552659	0.0207148454181011	0.0869807787124879	0.119058942633174	0	0.184899499855063	0.266012244145472	0.0650170545551302	0.100240377994575	0.101523988695054	0.0967768924748554	0.250149628620420	0.578628599056197	0.314383431242002	0.0310708672150127	0.111878009245521	0.552439436802755	0.250550498513585	0.103575705310384	0.460000744113252	0	0.141871685786703	0.16554484427548	0.330264172381016	0.0792992609183403	0.168111546194643	0.123118635511194	0.0753041518913648	0.125726395263610	0.180401258683462	0.114653477807131	0.090293839171055	0.037753461704548	0.0310708672150127	0.0920836523716483	0.117181980482918	0.260408396419781	0.0636227988614213	0.102412988230539	0.0340292995525209	0.266209482069466	0.0838944421073504	0.156665678399953	0.497072427255753	0.0393125444622965	0.276260794867421	0.105930178835208	0	0.0380380247873706
2101	0.148797917669694	0.0491398138568847	0.280898698999886	0.457701144029389	0.0569154900310763	0.315551036181828	0.226616943446630	0.24426226151159	0.203000279706716	0.273554807207581	0.216380442880068	0.261173298981890	0	0.176493936122736	0.0737063975376587	0.435026107754997	0	0	0.305225905758323	0.144550451958651	0.287715341370962	0.213961687084313	0.109992947033909	0.315591084558772	0.220944481168876	0.462948680771516	0.438098715045783	0.302696140939673	0.183096342119320	0.114500409499118	0.348664049810877	0.142640598691953	0.203768367545509	0.0737063975376587	0.28024847375038	0.348516231063728	0.312226680884614	0.177954851025696	0.194162473417203	0.215167864221195	0.114326734727059	0.224051091659865	0.194113301360377	0.0568454050760564	0.087018384341399	0.227321371045315	0.402807153324445	0.0338411253750071	0.136207465728491
335	0.395469191804881	0.170555081326626	0.115179963602732	0.369340883283544	0.106633333203145	0.386007991040002	0.298532027548718	0.480669520791725	0.344636514973011	0.400440980925141	0.552887018285192	0.496332711666593	0.113916333547812	0.323052252683885	0.155360787422595	0.151922466062819	0.0937627525847582	0.0447787904337342	0.536910178470049	0.428317493203558	0.0765226272946695	0.308422205667789	0.463015331376886	0.33061304786582	0.381282346206021	0.332390037492956	0.368207186425549	0.523542779326983	0.426950340397563	0.321341913580306	0.292376478245394	0.573887641000659	0.229015525761189	0.155360787422595	0.618191185159573	0.280688197085613	0.25649888133265	0.485684958116813	0.527735327365757	0.569473150723289	0.288660585888913	0.353881740578756	0.631381721430019	0.177990258813301	0.139062816427238	0.487984286220926	0.334375620619031	0.0889251951083127	0.261241803379643
1029	0.144743965609889	0.0472180139147329	0.168186206400737	0.411651797274384	0.0456975167719972	0.438488964304616	0.355035456156937	0.276206451041072	0.181341774206119	0.478560562515207	0.532481394721558	0.453025200321826	0.0193838434600007	0.190354404534061	0.0708238275927129	0.206139226466119	0.0146344396137619	0.00814666867769682	0.470943621709876	0.295726743447822	0.0859189746036388	0.291346773386971	0.206197624714106	0.224703124288314	0.244999769634097	0.305160482187188	0.495346102214924	0.33109969577495	0.227064838011829	0.172602935316703	0.345532147137178	0.246720686046250	0.155077907416637	0.0708238275927129	0.435832257727578	0.399822619470171	0.324302621093721	0.333119625036507	0.440323965012801	0.331471985853436	0.129515351958097	0.216557847073705	0.481808373383799	0.0713436969982168	0.142774255915888	0.401247184422591	0.446224164211981	0.0805864275394096	0.158209533265899
270	0.545484984889693	0.253307605391240	0.070359961442429	0.186575142241552	0.295336458516148	0.153155804850119	0.369482401667148	0.590205646446378	0.21001115480309	0.0975081714573025	0.245815698625297	0.238060869388268	0	0.199940428674481	0	0.0754163978648503	0	0	0.38066824510266	0.099620098358981	0.049961733541065	0.0341565344971302	0.595109178335607	0.173812469159558	0.085599759770605	0.294833852816851	0.108224511855315	0.444445557567068	0.509344926339873	0.114096361811122	0.0406569370898668	0.528447580494742	0.154557630498331	0	0.434688927732339	0.057487476186749	0.0427942374464444	0.220431955461769	0.221960133028143	0.54105850050954	0.202663193117317	0.0982510939224401	0.233621931455502	0	0.0475790108440399	0.210909775191299	0.0461759350028123	0.0410380981687293	0.125725670209166
6296	0.356828356849572	0.175356391181836	0.0761863007830202	0.466413583951462	0.231206962137868	0.207526775265134	0.294799095558149	0.717621204709834	0.283634134378656	0.132637987844713	0.255551769110069	0.331474219469408	0	0.120129418013336	0.381449563672458	0.178383148144946	0	0	0.381474179602024	0.138127960465438	0.150896316577380	0.443815477962617	0.5165268408375	0.28810098851602	0.53251518357729	0.326963206059107	0.220662835641385	0.355933152780516	0.510810146549489	0.343654234680331	0.147199628176474	0.556471279968623	0.367528195627259	0.381449563672458	0.380175439986829	0.0854995321421385	0.335738787768265	0.240723070334255	0.289892259420326	0.551527442412966	0.183811686337324	0.502074464424508	0.275510749167712	0.286017658145635	0.0515189144054406	0.196509999058764	0.323229205235161	0.0330914443416977	0.514585683630905
6517	0.367018373476213	0.314614221472056	0.140673635275245	0.437391474998013	0.131319482391074	0.340106248925397	0.205305562344193	0.49172719675602	0.577192777961602	0.374688428686953	0.376860003420703	0.353233405536805	0	0.315412161100723	0.327286088117732	0.186857790672009	0	0	0.56499895748999	0.234458351786151	0.174863632281403	0.498014164490066	0.458629509780405	0.427941380755619	0.619078621762551	0.408405355282344	0.291385449844312	0.355680273269844	0.487266580859179	0.376765928298602	0.295838138614033	0.512371638599018	0.540723459078713	0.327286088117732	0.477894337890789	0.230986431514516	0.397053013613314	0.431474542851221	0.376494558894140	0.448870988242756	0.298416824188310	0.573665063986366	0.433075217328954	0.274853512778311	0.093851345705588	0.367593427311348	0.347386720369418	0.0821363254612117	0.445330407610714
831	0.250261759081283	0.0232805524088081	0.055602839710927	0.161694607321213	0.0485358632883891	0.259533677212826	0.087158382686971	0.162934614955524	0.165970314545967	0.270317846012566	0.239078364861215	0.203028235093426	0.376613303518912	0.443465513649831	0.0349192541863791	0.0644472818473027	0.324569436500432	0.187722183260949	0.199213391952581	0.407412606866123	0.0374762452690760	0.170695907106423	0.242439765222299	0.555195382382899	0.268234821252227	0.196416157688605	0.0807230868660794	0.147925954146338	0.191055031515150	0.344772238550724	0.299135177781543	0.195907200720385	0.207735844554645	0.0349192541863791	0.177945176340863	0.253536532487053	0.0662241213684153	0.333075350234753	0.264814878837908	0.140139913343774	0.250200597454568	0.323815228322546	0.279221123844329	0.171337201120323	0.179839827035511	0.359379446942844	0.206772008552162	0.256864920570232	0.200649304954469
552	0.121616779628360	0	0.0239892052213865	0.124858301693096	0.0235322349304228	0.217550798415998	0.127888304210779	0.367048158953693	0.0222202018329675	0.0304576977170276	0.111473797653411	0.126494668049162	0.431183599959866	0.322158925582565	0	0.0321414944015773	0.390841805789552	0.273046911223189	0.125556580938544	0.342164813946206	0.0212930453371824	0.116313631644366	0.335149134597376	0.370982823436741	0.0260406624859688	0.0203249894872245	0.0446807877898467	0.186625251465920	0.393964026480078	0.198034178987167	0.0198028129214178	0.272733322682488	0.0284651807835186	0	0.254545430550363	0.0289550413706501	0.0189138455899737	0.0442895258573622	0.148633666698951	0.281155698420371	0.399498425502547	0.0185955146083615	0.218443512002075	0.240556465780862	0.0162220477665009	0.288570459072287	0.0243311256368054	0.0139919257868067	0.0140472168211313
1147	0.341545284330547	0.141977780957212	0.277083192837977	0.464270836638608	0.169443266169068	0.249725347702328	0.353485325460292	0.342081975436292	0.306590771900311	0.514267481299344	0.447770069171201	0.61079983705475	0	0.234192276401534	0.294821376515582	0.354015300731810	0	0	0.380408728511826	0.205304487511840	0.0848381064687747	0.365888298448247	0.267089781071914	0.282547025945343	0.422914402199496	0.252979117134312	0.323855456105903	0.444035975463408	0.378276937147045	0.417943395148918	0.415991670161926	0.365059219547624	0.266431145106082	0.294821376515582	0.42017556924632	0.244749047304975	0.530636644224686	0.363203873063469	0.490808121683695	0.396950115089717	0.0990224443401005	0.476853913254066	0.346019130741132	0.235799791708010	0.0736528942000211	0.371211326126707	0.535475862535082	0.0974661703566072	0.414843134322035
1960	0	0	0	0	0	0.128297708575697	0	0	0	0	0.0294493416074123	0	0.817603209322476	0.426450479051114	0	0	0.824616738255452	0.430399502934836	0	0.387796297668736	0	0.0799879725145546	0.261578661787662	0.470892033329602	0	0	0	0	0.104011059403412	0.187278088491671	0	0.0747094626477097	0	0	0.0295727747326668	0	0	0	0.0304458895759124	0	0.408370177853463	0	0.109500196532385	0.303348264475225	0	0.232121131703439	0	0	0
5409	0.454487485632789	0.225233097543410	0.0785369403993984	0.325492364175215	0.264025564705005	0.211597054905069	0.245935847685338	0.570710222878985	0.383907930792237	0.169269985395719	0.242424088701845	0.310426044209596	0	0.298636151039683	0.481730761007673	0.084866991646976	0	0	0.278436341167984	0.213412208737314	0.0391611669909942	0.355623668935718	0.389723327031637	0.453350770164834	0.321915271139538	0.0798490390946413	0.0870592641249079	0.373559573412893	0.610452996288113	0.373630566837991	0.0514070958500111	0.43036549856619	0.341361268514807	0.481730761007673	0.352476436744422	0.228427021474701	0.240767686758121	0.324162118067181	0.225853482692368	0.524996878757581	0.204438011918414	0.412203960610312	0.268016236719219	0.34676186985733	0.166884265380568	0.285060748814677	0.253445859169203	0.194701704303166	0.574152556249479
6464	0.278404733451507	0.167498855344053	0.240402021987188	0.488266759860032	0.134805855054933	0.411045670656668	0.418033340194339	0.679662055762118	0.291414721517871	0.341310679579226	0.449143358380481	0.469529682861353	0	0.252323223864616	0.192020738170303	0.330834109996511	0	0	0.591862588006756	0.198260014961747	0.140844449922954	0.419650655868374	0.554240424946605	0.347309779845804	0.493286031971637	0.543819516617066	0.455667593278348	0.470440701070976	0.386231231886921	0.262827053458195	0.385632116227481	0.601916361257492	0.397208326628858	0.192020738170303	0.541678395811914	0.468210567613769	0.489423456795923	0.444270167657315	0.397529560402082	0.674056806682106	0.214495948733471	0.494750750041573	0.456897556153115	0.159486158936350	0.118584519771302	0.360256177327973	0.493801446114874	0.0757109504431741	0.316028108425302
9663	0.22438460771875	0.179069966832298	0.0679116190703664	0.193796761334768	0.308598307598084	0.183980045087963	0.0931460254597507	0.214316611528541	0.331702490940572	0.210337975169804	0.196368888276204	0.119024339968163	0.337739565000376	0.317691205351477	0.26859284003062	0.0737943299808625	0.285658340101254	0.229278171168113	0.234878004597224	0.327421691590284	0.203456174680454	0.295213799162016	0.399530078208055	0.556737304564849	0.324697424163953	0.193557399330353	0.100798463403966	0.202466546934254	0.247970179484570	0.382243395537904	0.159087973110874	0.27389918997205	0.467780926021461	0.26859284003062	0.200729096731987	0.176148021643962	0.13855674350681	0.26349313166954	0.188952930231318	0.224944971495734	0.303016473059212	0.355061267255694	0.252788854772382	0.363052390892787	0.163097421155525	0.276964260743289	0.124562742839897	0.205855902590623	0.420019204002614
1401	0.335906021670827	0.0957590083064959	0.109081166353083	0.496691630124187	0.118065981783173	0.412093954521029	0.312498146070467	0.510902688100548	0.288290511459784	0.458270294526937	0.650115170394909	0.445364609196812	0.0354218623525610	0.23936687149146	0.109131104550824	0.166487068683856	0.0271452451868813	0.0143112227616321	0.617359642209883	0.380310329429703	0.118701941281005	0.34413456929354	0.420869049506604	0.267012914673304	0.411197222054793	0.338078179219244	0.420259874242890	0.473917145273695	0.431834138272865	0.269901381197625	0.31873317138545	0.492312937510577	0.220765617024947	0.109131104550824	0.63506826891274	0.206959129412467	0.256040603540637	0.443522435641854	0.626154265851989	0.509662893087812	0.200113651866392	0.346854965341273	0.660498535472126	0.110312941043587	0.0758558953544248	0.544427501310714	0.413240112715997	0.0766001332318918	0.218353831267081
1394	0.185295800409617	0.0202352706877185	0.079514866265328	0.38880237160483	0.035155821421827	0.349227630876623	0.186726888975149	0.363107922613195	0.156417900818819	0.221328801268014	0.243964825853693	0.221712456511714	0.280412490133420	0.364262002751571	0.0303515375523172	0.165798260472469	0.240936028430677	0.348863907997442	0.318675938746437	0.529180721533037	0.178782957533964	0.291835182179419	0.351235860043987	0.437721969999268	0.245481396307139	0.293369085858619	0.322977458769311	0.264804838355465	0.400770632668359	0.230841934637795	0.219016743546821	0.358568722130028	0.175913281315649	0.0303515375523172	0.396015511774	0.266562473911434	0.137904945008060	0.250539795181887	0.266710712811219	0.334883640409587	0.218233803844475	0.183925345479729	0.375759773823510	0.359893012915358	0.112267461978718	0.403865662396689	0.265348894249904	0.113844479037811	0.131934991023745
3630	0.321599533115283	0.127063558520621	0.113215234928021	0.469681348533037	0.0999583036596808	0.462193093139885	0.225118971811569	0.518365757190148	0.390771255572662	0.439844441267097	0.474992421327607	0.369681713958459	0.0793609566515043	0.302862568554472	0.189713827057756	0.181337613993723	0.0631632277990676	0.0376914800692111	0.591463051321456	0.457756531224330	0.163278127024604	0.522011655926667	0.421553315311129	0.400025166010691	0.571588965638663	0.392602824030936	0.397047113634818	0.389564267082222	0.464662330253047	0.318236866563141	0.335471789116423	0.479108354981900	0.361297421100971	0.189713827057756	0.587707166849397	0.229184578994466	0.301202882060270	0.449954083935360	0.472356043648911	0.491483635474453	0.273260030309198	0.461380036131464	0.573349615194134	0.202336066895967	0.0924526395354364	0.606283213710137	0.425361665310532	0.088652189293325	0.321353603454226
64102	0.302498573973961	0.364656715204273	0.0813756566855442	0.289964088782548	0.262858844904052	0.19575652649477	0.108621908788108	0.266961428971797	0.461945529696494	0.197365526164921	0.219426975548746	0.237297945337552	0	0.311208621629516	0.69022088554157	0.0872237388323758	0	0	0.261625894018012	0.194168553006450	0.184853915262135	0.427048997909381	0.350598369652262	0.666972126383405	0.597258183132509	0.258192590807083	0.129385809891196	0.233965062781858	0.325112518215549	0.52278016767997	0.232856768868735	0.432638413753787	0.562529091923074	0.69022088554157	0.234347122842015	0.168239893533367	0.314958954858082	0.338285181279293	0.199623457621176	0.334307548770236	0.203006335895451	0.768458311050734	0.225668570709962	0.496838284489715	0.120129796629643	0.236217993660416	0.276156889748593	0.145410525362838	0.746095016688758
52	0.232639827591952	0.116928239026252	0.150122582871001	0.408754774404078	0.172523413943441	0.385280434565184	0.422239241216507	0.380686329769736	0.349528067372134	0.454662309824401	0.454347422689715	0.41815006583741	0	0.246542788768818	0.175384450868037	0.225864165228284	0	0	0.456562415729951	0.228348543954498	0.182452391701267	0.500032628547618	0.26980279451019	0.394108449583181	0.453200020323855	0.432770092048644	0.430745735478317	0.37452435012825	0.258122087750978	0.5016892400446	0.508798751220769	0.371929874466583	0.402907641842109	0.175384450868037	0.4207544089547	0.557311868675596	0.374169196600902	0.40453011587967	0.464943491955008	0.373270690875324	0.147093884793211	0.521849044084633	0.361142757028778	0.140273468200570	0.240410308254051	0.346347943084758	0.563165943575886	0.130947632346113	0.355563978479945
657	0.271058771322350	0.232806932163748	0.110021207216582	0.224588255981221	0.0364177432466257	0.283886799496209	0.159221995625341	0.206200329837046	0.272812478715282	0.177115758536041	0.175096579861562	0.147519656042785	0	0.204344859622933	0.0393012613920301	0.132668897733576	0	0	0.257807028390275	0.117486319726814	0.0296571997640218	0.148944541121890	0.226426694152324	0.390036767536448	0.236559470903372	0.432280772144503	0.244219332592172	0.270178554447186	0.171155970691806	0.0976579533500702	0.245333760092769	0.290884155008747	0.203401743470878	0.0393012613920301	0.227790195158562	0.23956748628639	0.163323225806776	0.207408007541423	0.119834393489337	0.202707351056799	0.153380438746124	0.260132632980551	0.180799216208640	0.0265219054743845	0.0497260850560359	0.152653185920769	0.197460499904602	0.0216534622544929	0.127046353631921
4306	0.295759204186654	0.150237656203925	0.154213638107378	0.377725751831259	0.0433726607665968	0.327640034208481	0.299505459840509	0.492195523738907	0.279181850497747	0.264886679377527	0.322451824502341	0.388443649588677	0	0.205256127362862	0.124262425310142	0.241209373790053	0	0	0.450872904996372	0.16819244296397	0.131723218680302	0.285662244536881	0.329908141434344	0.219940609431925	0.346180484014409	0.355274731076498	0.351732342612683	0.401047142293403	0.442133501121354	0.157819633841861	0.226098699381199	0.395146763312131	0.332877821782688	0.124262425310142	0.43101261403134	0.23649620675184	0.304589411913675	0.341215820209675	0.299396466303403	0.539688138326619	0.225223700724267	0.274531218332688	0.341037399750281	0.103822650633808	0.0639702420215359	0.27102790441985	0.320037979741657	0.0513898650985704	0.193012407426116
866	0.185340727097816	0.249219882317817	0.0478023602992118	0.169067323878762	0	0.120162901239835	0.079759473406493	0.0801723232730147	0.268720394977621	0.0314810007885035	0.0823306993023774	0.149803756156526	0	0.247143540190517	0.542123470538664	0.0576424001372334	0	0	0.145375087820786	0.128313798605723	0	0.254320198483926	0.140764965502685	0.472707965617472	0.331784817600718	0.207405300426993	0.0683640004252749	0.0183985738671157	0.245952797693748	0.313169806541345	0.322792952837904	0.241724453337287	0.285772065739343	0.542123470538664	0.082926561142854	0.0676985052473028	0.219828786296012	0.147736746736288	0.070634134660156	0.161072226029428	0.097325840132515	0.463943763062057	0.111711844622591	0.365844426662281	0.0323250464102071	0.131176260413157	0.186871113735544	0	0.522026315626999
1453	0.289273974163475	0.0546250636113846	0.183501288496357	0.272428397677188	0.075922442990331	0.356468162225225	0.241709085559657	0.217846230728591	0.233568844583881	0.202990446689213	0.23299932544379	0.241434471268974	0.530207152313895	0.537246571378149	0.081933901210668	0.208979490856408	0.475977379204053	0.293645271579198	0.234604420730429	0.452842025036865	0.0549584865350047	0.239979605303133	0.315257509682871	0.76668220570626	0.269440801953607	0.398583441907648	0.222919909791670	0.268488722550645	0.207035365294415	0.306036845825279	0.334350543555125	0.289714737807491	0.368427312114154	0.081933901210668	0.22936434007109	0.368113894042866	0.227001535071252	0.302411336231251	0.178408999230840	0.228196512459390	0.313788295815254	0.310732951389204	0.294225862684048	0.269694700882469	0.246242640947828	0.403826536518907	0.287138285196413	0.291459097644664	0.275025676328830
284890	0	0	0	0	0	0.128297708575697	0	0	0	0	0.0294493416074123	0	0.817603209322476	0.426450479051114	0	0	0.824616738255452	0.430399502934836	0	0.387796297668736	0	0.0799879725145546	0.261578661787662	0.470892033329602	0	0	0	0	0.104011059403412	0.187278088491671	0	0.0747094626477097	0	0	0.0295727747326668	0	0	0	0.0304458895759124	0	0.408370177853463	0	0.109500196532385	0.303348264475225	0	0.232121131703439	0	0	0
2701	0.524471964620277	0.360607438775410	0.0715457777367525	0.099216811097673	0.0701829024531462	0.108557958866005	0.244106279737186	0.472159986088632	0.158552611433150	0.0396381862190331	0.148355158472456	0.183240406278408	0	0.160963782575758	0	0.0766874331470468	0	0	0.220127950290895	0.0551496970239286	0.0508037669434585	0.0252597774001594	0.437753983896004	0.0685801327909584	0.0395380749027162	0.217430724285417	0.0729818685223032	0.216349204200051	0.348525485871207	0.0236565707493896	0.0300670192624082	0.398467368233741	0.0543327978738301	0	0.318813727943267	0.047495780469996	0.0300847714403616	0.142180334675411	0.123385517530775	0.438527073916341	0.149457752033877	0.0316911721106549	0.179352697121497	0	0.0483808868708313	0.13869723634084	0.0362827632435267	0.0417297364882918	0.0293262461286569
673	0.142260619387515	0.0544931318028975	0.173227183512166	0.408797335764983	0.0587270538046612	0.451690830742168	0.323452443452939	0.258768018516096	0.213847325205472	0.498651144245013	0.467832940595573	0.394982000973921	0	0.179010872066881	0.0738867183699888	0.201237246597934	0	0	0.497307494209967	0.213438366089184	0.128111586655410	0.271773823739521	0.228908072215806	0.251623618097930	0.239301154556329	0.316142034435452	0.500228901525621	0.333315662935636	0.223293439452042	0.187266840057427	0.350294399301768	0.278407377547915	0.181168454285133	0.0738867183699888	0.41182968508386	0.387821070639276	0.304682660053918	0.355805782154444	0.397981503644854	0.318846235480023	0.128611168020053	0.235007410560953	0.407332675098375	0.0654096000455876	0.129134609201451	0.327167963277976	0.410709251436879	0.0726922967812429	0.185811372822269
1636	0.27100967149417	0.0706759840356728	0.124708784054479	0.446607689823148	0.109588324828092	0.4154916148503	0.282748406822144	0.465915738652241	0.210200218263963	0.437972688596761	0.636408878803706	0.401029288300155	0.0508545959018417	0.227214359572946	0.0610861112756449	0.173828400957304	0.0425761804502008	0.0359436293346446	0.541159628652724	0.361188482980676	0.106282054268947	0.287034296167569	0.421182273119335	0.2546905534843	0.323596153786535	0.331562072412501	0.37650884591444	0.422162562580767	0.394543700223998	0.236680962600020	0.309778418139254	0.469633563816368	0.216048560171014	0.0610861112756449	0.600820490526682	0.202167985056574	0.265148344460802	0.384020147619724	0.60432080397367	0.486376126223412	0.202685374752228	0.304970017771731	0.681362139713602	0.0777212580557313	0.072919961473549	0.555547975002361	0.331586583966721	0.0743373805272211	0.180741530688263
3358	0.202688108706276	0.0672464751050251	0.0285938374503115	0.278807150292695	0.0201900950222687	0.290886582192837	0.137910631389865	0.315031012869042	0.192787082292096	0.115334555592260	0.258509150649612	0.214599091436014	0.533026275650118	0.48694661083197	0.143827421372579	0.072627231845289	0.487941560812591	0.263551187843481	0.260591779216595	0.664184219065271	0.0606365851999669	0.504369779041556	0.471614507608611	0.504383524770587	0.266204237554029	0.140350561201406	0.175642204662518	0.185100366208011	0.490826400742025	0.494166891674983	0.130796120035764	0.435820166955354	0.153462425459793	0.143827421372579	0.351620493383066	0.150258062813820	0.127926809099794	0.253413135567196	0.231775550414749	0.347085378674766	0.361089605205058	0.24681804527535	0.343913735612661	0.483967075419638	0.0709358728841824	0.560313493913322	0.215054115925499	0.0787253531573133	0.232863542956013
4204	0.207113552319435	0.0607702632509952	0.0721522447417542	0.248908339651234	0.083870382161331	0.421625594551912	0.178619042339652	0.219118463115249	0.150646070842295	0.16194014313197	0.273135003562059	0.154617441422059	0.299737060518800	0.482451362223441	0.0251219083005561	0.110015533184039	0.262862533726395	0.202579046305976	0.254324307507972	0.378254297885059	0.0468088241844459	0.33087757702375	0.32608934772352	0.406399900450288	0.163834885778663	0.205686748526622	0.228657519440666	0.232430668823666	0.277272045472766	0.279476744024375	0.207025117872575	0.315602908247696	0.138037577040044	0.0251219083005561	0.308721192404359	0.260312765757647	0.156937102990032	0.277895458644722	0.234129080209242	0.19453030678911	0.460951245621586	0.171618840120316	0.332585839638948	0.215753367318757	0.126600371357217	0.456991036861144	0.228346497790966	0.178723284397481	0.136226340809232
4292	0.148961374018323	0.0565634442886843	0.179724639681632	0.462310364577726	0.0495846756835428	0.436616496801318	0.319109063569850	0.285069771999859	0.195549359545367	0.509359998207643	0.536675909978045	0.475450580872626	0	0.159723245958297	0.0576607629956554	0.225192240744306	0	0	0.448384226705919	0.270335986247074	0.123631406442342	0.257722637064359	0.190886278668159	0.213433590706416	0.270768073251854	0.352104701275794	0.566706237226651	0.396312946066453	0.192543868922277	0.181176113355773	0.403153154697474	0.284359651312416	0.159921687808269	0.0576607629956554	0.44855261777039	0.399193718632398	0.317811288266211	0.386838636047079	0.476305035206381	0.359019304754406	0.112686863165201	0.267761196169059	0.435649284576002	0.0510027198777004	0.129329912266394	0.341670644405981	0.436944931373242	0.0491097797648233	0.152750544091448
9252	0.0515760833580839	0.0586490711669504	0.164596569549744	0.129410471578346	0	0.145495783306963	0.21970690366968	0.0390848926630409	0.041719613699133	0.0816031855639407	0.0639494651812741	0.167271503731484	0	0.057294868135902	0.0879696404067683	0.176425343645334	0	0	0.0778834896975778	0.0362311363472076	0	0.0626958592251409	0.0351010223613921	0.0944431607089466	0.0408365434368031	0.245223467210096	0.2425980439946	0.0969386629173412	0.0278142546584375	0.0488669507228278	0.0968400894814894	0.0259921749460967	0.0748228525162811	0.0879696404067683	0.0720693857802323	0.437852635024709	0.148782260266346	0.0620657625862601	0.0297897830156631	0.0837448952559621	0.0344286072152927	0.0545532346413025	0.0471097473079196	0.052768959114422	0.111303954791205	0.0302105951774702	0.345957432733748	0	0.0807715956036768
338	0.38368555923384	0.219616930861485	0.0758400837532218	0.403307777445500	0.0868495913995172	0.322107585147270	0.310534267722806	0.577105391054099	0.451827593530752	0.317798504568702	0.446865052264926	0.468095611639035	0	0.290153298358054	0.24197468275871	0.114502135012619	0	0	0.503021471202126	0.290616048378152	0.097517926090466	0.409699864352585	0.488456700431307	0.317020085988892	0.423587522508244	0.352564868239465	0.361631316832443	0.478082290616399	0.444780868132407	0.322378148882656	0.27077928372504	0.612198477707409	0.339623908475099	0.24197468275871	0.554339750257944	0.16064121719172	0.306018328763851	0.456720082258556	0.442178137207391	0.607097265813947	0.280956718373387	0.373722034711434	0.571078289712454	0.210466821498385	0.082363796891886	0.365074005772487	0.37291479089294	0.0714111076084189	0.330176954351898
3628	0	0	0	0	0	0.111327804280359	0	0	0	0	0.0192172273265203	0	0.855703861209608	0.370043985930244	0	0	0.891463961579095	0.373470673459633	0	0.354856506348710	0	0.0694079843493782	0.151864176556633	0.408607267469378	0	0	0	0	0.0902535438302385	0.162506864799532	0	0.064827661599488	0	0	0.0256611915677589	0	0	0	0.0264188197394716	0	0.280678573338373	0	0.0893546561265665	0.263224469019718	0	0.212945034881938	0	0	0
7103	0.168900637433890	0.0469635457018005	0.197197985009949	0.160756035720342	0.0652738300962936	0.157402307702913	0.234126442758215	0.156773160327290	0.193233906717007	0.231073385268282	0.130374784806266	0.209681769496295	0	0.0506875925532377	0.0704421424825958	0.211369668072173	0	0	0.239138572823214	0.0727063864318004	0.0472502039073243	0.142773618330736	0.148659911015096	0.295007627731772	0.209270910174808	0.240686936070271	0.154584599409212	0.176404742359639	0.110009061499062	0.169603754834722	0.206585575090185	0.146764243136444	0.291655872352018	0.0704421424825958	0.149485891586895	0.170866519414501	0.169192510476207	0.147205456987905	0.108021350906601	0.175449822158676	0.122033107105395	0.198523763221877	0.113239304762055	0.0475368926635875	0.0891272148666784	0.0900604786366268	0.149893195600846	0.038810873222553	0.214777580110749
2068	0.144253917034516	0.0752257707587048	0.235287814360635	0.362897613385645	0.0399105349617136	0.426253759273636	0.335429783185958	0.378424923767765	0.194108217757564	0.408514901567104	0.409912587346002	0.436906505045383	0	0.189259341242933	0.0550346665919993	0.302623264184980	0	0	0.418184832951602	0.195893827947736	0.108702436445389	0.277336621506722	0.258272871696019	0.200899465192853	0.254361478515414	0.411372312747975	0.593157710384717	0.378812183859602	0.227837419700233	0.138478117563147	0.350743525263174	0.313493129639364	0.198629373472738	0.0550346665919993	0.452622606731874	0.441755335660907	0.41575306944538	0.378824181381023	0.329923728462351	0.41191060502163	0.161401591062798	0.208008752156557	0.370570473260888	0.0479217722353298	0.142037916832631	0.327649231842116	0.445456127864474	0.064476085663736	0.143684663001494
2956	0.160367975155518	0.0951872824494854	0.210763561209574	0.536079890948153	0.184149146689807	0.396430501302233	0.221771406211486	0.301831264825239	0.190663961886718	0.424378980492727	0.427506589309074	0.396288280892572	0	0.174600622931376	0.0640001583688201	0.279702477105404	0	0	0.420625128824469	0.190503249796931	0.120099587685345	0.198932294773775	0.237351330481764	0.297282168809808	0.316828494573252	0.423669889215262	0.481608504226808	0.416278965945096	0.197483258800589	0.280044216116198	0.451183186683574	0.332896089330596	0.257957569202367	0.0640001583688201	0.448758828532084	0.34727281420041	0.275459633761240	0.345200562030967	0.422798963158218	0.337816110851217	0.123432638308362	0.393007883087432	0.371267945824916	0.053987012454634	0.0877901021609291	0.291625663242098	0.438369384581306	0.0235077274780438	0.204521235671105
217	0.203931455624079	0.0700176861427763	0.135538333465754	0.422074137946931	0.072108780848941	0.441549508637593	0.241661824027792	0.493009382173992	0.231568950465615	0.328051019682105	0.436526022690209	0.342697535084819	0.147285171030556	0.270749224410546	0.06893320859857	0.175493502102295	0.123576435524356	0.102606464070965	0.478815909012516	0.458811237069676	0.116620632369517	0.336831374969041	0.433514557316792	0.367899579280814	0.306071362291132	0.333691728471836	0.388434639921032	0.374041704453607	0.422662449538365	0.264254770277945	0.286975452032223	0.435621103772802	0.241092151429347	0.06893320859857	0.538031401768793	0.314363858420713	0.244510098360088	0.357275858713829	0.465086699303291	0.515924607731046	0.234536374895309	0.263856839865996	0.510645486824251	0.24176261404206	0.0964979766339982	0.472519650324652	0.317575242340758	0.0723958157758788	0.218309464510739
1906	0.236452688124692	0.061124870541782	0.141600620252306	0.448658016338258	0.117150683184082	0.411884736489967	0.250008632730199	0.470219544321308	0.250127283696462	0.547217013733334	0.616490033620996	0.385773153372877	0	0.154155818230582	0.0815256786358104	0.190663357481390	0	0	0.590095802906211	0.294183905774937	0.116855247268236	0.368362842309527	0.361468026501593	0.228612218904833	0.401397591175603	0.360528542056071	0.42060283088911	0.446195985313618	0.38723678165306	0.233676072311644	0.344408536958046	0.413597838159201	0.246878399071342	0.0815256786358104	0.573507267041941	0.247910247627722	0.300807257261172	0.394956021518916	0.564853493847513	0.455109165508073	0.171906654056570	0.363226342857803	0.572966678764208	0.0722267394751807	0.0834638381346324	0.486808067572817	0.430391007779515	0.0653430491268983	0.230424832159742
3784	0.205233785264292	0.0472811329017077	0.0992785988574332	0.176206246745607	0.0230051212308842	0.194234365737707	0.0790380400095274	0.23845756819219	0.174755190742223	0.284803406478575	0.290001785014082	0.243159870770967	0.112343979923974	0.186378343769665	0	0.128173872939374	0.081863337064429	0.0533861514894802	0.344422947482568	0.294756383760162	0.0644547741525781	0.127541604026454	0.227678550578597	0.162478307056137	0.228760291780354	0.217465549822568	0.112496419150024	0.189815684110605	0.325520609345663	0.192916942931786	0.303951202759116	0.219492828162980	0.102392766064764	0	0.286215533171589	0.120001396690634	0.0875842461603827	0.297338866352709	0.326315731520598	0.194280836508142	0.196399379021741	0.293223634776606	0.31769699812404	0.052098776072087	0.0348327615468532	0.307526364645168	0.126733993451322	0.0300441363216521	0.0592188474008977
1051	0.187222680899795	0.067316701346411	0.232673035839604	0.488859435749359	0.120358429871198	0.379384237712109	0.288259203468011	0.288873293851464	0.265075712230372	0.556312689773789	0.484298878857639	0.606987014778237	0	0.207936938763933	0.100970499497878	0.300656594831491	0	0	0.557281226880466	0.262314122622180	0.152789995763235	0.324675154075975	0.235448020887422	0.346729500219193	0.412785073756834	0.330042678550748	0.486438984007642	0.383131267929963	0.231914103864223	0.347528641812478	0.468131900553895	0.265947328262592	0.283613248992166	0.100970499497878	0.413776405264399	0.498157262549385	0.332631368704356	0.39132193412236	0.503723142321542	0.395575194058717	0.146304823136891	0.411170896460680	0.410647728554997	0.0865251130979365	0.168542160705296	0.343864256733813	0.560984572643611	0.129299225065951	0.267959340627267
183	0.309241315878986	0.088837873341002	0.093730839688214	0.481939656570254	0.0988193355856642	0.429001969223899	0.31807536954867	0.623358816738715	0.259585648960513	0.364621529361834	0.56121404147664	0.394499284879655	0.0616741677501039	0.228686536676592	0.0936562056787745	0.166213257636155	0.0485721038965785	0.057306763420937	0.640514849560856	0.401962359288509	0.128175741461929	0.402657402720944	0.490597714281	0.269204686142942	0.486178210784375	0.389484321872842	0.378819014854514	0.424540499676241	0.460723605413935	0.254044453556441	0.305315228035626	0.579349471952983	0.239583749543812	0.0936562056787745	0.603503476657622	0.182516489318755	0.269820334919382	0.432785282593206	0.580186217362239	0.612763013569229	0.251774319762654	0.389377213505674	0.663999364115293	0.112690630982057	0.0738825341492602	0.55516723795725	0.325539412111546	0.0645972511206764	0.213467044404334
3569	0.218168208279432	0.0709059667973923	0.110468824449073	0.372619643674665	0.0873375191468184	0.378447330329755	0.242142386972968	0.368340110411956	0.22986226853207	0.518541358041874	0.658715667760656	0.439511898145619	0.0256438302292486	0.213458903354726	0.077005234158892	0.152714349431041	0.0209260064889769	0.0149476113574331	0.488738056582593	0.347121665695171	0.0933165175294984	0.297905957347446	0.324711086177896	0.270738859586113	0.347399891000453	0.296438528390924	0.389246365214142	0.34589291252147	0.304216766482376	0.282642254879831	0.309262385305067	0.377550682917897	0.202476213009218	0.077005234158892	0.540955877450297	0.220456166898229	0.23750414522256	0.389399540867557	0.599448907382882	0.399001339693011	0.186210549642882	0.325585056542321	0.625607060375852	0.0842165553730929	0.0900673395953574	0.51685409190456	0.346023038305084	0.0798576685620415	0.195526932581030
11132	0.397629115593704	0.182936877804779	0.214764722667657	0.578178136124686	0.160907487376448	0.417465698957002	0.291038407337745	0.711449279008777	0.442851084049168	0.434850737681348	0.432496253639265	0.481836997941378	0	0.266216606676038	0.321740566523963	0.299915122483850	0	0	0.59058618185183	0.283584426719441	0.222411861193547	0.520302397110574	0.529363323919683	0.471312656706424	0.655497056845258	0.517137044295614	0.412633173173534	0.463234244260235	0.521461786939936	0.397374748838187	0.368004552710525	0.608083357098437	0.422523571945244	0.321740566523963	0.622539459510559	0.303758529541492	0.480065224010198	0.477499751441839	0.417908000231884	0.66325957811173	0.242715092543927	0.635958284600636	0.433264465353962	0.268817853422459	0.0869218700802053	0.405144292785452	0.451376082694779	0.0712109230786025	0.481040464451915
2155	0.375713112902357	0.108211070024243	0.106263131448687	0.380565699870542	0.0562119148655839	0.272023681791398	0.498450276812532	0.538506948187419	0.234300889560768	0.26538903297458	0.361750404951997	0.468543291835847	0	0.182844094465898	0.135233353820229	0.201183186157491	0	0	0.512123848343874	0.290081607536241	0.128417417057103	0.326811167320598	0.424089119335505	0.197221212274702	0.361844958324766	0.222504020398365	0.327810870473300	0.357193278069405	0.467479984769311	0.226330834135644	0.276572230877914	0.533662287257031	0.164207473521772	0.135233353820229	0.543450754541167	0.198983213815306	0.219247956162264	0.382657864506430	0.448959110142489	0.553591467829711	0.136639073980863	0.300212712444284	0.412669912558762	0.115276210910296	0.0792888857078674	0.369967534423327	0.360724667918258	0.0701592870960852	0.203797911312818
1234	0.223237742027943	0.0613004913923321	0.111650504880739	0.347131429722886	0.145201631599329	0.346929040424032	0.2607030281144	0.392598643097077	0.214516399538630	0.564788534062039	0.679450403422436	0.498446736915226	0.0574121909941824	0.216348255887856	0.0604344637611985	0.143414315086341	0.0464100890224208	0.0227320302384833	0.579846800206872	0.379708495800538	0.105280151273072	0.252765381042555	0.377740143485442	0.259879294287079	0.394729762132352	0.269238571392001	0.368136131717418	0.361928872761268	0.322077465750853	0.310696822528502	0.352905292952563	0.378961584422970	0.210197132291271	0.0604344637611985	0.55171373383221	0.220218118497834	0.219636071641686	0.418551709150848	0.647526834752014	0.445225773438235	0.175959678424772	0.344041195223571	0.650816395057831	0.0762488340796008	0.0754683364495101	0.530234367019783	0.355632077516973	0.0755836519894842	0.196623899311098
125	0.199764443592937	0.0675582452078756	0.216993426812692	0.320574913917413	0.0408531080621066	0.396826321794429	0.331081918908282	0.403714032699196	0.217064158007719	0.395341276738308	0.415292801457999	0.402198511956333	0.119021936789491	0.321761561416554	0.0480957967335023	0.274498397029189	0.0904247021586925	0.0646394673859449	0.517950228389574	0.489169581825453	0.111550086281187	0.305780598905422	0.334470804379571	0.321705827358667	0.284734196285232	0.358395057862604	0.437426632296768	0.331349704118899	0.323614549207328	0.212199904330583	0.324044627725501	0.378372560161165	0.222038340688990	0.0480957967335023	0.537509327023412	0.434696919303458	0.267976996408368	0.329785383238865	0.348255965959961	0.545098850917138	0.212871512916314	0.206449455480241	0.464432140211017	0.190192959516998	0.123033579600865	0.449406667908186	0.360974687323374	0.0760704818667503	0.182439216286605
56729	0.415487462018721	0.114664189133583	0.0576990351097879	0.475494057176645	0.163197124982748	0.377146227299096	0.219208572894788	0.602946212018697	0.35266320188305	0.3938434796526	0.487663417799392	0.35194542210785	0.0704895590743341	0.256781742781179	0.153486261010498	0.094698112151439	0.0496035876808356	0.0311041916991419	0.663670456772283	0.368661900662154	0.136865948445353	0.395553715033529	0.536476449019895	0.323228369357767	0.545448723026792	0.332859902520035	0.265456217366312	0.483692072312049	0.508371678150549	0.389724607462773	0.296611366156940	0.560061511536398	0.281808158797222	0.153486261010498	0.606364447341473	0.0985516144679423	0.226659137501467	0.453925843428428	0.514060747710366	0.529047921969879	0.250421575402976	0.467765987936494	0.543154675861236	0.164148204729974	0.0549133942678162	0.475388835030042	0.288135345902734	0.0730338335629334	0.297703602442806
63892	0.115666745755222	0.0498988848989739	0.167833027598522	0.238205434152231	0.0277414431659087	0.191045056982786	0.221708281947106	0.141736639534069	0.154917583515606	0.21309929326114	0.147923846577983	0.209979944410529	0	0.0615191504047888	0.0748449527660219	0.187342125736838	0	0	0.253921813210812	0.088647813423112	0.150318826289620	0.134967760767054	0.115892938833451	0.188845609152455	0.151191107390657	0.314231859321178	0.244590377254611	0.195722228290495	0.0932258311158696	0.122141045039712	0.192583064144613	0.092902388700381	0.224823062549108	0.0748449527660219	0.180576799867910	0.393035010107145	0.166410201591771	0.157225016409076	0.108622356853898	0.19430395731483	0.0910989236868739	0.137444520330237	0.11678320882535	0.0561200749794014	0.0946978889591805	0.0918021649428061	0.252318943333964	0.0164946599906028	0.148253008508589
221895	0.163869196063817	0.0553436120626532	0.216972412315267	0.484591133463996	0.0461526847265408	0.239262215801605	0.380228965648092	0.250404469877533	0.116493920177992	0.148543421730951	0.170230890046210	0.247675585474201	0	0.192759464956127	0.0830116752932788	0.369097878719647	0	0	0.244067130393219	0.104412307520570	0.217786522777665	0.237961511833434	0.0659269209121377	0.196394756144501	0.198162068715925	0.353107656260832	0.359078052114177	0.215918305485699	0.163832049926658	0.0576410143775	0.33560570269858	0.142306393676871	0.0706058397974369	0.0830116752932788	0.186309803814831	0.202182376056137	0.291862125608367	0.195584990510531	0.134935303675431	0.166648721803839	0.0433176165434733	0.179810632090463	0.147514048784337	0.0622436285875973	0.105030868732236	0.169327481561404	0.441499464518376	0.109167850151090	0.0762193119827345
3566	0.230628093492557	0.0583617771692399	0.161470398155822	0.396641303034135	0.242072859456167	0.39089983261466	0.194354186330985	0.413993700036333	0.330096378547953	0.547065837390871	0.506143809994279	0.35801852426255	0	0.188895372028881	0.08753871883944	0.195855505369943	0	0	0.465875745889187	0.231330733520833	0.113581495169750	0.312959246037438	0.373790344811001	0.382283642238837	0.392237009336626	0.257999419914772	0.334327679436908	0.440046578562433	0.304916929659206	0.32252599904951	0.337202656061527	0.346507334329886	0.310914624392681	0.08753871883944	0.502353322994015	0.306211046217775	0.245670275172504	0.361841410929494	0.525036483456886	0.355778074016910	0.176181356901296	0.369822769806103	0.440168646967975	0.0754837991849922	0.115596903510195	0.453413309929914	0.335756699562984	0.120968853771008	0.300640530951633
148	0.183479746526180	0.0243113894198262	0.136528667684871	0.412920384531123	0.0675799698971079	0.230308057704637	0.310937867723826	0.774703495115204	0.0552622920150714	0.0730513591241779	0.177983898716490	0.265909483087848	0	0.04779360290961	0.0364654399890341	0.254866393149111	0	0	0.280750647223381	0.0671907758754442	0.124339810676359	0.181609361425447	0.484281122989761	0.0733932931221519	0.223058616436804	0.427327829474831	0.270704572687314	0.339568820772794	0.375017364020635	0.0452086788480801	0.228503930251251	0.360521070685227	0.212767538224483	0.0364654399890341	0.292365989789721	0.152162264606947	0.280174747284067	0.106704297836965	0.183039876112818	0.454359008197677	0.157056654770041	0.197721323784167	0.222327287732091	0.0262487372185193	0.069431322223211	0.130072470690887	0.274321856962223	0.0401820705203192	0.0634679789898702
1545	0.067752195411494	0.0332578145574482	0.197345543858859	0.477963653480179	0.0407862956950074	0.444090246731863	0.232742030742744	0.312664302288066	0.151997330554451	0.354033519150749	0.326559087492389	0.283554610745622	0.089650214896048	0.230676018701066	0.0498844726629254	0.280008417295343	0.0671932163893698	0.0473247530151074	0.40087943277042	0.382544696892009	0.127880522459456	0.289660948956507	0.29964132189878	0.220591901882721	0.249036659518048	0.391230387995569	0.51146700399732	0.283381824868747	0.365466277194888	0.149723083258806	0.317158978746582	0.213998806723627	0.163587585909886	0.0498844726629254	0.324613420508737	0.42663756658943	0.308045750887456	0.262218887969225	0.318849461699236	0.263107464458454	0.184478482759933	0.229420816827924	0.452464986749446	0.154023240707300	0.137529424978645	0.451544542098537	0.403111805928376	0.0720265859829719	0.117603786073291
726	0.311056211173003	0.283123481978148	0.0772060216422303	0.493159591177397	0.0449288912934339	0.296207789876349	0.105894015721844	0.449704180314792	0.495649633886203	0.165739067384024	0.208069197151605	0.208790222940094	0	0.280764676543399	0.615873353335628	0.222389661709117	0	0	0.333249732973322	0.194966726649443	0.366224974482313	0.504657349725379	0.318063679703503	0.537014639200227	0.585691277274806	0.47928164793713	0.243831739135813	0.169044377851567	0.358623027777732	0.412453875341606	0.275964589769354	0.347927587939071	0.457326095300936	0.615873353335628	0.235791599001540	0.085016217811346	0.377290747457209	0.240797990744035	0.195785547655895	0.298327871327856	0.251799457536028	0.678721544129105	0.235215310593474	0.415613501521662	0.0522084729103575	0.231686693878084	0.350576546554587	0.0267140675129211	0.660496842904258
4210	0.253567041461686	0.0732036807108249	0.0554890379551618	0.274959415045955	0.193037738977072	0.306807853932019	0.179551401805429	0.443919274651994	0.276261339599822	0.469854085178938	0.470035948857995	0.359505764172806	0	0.193943040856028	0.109800570417422	0.0614183425832598	0	0	0.35994115393589	0.221910293238802	0.034687361962293	0.273255189848553	0.425696038366901	0.355541825742423	0.391713152106597	0.187606338099066	0.114836801486010	0.373182413481119	0.326164949266401	0.400161774130352	0.251506349852293	0.533323252587262	0.285306049529573	0.109800570417422	0.407789767297673	0.113509653265018	0.187241930794119	0.326925341766929	0.475046859839121	0.428403208967351	0.151269915693071	0.489378828059183	0.424239449902581	0.0905634597733975	0.0607324734839968	0.310634479795248	0.244562821336017	0.0795507604198713	0.304311332865629
3305	0.145454420867300	0.0333505348786092	0.156059694335432	0.203054460619525	0.241304094358059	0.207063508915384	0.64275188722302	0.320973342375057	0.0986877909726616	0.194136882317079	0.258691021244557	0.348829579592753	0	0.16929001073724	0.0500235468741386	0.181090621827497	0	0	0.307039959816414	0.108255176133337	0.0372823348617015	0.177497540534584	0.354561121734836	0.314180142977028	0.127049399688698	0.149912262378981	0.205663155274231	0.257744708307677	0.306918635395348	0.180374747038806	0.201547700399972	0.278608949542677	0.229212551122027	0.0500235468741386	0.293471156984272	0.326852374583923	0.266388953560622	0.180031510251146	0.220346833782546	0.308733032402698	0.0766840090279143	0.155897876375412	0.252927709004109	0.0375085439640591	0.137867444619135	0.200280014879059	0.239098031619729	0.0825198982260366	0.215374156105844
1535	0.369721585668550	0.133914503053585	0.127468400616980	0.447667054524635	0.131516120977362	0.355650169090181	0.331640018501193	0.664469187487299	0.272525507200386	0.399233130861238	0.509546862059372	0.458334575725405	0	0.220295081682059	0.101051957071633	0.179016783961758	0	0	0.546886177187194	0.261980084439444	0.109784450341466	0.312044435640086	0.593189271181696	0.249945108713193	0.417798096237747	0.342224691907562	0.296145726680804	0.463415886595693	0.49463154268226	0.244154251877004	0.265890447191639	0.573659852437668	0.292805763868234	0.101051957071633	0.549821530319986	0.215347544801870	0.319514744545455	0.414370427398047	0.544639718970036	0.619627588550855	0.237079676605344	0.365472226223425	0.528694983132166	0.0875570826535535	0.0837304211917952	0.450711739859696	0.299185851797121	0.0882364775731292	0.227346014753925
4314	0.356175800813526	0.083658099731882	0.153809706506198	0.487908877235919	0.120882565618022	0.444167491419436	0.309329179883025	0.387596026559349	0.281018658776554	0.520115130872978	0.637645019312676	0.474337875392419	0.0458987612845508	0.266962600313761	0.105151848170219	0.197175802696409	0.0336226434513869	0.0158746347443741	0.552555696871989	0.375508888020019	0.0886490320498942	0.315158015119334	0.338595200694259	0.290867931598089	0.349108771852893	0.327378655709039	0.440312210933476	0.50830134112737	0.358909827113067	0.22099335413015	0.316838927276496	0.443153901928483	0.178338940218068	0.105151848170219	0.618039331043187	0.322093966542646	0.293924517767002	0.423541468919308	0.568215542310822	0.476602135195803	0.173885536707735	0.305431596425106	0.557409240649313	0.10786662591468	0.105151592767198	0.533913902872492	0.459110721561801	0.0935463268327831	0.219524700612661
3576	0.194787383562889	0.0698821890811784	0.157225884966004	0.354798104464443	0.0805762886636131	0.372265698864577	0.255296865410404	0.286644643919572	0.205864777730245	0.582547805748032	0.664469009352875	0.497862095561656	0.0334847114326258	0.234018312254873	0.0789971032563918	0.193439606485798	0.0271514822287807	0.0287858391472169	0.472381601455074	0.371936448688238	0.0813076516823198	0.277879497224834	0.262155269181197	0.247828184945640	0.337357471575979	0.262240576860509	0.434413257876018	0.321925433540848	0.257215766022278	0.286893916401573	0.360974190541306	0.330458410114779	0.171433140968193	0.0789971032563918	0.516076343309858	0.252192677920306	0.290325439126955	0.389967447876519	0.600484522341936	0.336710263093684	0.145169511973835	0.330501599552273	0.603260829874978	0.0884434620177548	0.0805477657595988	0.523180941323587	0.39151472431427	0.0676005768448283	0.184251349952914
10891	0.337645712163793	0.207386906894585	0.154931720878180	0.604712598570033	0.116541497872722	0.379166409741735	0.239232263560954	0.637976481254671	0.445151983315353	0.434736222583353	0.46106746433145	0.50514662557222	0	0.280361541629587	0.379896666503169	0.269747580146513	0	0	0.583523033599439	0.307245564578387	0.247749920916925	0.598935111825808	0.456844077161653	0.463502653741705	0.789174491135807	0.460527871904141	0.411205758399325	0.423608208606254	0.594582644305914	0.473469509306845	0.494783708072559	0.554886450719076	0.414153971820666	0.379896666503169	0.516229202355939	0.240014914781595	0.473664843941683	0.453457556055466	0.512660774743920	0.580282106203597	0.238558826714404	0.797103465737938	0.458468407705787	0.317407927495905	0.0775690052308609	0.392006951926831	0.570309921277789	0.0658084877549205	0.592896514922867
624	0.285870237897705	0.0769561881684814	0.164817940763838	0.447530553933925	0.0548037018512894	0.405201318989464	0.249497059274665	0.605442120982917	0.286905301150042	0.298475459801359	0.357109018688442	0.377556106365271	0.164024422538664	0.295944510119106	0.162075528828672	0.241353173210065	0.126859769889588	0.0635892917027847	0.441236883608628	0.402436561433315	0.111571465886936	0.448863390099281	0.482259416035147	0.302912198758230	0.48989883219216	0.362956582604025	0.278581216543185	0.355251449698198	0.470730402471475	0.259022863347506	0.287800538159169	0.493232954149374	0.292792918348012	0.162075528828672	0.43098733194562	0.248001689925995	0.369081571765616	0.361839330708694	0.381306064669114	0.496640241243985	0.283000683107934	0.422697977031609	0.422540228037293	0.191758294227208	0.0842489701767692	0.496513878352429	0.330656612617644	0.085925713412429	0.302108891511953
66036	0.284899315936942	0.459710556456975	0.0881761497065616	0.160021015295415	0	0.0452425946286397	0.117699347456254	0.109544982561299	0.377661842134026	0.0398863263579481	0.0705045327728877	0.197376960748719	0	0.150289220947725	0.999999999967494	0.0945129510041282	0	0	0.128473731189074	0.078462290397583	0	0.341177156860879	0.197832234446157	0.383033307873611	0.347184940724273	0.0747077403886672	0.0590262260665175	0.0245107611562971	0.243358154012165	0.462137979335215	0.0518782757810513	0.235291072971195	0.421707719750419	0.999999999967494	0.0709334842315501	0.0936574077550578	0.300367253662631	0.166320663178628	0.0619299259037738	0.210455427531612	0.139632168260392	0.495068837069291	0.0856371271304712	0.59985420957395	0.0596267237370069	0.0903660292889598	0.248951536617181	0	0.802440686146238
2119	0.0626864731078843	0.0546856925981951	0.356747041455414	0.572381523676935	0.0608053681469095	0.257704000266863	0.268388264621338	0.262682140043700	0.0648774118189791	0.204745580209418	0.171122886648188	0.278265759493965	0	0.0674206919603446	0.0820248405906416	0.548398069933119	0	0	0.246957628014689	0.0878543900035169	0.235548642439808	0.192774672251947	0.0651431881039	0.0880608942608758	0.200153358352575	0.48882775586992	0.480021751465134	0.267249899742162	0.147929567028129	0.0569557836183091	0.381042194403243	0.144840401438905	0.0697664844576634	0.0820248405906416	0.211523796481655	0.368437289590738	0.369176448241598	0.129488170701221	0.166806804300211	0.179008596824543	0.0428026609412691	0.183881435315023	0.136532783803679	0.06150368239941	0.103782272004765	0.154286930378331	0.478456379179686	0.0361539905183895	0.0753132242329095
2	0.310173802226012	0.146843686480968	0.112841161530064	0.387469455582631	0.176591050928181	0.3566657374099	0.168003316534174	0.307358116870725	0.379458249131156	0.353198347629452	0.360416077262626	0.340893123479200	0.32595959785178	0.471562894166914	0.30099054683988	0.190445977256298	0.27750817268618	0.165089027482029	0.351380915592462	0.448362853103659	0.155121700124155	0.448230258731879	0.359889765638921	0.626131926883092	0.428201886928621	0.375170739319859	0.278421597538570	0.292081669268436	0.375470965035903	0.484939352643053	0.421742852012039	0.402494761608879	0.369991053529268	0.30099054683988	0.345627008318545	0.306465014902947	0.303981325901883	0.384749842878751	0.367886416063677	0.315544553216779	0.365178070896493	0.517254826728601	0.372847637341931	0.373571044678763	0.185925291049103	0.445958792808406	0.462349455680979	0.205381093813714	0.508873038015194
6319	0.355583331012691	0.327182965295855	0.213418687508557	0.437152952267672	0.156070946554604	0.268004131920798	0.370031066295524	0.415844239728422	0.468769430212728	0.293332797550745	0.361323319849230	0.459483060430677	0	0.319612404684877	0.415497754303737	0.324536723782913	0	0	0.421350650563743	0.214565465989657	0.187023617266570	0.45069912290765	0.36874015976527	0.382600827098079	0.463666792185322	0.408341066113651	0.403050676772248	0.371505083790268	0.434729624200841	0.372059083664988	0.268346868118732	0.539675566828096	0.382356537799759	0.415497754303737	0.49978809588424	0.322209131399692	0.413298676583347	0.438104578052196	0.305572007062922	0.512742886673093	0.260603846008543	0.483150737862961	0.347500259255968	0.332317435994295	0.105625124258219	0.305614496714997	0.471271164304614	0.08707014168267	0.495081577459332
5997	0.364789018582524	0.214409845813151	0.214715072754045	0.484658144850625	0.057551169123153	0.358168462450008	0.3158044650465	0.60860367261995	0.240125561336543	0.175859605248233	0.293096129848747	0.353796983205318	0.380557534060499	0.383645420766135	0.168876787164695	0.349113089601465	0.32899029981152	0.133554411749007	0.391895123019113	0.41418915219926	0.234316409907950	0.373567035211769	0.543069238336755	0.375809972507519	0.407735780025255	0.353959368664314	0.296539156947219	0.324450719027168	0.491154797071604	0.262305297807841	0.297377335777638	0.483931802563098	0.2869970000952	0.168876787164695	0.458650361861705	0.199433802698837	0.333426011527969	0.264801834264897	0.298336847518216	0.475921945755298	0.485197082473405	0.333948658440461	0.352231830019765	0.251268990803548	0.0567100852042492	0.388214739180814	0.316416855513831	0.0342190909489043	0.238462771063907
2688	0.276158414019993	0.07898648443289	0.114853995564538	0.614289494809756	0.0431610663402486	0.503672537471737	0.235489659535926	0.462124456146316	0.306295393216347	0.423623519774966	0.462446653980921	0.425698405202864	0.0994613666689544	0.295298460999010	0.136842766051486	0.18646170893002	0.0792084439923301	0.0500802235068129	0.570748009399105	0.448908128411022	0.153583980128383	0.467198322482336	0.328919716812193	0.339692066188794	0.455733767876679	0.413306332843458	0.447889637643966	0.368901900265927	0.417390638008196	0.29207144914527	0.379789664666728	0.398002028306627	0.24453831638001	0.136842766051486	0.487853030279578	0.295806353350339	0.287694433563319	0.431737906785188	0.464049631299649	0.500636092529341	0.252574361905809	0.403653956885445	0.531032362967067	0.166338192497349	0.103271964015853	0.515087469763394	0.426172010997333	0.0816392581129539	0.266401207615530
186	0.366122389017789	0.120241858183909	0.155886130088331	0.538092239672208	0.118108926003119	0.424718275242442	0.398214950707983	0.604285940424585	0.22542855352797	0.32845153753591	0.504492998188355	0.410821277322313	0.112696600110572	0.313213398991221	0.0698635520906342	0.224126106829006	0.08521143507951	0.0605922061076508	0.5684352560645	0.375949066203362	0.139544638413457	0.340023549750103	0.532133066809758	0.245325457390513	0.351226498865222	0.351057248503491	0.340989656317787	0.442743437779891	0.520052120337668	0.298225615800732	0.356270758077570	0.54477916678855	0.215190277771994	0.0698635520906342	0.604974725233128	0.243215181450818	0.286347962639103	0.41048356047584	0.530661315976461	0.557240150994486	0.322470076679367	0.311933973484885	0.528588201818713	0.117657201013952	0.0797328829813654	0.495147542255258	0.342893881329031	0.0520267451269689	0.182878628199175
885	0.210461406955133	0.0284497121153467	0.105403555930219	0.409168904391123	0.0553584765804464	0.480950498623005	0.235902362065239	0.356021567465116	0.275512249804733	0.275175711465802	0.284193591037666	0.287167633390773	0.265969683075519	0.513747995357449	0.0426726441641149	0.167317326016072	0.221448463868921	0.137642148115465	0.370208384250671	0.470657792789877	0.178243413618106	0.370944555083282	0.3570651545035	0.493829926479861	0.398239005825427	0.437291600798533	0.346852950764097	0.390691045685591	0.232537487909184	0.271085977823043	0.332091134777127	0.283888012450466	0.301697095700927	0.0426726441641149	0.290001727849840	0.379410600679406	0.248144425370816	0.290751568687666	0.272935612761509	0.265754393990088	0.323132992181559	0.333860332283819	0.377675979657919	0.156651919976619	0.211572679789631	0.429736503841613	0.335924070656817	0.158457702781001	0.218973373022417
10135	0.365087742305358	0.221170128168420	0.0944952338363582	0.454269794968105	0.101140713321169	0.403808579827782	0.200844300851179	0.518916001179407	0.558767312607457	0.413280759088713	0.4350761636115	0.412326822130451	0	0.299131427308929	0.366710180651254	0.147624751260295	0	0	0.488774956609052	0.283656596920650	0.170565320547875	0.562200975304301	0.411573200087728	0.53750919302242	0.688898637680536	0.355129527997034	0.328441638409348	0.394423847818775	0.428087439439619	0.481359988549037	0.367943503429573	0.564796708712294	0.502122179720517	0.366710180651254	0.48854738315818	0.284373185249941	0.389309724729424	0.473345482425455	0.445728975922006	0.47440542274508	0.270371214235089	0.669244150106902	0.429416986398044	0.310549617267429	0.151510277460049	0.354751686118086	0.473687585951836	0.101458513391645	0.504185535338138
6311	0.304998976466408	0.0310296302182639	0.06839607848247	0.304779821588222	0.120863507295395	0.382118468543305	0.108549270114577	0.223131306235657	0.218392475801388	0.239969507100103	0.218071745665456	0.142833553750161	0.274416281808423	0.497442138461337	0.0465423468427215	0.078769028057146	0.234093294419555	0.142975250711185	0.215634546591116	0.570440771219016	0.032435356127569	0.250604465526098	0.276623684933876	0.525991134586864	0.215803684553885	0.264448964806903	0.230444372154973	0.225487598415293	0.284403601245133	0.257459749937729	0.176589179156603	0.244648623438819	0.197244043609625	0.0465423468427215	0.231983833693847	0.416433997886354	0.0837514679603863	0.26591427422704	0.195563494830191	0.182228757713585	0.361796754279409	0.247961884911118	0.283159162012378	0.164606898048764	0.188784878418555	0.412793638632813	0.207558907614036	0.218506044166013	0.199310294682702
345	0.400738665419925	0.168926698746220	0.0850501180838902	0.435168078394406	0.146083546518416	0.33493197798296	0.304420166275968	0.609680994123747	0.365597366841976	0.28463534415036	0.407189511214954	0.426875854492009	0	0.228166277320694	0.194487394020507	0.150828922787038	0	0	0.571537587597265	0.287217129108693	0.143461197323948	0.384034787999407	0.515771285216501	0.3318310484275	0.519119682170495	0.331014003351341	0.366468699797588	0.535886859216068	0.487575196360827	0.282717892767671	0.237091367299923	0.561076675067499	0.345679300333154	0.194487394020507	0.573057683234889	0.209776344413272	0.252255198680746	0.448948434069684	0.375725196869955	0.684145379273856	0.203949924144297	0.422370775412556	0.46279778970579	0.165274116189420	0.0724089512062979	0.319924963713048	0.335611789717901	0.0830851425469016	0.324805502754457
3107	0.270052022152101	0.0170539841661078	0.100694096804721	0.355673751915339	0.265470823345671	0.323486286155916	0.325687907971553	0.36468891961057	0.243160201689522	0.513838843836114	0.430167319505496	0.370652097966364	0	0.207986781877001	0.0255798229152625	0.114016196894189	0	0	0.468333985340935	0.219216521206997	0.118647367059200	0.186216827862872	0.349574663594481	0.383236349283855	0.306173492901938	0.241954413260421	0.277081068738742	0.394139224836684	0.287499669212687	0.293155680245804	0.343434655115625	0.338658330320452	0.258008380515614	0.0255798229152625	0.449671757206609	0.261634365991572	0.184919964855030	0.336970776485331	0.44663529258244	0.388468091684778	0.134331366736251	0.314350525433429	0.413444580331419	0.0217375663131982	0.123449793702072	0.369696809732297	0.282814748135289	0.105730160517013	0.243216876397357
6492	0.200911377682597	0.270157081427340	0.0518182820073099	0.133222192291194	0	0.114814377421951	0.0864601425507506	0.0869076763268275	0.291295850684086	0.0341257495763848	0.0751507881025035	0.162388912047114	0.366378090136126	0.347619221496418	0.58766777839665	0.062484992941627	0.309880653389355	0.248719744938333	0.109344642485930	0.393275154674836	0	0.4636089508634	0.254621098053145	0.469913132510741	0.280540428870402	0.0564471409174314	0.0506254540973493	0.0199442555390773	0.255139970997698	0.474760087943682	0.041919887729899	0.251233158128887	0.309780048508127	0.58766777839665	0.085407234639138	0.0733859209967908	0.238296811502825	0.140973021107912	0.0795363740220597	0.174604056780762	0.293808977889214	0.381853504781937	0.143658520760285	0.593791002252147	0.0350407042727367	0.279668656396973	0.202570333555855	0	0.565882242405567
9370	0.299410333527410	0.119075134252944	0.106574313516978	0.475272862339206	0.0921011943748385	0.417793908093969	0.253034196451122	0.494991055850448	0.307220880599028	0.458141267017272	0.646210943901415	0.440815523113226	0.0420893463285006	0.248884593363169	0.151900406125418	0.160381346464749	0.0336120288431031	0.0419038644704551	0.60113913679033	0.40942257162427	0.115085098022726	0.429714509344504	0.43824593768843	0.295946116042991	0.467952056019022	0.346914099443408	0.410483056085677	0.400322622712707	0.422035519317747	0.312105953943232	0.310328149425669	0.530454628125566	0.275015639944022	0.151900406125418	0.635170085999677	0.185233262505500	0.312681312590461	0.440840935416284	0.613513959272688	0.543632338284183	0.234864955073244	0.384324540606433	0.672967111110188	0.162590700910251	0.069363983253825	0.583406373275022	0.374905308438792	0.0602680997012141	0.260735537210036
1052	0.0710572176860945	0.0619880648984233	0.421648321027481	0.347571323776369	0.0516936916373746	0.204909977159567	0.583724625704122	0.244711443667872	0.0735407201262976	0.230787945085363	0.1953990655908	0.536252612766202	0	0.0764236133835193	0.0929779051931277	0.587100957109912	0	0	0.216608546996563	0.0695371991393055	0.161767046188694	0.175573258921923	0.0738419864505478	0.0998199742767182	0.159148769593259	0.416820109363249	0.402943247007532	0.26046724838049	0.124149795386439	0.064561289133034	0.360803283976141	0.122760276803605	0.0790826477790502	0.0929779051931277	0.194625299059768	0.319800309207161	0.635219907833683	0.126509352396256	0.182062776933557	0.160262738745950	0.0485182503538442	0.147580483120670	0.143476934101432	0.0697164847865979	0.11764068272127	0.188622585636174	0.418865930571776	0.0307363197407626	0.0853700631673663
5346	0.41091510849882	0.282512878754831	0.071346952336712	0.409290637254931	0.241691193289325	0.217471502309555	0.346702871481316	0.558663329442243	0.494135549073962	0.337416585544025	0.395128154377413	0.446598615113575	0	0.293275885637899	0.509730987130979	0.151023896873973	0	0	0.445077025042545	0.267634833186083	0.217182146388179	0.483940324529508	0.5238685484428	0.551539823827083	0.554970961062272	0.251434344464387	0.261509828431704	0.316030308340104	0.549357333321563	0.564066891567919	0.360394683584852	0.624377306214513	0.480772197826324	0.509730987130979	0.513894179128638	0.250574240353151	0.315375301195514	0.423093483056803	0.408399044702229	0.645606240707099	0.226556742608719	0.612912821861744	0.446845586714040	0.401315615387849	0.156594718758619	0.336033502879887	0.482431245860018	0.169702914168167	0.622170392123512
3482	0.287855185457806	0.098097053003266	0.232956494560298	0.450527829528584	0.119834203853302	0.500525374764578	0.436963735509862	0.392854584024751	0.265482217739386	0.499611881191259	0.485588014701536	0.583419310745351	0.169368855957082	0.40476462322003	0.147138945356800	0.30888893816946	0.129745706744419	0.0643212064082972	0.576832285926708	0.433673251369602	0.122371553733573	0.393444058925213	0.340462163588039	0.41830774776315	0.372933834914576	0.382934124962386	0.470775232892841	0.427249112045254	0.353576313745219	0.29745413170452	0.544434531938789	0.3816254954104	0.288249291935258	0.147138945356800	0.464405798322653	0.46070338482001	0.408564304406163	0.41112716393194	0.513028785573495	0.547554677476354	0.203389949464115	0.34132707359772	0.505739961063911	0.182010293695811	0.144881850843779	0.496362455562227	0.56665942734051	0.146793292666747	0.254540196594724
1493	0.183731361112309	0.0432160816643977	0.131298681611785	0.36437458916333	0.214446846772451	0.37886130162986	0.222981305042493	0.376533196924281	0.247194154067952	0.599475621135057	0.607142327470424	0.376209834589443	0.0853990783188453	0.221345546198151	0.0648211998615404	0.165873535954148	0.071692735566542	0.0366963706279634	0.521233967460567	0.377386761727187	0.108421418484768	0.326439607330048	0.383710347142102	0.373682544482976	0.40457489526366	0.280827855041323	0.362637182031861	0.391397078865991	0.314992656857822	0.337583906267753	0.317335590328508	0.407445459321788	0.267074540267676	0.0648211998615404	0.551964862730426	0.234894753068508	0.235882034493542	0.354058500334589	0.606848534013172	0.404946869162149	0.176010080518685	0.363832154989558	0.583734472847278	0.0954745393360899	0.0920102581997226	0.594179060986888	0.319468891720734	0.0952673238879463	0.276572230163382
29881	0.374764722709199	0.428920813858501	0.128462090237711	0.170244326602837	0.0531503391742395	0.177075760043349	0.489789710058819	0.275672685040518	0.461010790198534	0.094421764992926	0.162122660908365	0.347227151729354	0	0.294016446208679	0.502374870900595	0.146298385325832	0	0	0.198759775622314	0.135535533939923	0.0384742914583292	0.255186418483304	0.291601160887392	0.379956404649518	0.233096216318751	0.235895859782097	0.159864634179994	0.151619713038988	0.310205886418844	0.288296157410159	0.0874463903627987	0.367613717615425	0.307243924610526	0.502374870900595	0.253644379142172	0.246333574226694	0.321362434032525	0.267915525305992	0.136563799150645	0.302979940672922	0.232854608458020	0.301732803105063	0.223946076432945	0.339020641241649	0.162674502645642	0.164415566875314	0.223682376093653	0.155106947742651	0.435348993459018
9672	0.224210495359147	0.147042759311636	0.0638850047801504	0.31322615037111	0.314465239376368	0.151247359599551	0.0885911846190081	0.280588849656381	0.302465488451654	0.159078594171554	0.199781112037644	0.192749130166924	0	0.239682065736711	0.319859435989736	0.149580805929850	0	0	0.244970292319422	0.168803225662864	0.126532090504144	0.379194381154011	0.214868909978655	0.395336968431093	0.38193309610513	0.178533943010352	0.172056595148779	0.246466218417874	0.315395106592534	0.323590948733223	0.123432281828103	0.305781490928605	0.295853736475858	0.319859435989736	0.226781247445627	0.137199363602466	0.194207213053367	0.376048055760212	0.193667496853828	0.268297437866262	0.115058734472856	0.411040121175629	0.194828194386470	0.239836286445787	0.0898209935200046	0.219401644755411	0.303775697301407	0.141303953215383	0.471649146293507
7486	0.393817374650235	0.175243217229486	0.120136908990177	0.332839303228673	0.181272650504845	0.36151473294967	0.413247423172764	0.416445635918213	0.355524739444839	0.23953655719717	0.352412859883171	0.322766934844141	0	0.312063244675909	0.131357791607438	0.137428666184477	0	0	0.467679675636864	0.168179765099505	0.0954405525005385	0.307101035571207	0.394390302051096	0.359032137974599	0.278859875901139	0.282348904531286	0.250487379014184	0.421510667783399	0.361159064405699	0.196969456554023	0.308252856980172	0.437314459296684	0.286463816767708	0.131357791607438	0.47409351146069	0.201756942428360	0.282094875315719	0.354234567616513	0.268065945541265	0.487694157896421	0.154655033242061	0.291521060472494	0.322485997569409	0.107448442170846	0.071865905463022	0.337997253136214	0.293308959919731	0.0884767049104681	0.247593047283939
1071	0.545202456317115	0.289828712742324	0.0866890030146347	0.41071967920807	0.117616169119224	0.406299109289072	0.399591447453991	0.640998844786096	0.466806286163922	0.202968471126184	0.400584723804303	0.425495750052012	0.152156647000246	0.468715376903912	0.322341803923405	0.0967842855781812	0.116560223479991	0.0577845262211444	0.478099367814263	0.45625352355237	0.0907280878577038	0.405116872082989	0.66560319789951	0.441304186477742	0.417301140516734	0.354730752524608	0.228970311532698	0.386245792565663	0.571753939515535	0.369466145148707	0.20075480362889	0.808231476885414	0.353533181469684	0.322341803923405	0.548910694306593	0.196607408387592	0.350965301786985	0.488756651851061	0.330136174683223	0.640388811607818	0.379624614620477	0.430523079113612	0.507623822383103	0.323205568655006	0.0990383368574122	0.486781066318842	0.30850673483571	0.0981136564219047	0.414246392766045
3643	0.30344304235505	0.0949683989215352	0.152132619179387	0.624301558402176	0.147521454895789	0.42120933064816	0.275576953363692	0.650297176694702	0.372318651457358	0.337160665228640	0.393230800187122	0.385277865417376	0	0.262224334573756	0.181436124665810	0.301758665164090	0	0	0.557589532538452	0.319779909751840	0.260330211592591	0.560614062743745	0.383056969795665	0.388610896214249	0.581758260504191	0.509952667523873	0.410016437195487	0.474302865228372	0.514502307792285	0.312626454659648	0.363120417238755	0.482558319740903	0.349383167371974	0.181436124665810	0.510016448767697	0.310035848360156	0.385311913810633	0.482849441824069	0.366029918557411	0.562107613527538	0.248057291107211	0.571541506065254	0.400690064653429	0.152369312414351	0.105771795682807	0.42140756938173	0.487697223959039	0.106913362580961	0.379867479938938
60412	0.251691224297765	0.374500924404982	0.09990002486807	0.265556104221867	0.60406659225492	0.183100960108779	0.133348618384506	0.259024798620933	0.403692317860556	0.206228619678939	0.233797528973254	0.172475367129521	0	0.277565570708006	0.561726059703967	0.107079365418974	0	0	0.274870115290528	0.153237356413344	0.358280412631707	0.359904390064072	0.369447693126707	0.813851843811129	0.431788151209619	0.238708557711963	0.134415798508001	0.249219138508587	0.226896676173403	0.430883780602952	0.204207741907521	0.330472699382616	0.731566564298736	0.561726059703967	0.225565152514207	0.231645046665560	0.205789255926227	0.341936864892940	0.180340689154897	0.31589392358826	0.185730126527295	0.516007449087322	0.222994582928462	0.336953741551766	0.227397651958076	0.21109793071429	0.181022051609786	0.332452024143141	0.663092786788218
4158	0.141378006311416	0.0152202769267375	0.0712213994028255	0.246745129611499	0.0282058706112931	0.246929074204242	0.168817412055908	0.148414409917588	0.152177924488998	0.149652268699997	0.159255507265434	0.138864628899697	0.195293205803869	0.312270750317912	0.0228293860669192	0.0867770755172598	0.158570843433184	0.122728342710734	0.170738579136993	0.37594350227584	0.273335900813828	0.188441641197275	0.19095952549643	0.297564234671558	0.129852429461991	0.221771804519091	0.175671073898609	0.138831938785117	0.134459327579805	0.202951616545594	0.172240003467668	0.151300386791500	0.164713642740385	0.0228293860669192	0.207192124260379	0.296305573365611	0.123076379510146	0.160115555508380	0.179231526475039	0.141404669535606	0.186329581343628	0.130073376112879	0.196543776538626	0.272301173875725	0.144258903249012	0.284923970998982	0.196295456506597	0.0905049837957894	0.126092576133261
7442	0.276410364518682	0.115076596209094	0.101319244038291	0.355967873395174	0.305363217283835	0.301113986475715	0.151130415757477	0.304458349771438	0.396234445883148	0.360179783497068	0.336858580593644	0.273138848958235	0	0.265892354195104	0.242359979493259	0.113703628425574	0	0	0.28669330390378	0.27227871435414	0.0480510590438702	0.389237132176054	0.309381035265297	0.494448866461353	0.426835653443424	0.221985195640448	0.199741703345544	0.43864705770068	0.328722635989733	0.406556007419697	0.136580759660776	0.409951143311615	0.372297312437103	0.242359979493259	0.346017721376133	0.398114217776681	0.235406957637509	0.362673170672609	0.275466114241779	0.335144001776734	0.205299540184246	0.474199615786421	0.282641954392539	0.196263882813618	0.226654867287843	0.292056072343954	0.335050798556899	0.182883702931387	0.524239736035703
6356	0.229926257858269	0.0389277681402577	0.253743820887205	0.316736893227869	0.141695655307161	0.286729702351601	0.226723264748117	0.334098126439831	0.27796544428604	0.619344858626503	0.505547459397152	0.454091366757452	0	0.138992317277961	0.0135138329045025	0.295462174763323	0	0	0.460586135272334	0.180876760235293	0.0645391799985924	0.216282395131985	0.211993495957074	0.179167072552614	0.309853579200579	0.220395584938771	0.274681775925532	0.452192991565819	0.248690193998667	0.239558763215188	0.326194965049354	0.266201176061259	0.135795525226700	0.0135138329045025	0.496787455003214	0.237981937630254	0.284111370293132	0.323290199383748	0.545733087114116	0.339495971457389	0.103804705821304	0.273845399117675	0.378068457582274	0.0115515196165993	0.0451534769932526	0.407737057620645	0.301725289485472	0.0685598336899206	0.114561351256143
10580	0.161636375932471	0	0.064336427614086	0.42123276153201	0.0631108832171352	0.29789963448688	0.0429387967894051	0.467226972459836	0.271400642825881	0.153849336321541	0.164489948325421	0.0780676112459057	0	0.175983763899230	0	0.268304255845359	0	0	0.298433347520366	0.139525266308692	0.477108803008823	0.310307617035163	0.323894872082501	0.457297487284006	0.439916576824764	0.584081929988329	0.216071756874538	0.1882952234296	0.178954470659331	0.159237172882216	0.299021334052206	0.209800040027692	0.42386614028881	0	0.193598068313656	0.0455571644910673	0.202176522490935	0.162172638439510	0.163710878398798	0.207302186924179	0.259628576950932	0.469477704333207	0.185357171145550	0	0.0435057598719984	0.187902398361418	0.190894729096984	0.0375248163604033	0.189504870814804
255239	0.140288831843482	0.0623763750270854	0.0170096515013782	0.170857789629988	0.00989851266765179	0.271207194304402	0.0373280791357298	0.130132099882647	0.226876119738614	0.138065778886713	0.180898884913620	0.117736529654641	0.377375514623642	0.524839206989714	0.135686192428987	0.0227484052032000	0.337297265765293	0.229706895039686	0.149332460729519	0.633111522661303	0.00992118816075943	0.358860875533135	0.330015672743109	0.41992978495896	0.216176126389856	0.0882027808283995	0.0606693548167571	0.107417517968967	0.334167421130678	0.347885736608748	0.0642710064954937	0.277936856069923	0.135175906324567	0.135686192428987	0.202191191957636	0.119244091147749	0.118846806721272	0.231919694935392	0.201691553680649	0.147164385102299	0.345235637718980	0.228800422623237	0.314943336801267	0.551766628937747	0.0454438010225045	0.419571706728851	0.138856840472759	0.0540564286810043	0.210635227929037
336	0.564381211507209	0.463942061147709	0.0801677579669507	0.323615145292655	0.2275577648782	0.207664767463495	0.345220251457635	0.530062616886441	0.562725636271153	0.180142716218581	0.304283258736347	0.382265800694913	0	0.355221508279488	0.597934366643449	0.0863920732219243	0	0	0.398725510485244	0.198885277319263	0.164925650065392	0.405104388633035	0.576635690386085	0.514789631492425	0.438773331442475	0.317517309157185	0.165311633648458	0.332676839497127	0.545020629815794	0.46859182826144	0.148460254150441	0.700772127986233	0.484356913018748	0.597934366643449	0.478163006761467	0.162286597690179	0.315182733926728	0.441840423917482	0.241764522578373	0.632306376432048	0.308425638533276	0.524485756148021	0.348302636372346	0.448341808614582	0.107178460653836	0.270930263666269	0.280620257849638	0.126449260276730	0.65421681798203
6648	0.250894665664180	0.0752676422161254	0.177972099310857	0.450829168333087	0.117318463434485	0.452158444976524	0.285327406133041	0.361038370447402	0.273973852426587	0.559118856896116	0.616374865209442	0.451875297508235	0.0883774437009364	0.251710374412054	0.103419605497130	0.222561103070572	0.0736135744296332	0.0414563481723486	0.527629563610026	0.370951000031852	0.112742817846618	0.34829432173253	0.35612285527812	0.326230102960187	0.364569045745974	0.359000612705092	0.472699521831191	0.401326091755944	0.356444671270000	0.287280425293622	0.42074430936373	0.354860705119275	0.249542918802514	0.103419605497130	0.567867748213274	0.330528380865064	0.350844039144288	0.405142303883516	0.58859994103033	0.417953499381481	0.217409475171620	0.324234788704407	0.642704989170239	0.126168931094844	0.10758269710589	0.526015259373087	0.500754534477581	0.0923157238735435	0.238400082958351
6586	0	0	0	0	0	0.128297708575697	0	0	0	0	0.0294493416074123	0	0.817603209322476	0.426450479051114	0	0	0.824616738255452	0.430399502934836	0	0.387796297668736	0	0.0799879725145546	0.261578661787662	0.470892033329602	0	0	0	0	0.104011059403412	0.187278088491671	0	0.0747094626477097	0	0	0.0295727747326668	0	0	0	0.0304458895759124	0	0.408370177853463	0	0.109500196532385	0.303348264475225	0	0.232121131703439	0	0	0
2132	0.172997125211532	0	0	0.168191000938002	0	0.138097214442951	0	0.163754205174880	0.284550137434136	0.132915258891971	0.0576823251644987	0	0	0	0	0	0	0	0.134211955206359	0.0580332621949946	0	0.126537415440510	0	0	0.158033440693580	0.303660232010841	0.0221228265001118	0.124534341769032	0.0699711830928069	0	0.083330568512458	0	0	0	0.0960569990092602	0	0	0.0947906523144614	0.05739070613275	0	0.11548085247053	0.198443900931670	0.0587052525037645	0	0	0.0767405479510736	0	0	0
3651	0.184277520392708	0.118844158856572	0.149194345254983	0.405573841966044	0.193059128915045	0.319265798346597	0.269586501830071	0.421853860039334	0.364280474695043	0.307018670775353	0.312267647016356	0.30050285427149	0	0.186102913107239	0.178258201042899	0.234644550324909	0	0	0.434872508232338	0.198730620480683	0.212850357171266	0.39161140983154	0.348746939482463	0.507277270326189	0.504534783481374	0.373254470267287	0.41772133713015	0.412649282599449	0.260528128337853	0.373304920716318	0.438349820315069	0.427065382191833	0.45095510543654	0.178258201042899	0.360719320389753	0.327579231083314	0.322063225446171	0.394431338937741	0.313442177485127	0.373118430179495	0.168679706809258	0.422216721408287	0.284124983893614	0.145812180395643	0.149468369929218	0.252958080302857	0.388363997263759	0.0966839682308054	0.43702068644538
4157	0.196627283920317	0.0454608769531176	0.159236352141774	0.27062774928298	0.0526544137217288	0.258011528817844	0.423117202851143	0.146134246722990	0.276683926793268	0.186833581430259	0.179641088621825	0.268149707144300	0	0.23663991359202	0.0681882409826755	0.175526579595835	0	0	0.295378584559781	0.112109463005544	0.169581779739381	0.204616889749738	0.139695530632777	0.313585744290480	0.130700939238722	0.264078874135471	0.271939905308231	0.252843049429484	0.132961104101927	0.134341377424768	0.253086219177480	0.107959072090152	0.214615932498426	0.0681882409826755	0.210469221578995	0.409704550867163	0.259469139874358	0.217657300625257	0.125345970615438	0.167012242304437	0.0752480778241179	0.141018339286814	0.141202754494841	0.0525895757977248	0.220236979050946	0.170617609063206	0.306201259692729	0.171166422884997	0.157710691776360
2172	0.154142711696464	0.05337079626043	0.186942520184488	0.194539351352788	0.0370895791102252	0.173299533369419	0.518143381851018	0.268278013087804	0.0629706593738864	0.117912181800258	0.174201400633226	0.43932480607157	0	0.0620738276903394	0.0800525850083476	0.208343132334961	0	0	0.198252264565272	0.0738766530504255	0.0322179379983002	0.0886097063819411	0.174004922015201	0.0859435041015388	0.0596057582257431	0.366684689134598	0.28631643979515	0.225491310165713	0.204427501432282	0.0529393369710021	0.127584686658055	0.216419037007348	0.0680889763096701	0.0800525850083476	0.287230385710165	0.404274129972554	0.298943475859913	0.128294099851782	0.147869669455713	0.295174314928519	0.0391626445367563	0.0605693874501346	0.167081635479403	0.0576238561273137	0.101286867395251	0.107588673457858	0.251719276387226	0.0220529261206405	0.0735023468713159
3557	0.234603811798652	0.0640135293804017	0.125120690490239	0.439669541636321	0.158001835695491	0.362017901085486	0.208390518799075	0.432688653790709	0.224889376356298	0.509521603439189	0.661627638339309	0.384777744842234	0.0668411517821444	0.23679503048046	0.0900341349932611	0.184608735666222	0.0556493066204295	0.0301681908324558	0.494185065299843	0.426861483752384	0.12139495601733	0.355631221070124	0.370061235143600	0.304034250810303	0.366144803192741	0.297965621013950	0.352862739152334	0.407300998088903	0.385982565994065	0.292000984955438	0.296397403388265	0.432328893433087	0.220072866392036	0.0900341349932611	0.569909935813476	0.181875375809372	0.234948033770937	0.381284799808947	0.609846077560756	0.436990516981227	0.183587935619587	0.351824064620326	0.621819164528444	0.131850965866247	0.0646495900709596	0.557707483606813	0.371274744780418	0.0816955859617227	0.227597092079340
2646	0.334853963594129	0.441772544329998	0.0934912132239779	0.311828701418851	0.376876239704433	0.167477278051488	0.124794004115342	0.266589214119688	0.517334625020327	0.200514040322804	0.236973546282828	0.256058832018346	0	0.308561029116234	0.882081883117006	0.100209982905352	0	0	0.277465682087499	0.187858307271526	0.251471937786512	0.475801828830197	0.363707603741718	0.712324713578867	0.521437444511619	0.205060335064601	0.124422676653278	0.221287590711241	0.348941502856827	0.582130359454302	0.182384828253927	0.408233316375873	0.645050322560778	0.882081883117006	0.231024977292265	0.203730981120662	0.342330994355806	0.365416853880723	0.185223276534289	0.364909633770274	0.207766931221681	0.65363811196973	0.225749447573420	0.595260597143085	0.162946683852928	0.229029793044817	0.295741559412081	0.207416318577538	0.887485601725423
2162	0.236481724847891	0.0585876226475225	0.158860064621325	0.263211113287609	0.136288201967233	0.253808074853665	0.456724553299287	0.380611463588090	0.186794976601384	0.286288630203460	0.331478336093983	0.422361068073584	0	0.149646707053134	0.0203387807869693	0.206161238575031	0	0	0.399464783513926	0.166900750450141	0.0754911913950647	0.182188758873691	0.320523656566919	0.18787482897686	0.235706308544489	0.179933663165469	0.317947110067928	0.431286240459378	0.269880430456306	0.113266004125650	0.19333579219432	0.423911412413287	0.155607690583015	0.0203387807869693	0.438037344813719	0.225997796334598	0.260801585335564	0.267953638455463	0.299035849280485	0.425020244873545	0.0972420132857926	0.161140936836666	0.307638450502077	0.0168927276088549	0.0814471045282364	0.303881427345247	0.190991886092451	0.060859709221542	0.124354848791129
4312	0.224484558169718	0.0594535435987845	0.201261525572945	0.475627237857432	0.112813578536317	0.438360634162352	0.308314102282018	0.302582796474985	0.222256778750213	0.598970931522788	0.647117043445396	0.484503630767194	0	0.192117800684505	0.07175101261387	0.25263531699472	0	0	0.54315344004485	0.279552544383766	0.103060730586024	0.295757999601819	0.235340424413002	0.247298527808047	0.305865298808749	0.325394150349832	0.485519493303217	0.44655784137524	0.290102784936736	0.217606116060241	0.384714195617939	0.312168289938277	0.177378983647495	0.07175101261387	0.539005249868805	0.365793843148934	0.373419930155009	0.388998944762473	0.546637370623534	0.375123640327264	0.118167784582817	0.312417739913545	0.520792815948471	0.0635018561690497	0.0990599248324517	0.436861431275456	0.488881541695731	0.0875005518320868	0.177279921404063
929	0.219753338819786	0.0472227800569091	0.129383518201960	0.310113312440763	0.129932019272946	0.325968640681706	0.174924963038150	0.368468637156651	0.259026006038691	0.621420090810258	0.690010134373554	0.442595787455165	0.0462803959242738	0.176806828129722	0.0499267830330754	0.150680399772428	0.0341133306900132	0.0236044419281512	0.483269712353454	0.399075705752806	0.075819085934547	0.255894208267620	0.321433571545276	0.285328176899479	0.386519012931236	0.226828016145467	0.303521183556192	0.398905779101596	0.271177085571367	0.330778905254707	0.331832343569781	0.380721704744711	0.213176195371043	0.0499267830330754	0.612180062480943	0.199896814940226	0.175460490538231	0.393593250725283	0.61613479664099	0.418815380627763	0.154130418940296	0.348218791548797	0.553819814446922	0.0683912576831663	0.0651069199001202	0.563232808617164	0.281547427648903	0.0716743070684422	0.224041981275645
100132285	0.406684382355764	0.142593565812593	0.0808122816993386	0.317916123650501	0.668993000602212	0.264725099585025	0.111050256417208	0.325349809765965	0.441119759685819	0.319964003765481	0.295626361418376	0.214057976025418	0	0.270080207219268	0.213880705342207	0.0876839738249316	0	0	0.351633272039531	0.164526464655069	0.185730829590817	0.334680948260377	0.400674817106030	0.635308864700519	0.407162488350052	0.184785137407770	0.123998808139278	0.456056158951109	0.240607207009063	0.441052632750933	0.181187462200243	0.347846254045628	0.554322474747740	0.213880705342207	0.382127724385545	0.158362541835379	0.175541931996153	0.337943166694256	0.262135796023602	0.332453202664180	0.144539676982548	0.462509515489108	0.242654512209089	0.16839012940357	0.0952212492376095	0.272255959156188	0.237453653580707	0.219248341984473	0.536920420778021
9021	0.191104699674904	0.0679104623395147	0.214065884439015	0.500096098643459	0.0880998726323143	0.415227545992799	0.358398545446083	0.361818425748913	0.264242100556646	0.565430386662858	0.5329961552646	0.667119388991047	0	0.192689806017086	0.130033290067613	0.28962590324692	0	0	0.53204950351619	0.249346400320169	0.139999200610418	0.356938544239023	0.292764423926838	0.239902519867462	0.460982349445342	0.334407319166907	0.471378548364503	0.416312187268173	0.320942492508459	0.364297882743763	0.464174695663731	0.384771847268371	0.219009929951058	0.130033290067613	0.434097796028688	0.346007343274153	0.465019972778973	0.373551008493367	0.542025444521163	0.415648022373192	0.123511515838714	0.457309956946324	0.492249713304988	0.111683273530992	0.103241155135746	0.374247286306987	0.543023686894624	0.065931468602388	0.26196437114055
1544	0.176797373389372	0.0944761771600434	0.245610188786081	0.438802233048988	0.0311898886814242	0.384686676002259	0.293638003803705	0.276623369751509	0.295297624197397	0.392897397252694	0.397456568082146	0.461372276304592	0.182513050464411	0.263362970886244	0.114131585688742	0.310583270990284	0.151294802958618	0.0603165742015717	0.470177455777054	0.376592755784778	0.121510835308511	0.358289315615973	0.293866327456697	0.271628229268265	0.32710050320535	0.408142748179636	0.504317913430372	0.348119222606548	0.269233279811303	0.230481182606429	0.380676528971910	0.285235634801347	0.191648282058999	0.114131585688742	0.420239203576637	0.373141256349345	0.441416722521427	0.346571613509903	0.330835038807682	0.344394816575216	0.270198199300644	0.278604444136255	0.41572801244702	0.158534016104116	0.071469206879438	0.435557711583035	0.398892569260925	0.0185450557084597	0.20715197661011
3283	0.253472887284312	0.0210072076029999	0.118143653420605	0.538152368442737	0.0681276378355058	0.371715992657464	0.400320608205992	0.731776683185165	0.224233151769911	0.191375516918225	0.269766241858481	0.319627521390453	0	0.160903531214652	0.0315093907203700	0.331958275511084	0	0	0.532992792268848	0.206654329273274	0.385941276516551	0.407509186239573	0.411327526687541	0.283200301520806	0.510202559361834	0.633649246943286	0.374374370380633	0.383292478871294	0.443359588597974	0.135039603121201	0.412066957380246	0.411086019159656	0.297591037182334	0.0315093907203700	0.411602116490606	0.228085953240945	0.332350982302405	0.257955313709483	0.268159675998832	0.483787365042074	0.198459005116812	0.441965201122853	0.315643298048075	0.0248076158732571	0.0667040060620175	0.265630341239256	0.37281023027785	0.0405077059379722	0.156304229309671
19	0.477659630498939	0.236075921856125	0.0798545791506235	0.433563843546529	0.0992094922255355	0.396085423520748	0.325501531214863	0.642247396236396	0.43056816754501	0.341123882036063	0.483526932995016	0.485373749130119	0.120993275113501	0.380711771022715	0.266704545422032	0.115642871605693	0.0917219009405967	0.0449360188098668	0.522977603351458	0.428777654954242	0.111052404247720	0.398554588492128	0.613307375176417	0.358947298791624	0.447869990767605	0.356914494976526	0.287927591124911	0.41209311462274	0.554637844428448	0.390727373914039	0.292230012858594	0.64828468100267	0.295595677557779	0.266704545422032	0.562318024892547	0.182946735914021	0.300513298112817	0.515734547665967	0.475252013082625	0.59940074190879	0.333318814302107	0.476790687482165	0.564548098099096	0.267959667929194	0.0876720651433154	0.48528655928391	0.371177695501588	0.0941781775524596	0.353130127073257
1030	0.149186331083232	0.0554957751845468	0.177116166029010	0.360685660148327	0.0524737171262797	0.373318536362678	0.397264917350129	0.225367800793552	0.206375849883750	0.344727932814433	0.372454946144772	0.421003495182916	0	0.188453594480512	0.0832399096855686	0.213161151665613	0	0	0.353410863238371	0.181927043842667	0.086079966972783	0.279797886075997	0.139163004575518	0.215290998796727	0.215418569982101	0.311022999284278	0.399430134607461	0.285623625372173	0.185073162019202	0.137280720055941	0.288679582590662	0.162728108278086	0.161491392554362	0.0832399096855686	0.321251898347172	0.416081828375578	0.366691509603373	0.303315761468175	0.289221798235702	0.247649553743245	0.116523300111928	0.202853743470833	0.290808501513637	0.072694841365818	0.160098697959286	0.290574383830116	0.429273236563308	0.0876480745617928	0.151214820480663
4282	0.186418725400019	0.0384298475488789	0.133896360729834	0.412056659765037	0.187381511378658	0.387290630327182	0.184921485828961	0.37623708683705	0.225841665057107	0.516641847133975	0.65330143130483	0.42417029805537	0.0483799455315905	0.175892646514257	0.0699594298273078	0.206770165832922	0.035500634872673	0.0167911097284081	0.493517670234362	0.330955970942068	0.11707426813855	0.319902306396160	0.296271610609124	0.292814535447183	0.424088463102159	0.273795644496068	0.413328390483756	0.44982270415247	0.278156436455263	0.333176991646734	0.341780441588956	0.391203630792404	0.216933230686816	0.0699594298273078	0.578617793446191	0.237884366378237	0.231681408532359	0.376289105377037	0.61398942088938	0.415652890554163	0.138082184547585	0.388061001982111	0.530112005504157	0.0789455608307592	0.0860499820188119	0.464829594216708	0.397220074856495	0.079235185095901	0.246894186734245
1524	0.318259402029146	0.0468209316455563	0.131780196982205	0.394155973768239	0.15977990979121	0.386085086345451	0.315099631578852	0.486079872555923	0.239773288574914	0.637571188702096	0.630313724594948	0.495512393149669	0	0.180727792151872	0.0159463972353808	0.171212231713235	0	0	0.551030938226169	0.292483824873793	0.0701936016188567	0.217477653882085	0.450987535973533	0.236110954448021	0.352850928420136	0.307467355811584	0.381370775721093	0.491352713163539	0.370498771315505	0.238480284459846	0.295549340775423	0.462314977951969	0.197046678589907	0.0159463972353808	0.614260871257289	0.272888411369821	0.218910759856861	0.398208549248729	0.578610571698293	0.515677559037730	0.172470667942223	0.295364875623361	0.593305643400928	0.0138358320405159	0.0936673191978014	0.522071971144204	0.322894696259642	0.092937978281688	0.160842835424179
10644	0.312379732193812	0.153128840618578	0.167738042279695	0.287020670705779	0.240423445177081	0.335137654401872	0.639970155387127	0.353453124757689	0.273700208274372	0.231610445475553	0.293079117807153	0.465091326835548	0	0.235711838053035	0.229682905067259	0.186653670962768	0	0	0.348810728791407	0.151254537974141	0.172591660856615	0.309736625916611	0.356597224872435	0.423059168973955	0.293517598737573	0.226235909135335	0.242774839850027	0.310958463081699	0.321522445776173	0.247896971908305	0.239591214971798	0.358733080576899	0.400966987202309	0.229682905067259	0.343073282921596	0.22676344321681	0.418423895510784	0.310181206382389	0.238563752145155	0.387780937877744	0.121436585264396	0.317383689423445	0.248968882324164	0.172220321845310	0.130996516006673	0.265332085802236	0.272594951064296	0.170378205136988	0.341797821276149
3674	0.304300377526306	0.0802966971754048	0.0861245421962956	0.33080422546046	0.179087778696942	0.285977742400046	0.442668113152064	0.488075282378819	0.238546604649638	0.201666122480062	0.361167192376308	0.388196894884925	0.188829730587547	0.278126917013838	0.0778490226303999	0.129391721170443	0.153039810309232	0.0573478919312693	0.453434998246337	0.366852977278136	0.116127788467302	0.262907210545994	0.530474461607861	0.357181772410728	0.298022902076792	0.236487566045798	0.352158189116371	0.360578165906108	0.384369551462901	0.243277930998161	0.210203384123542	0.527347733379923	0.258488903158171	0.0778490226303999	0.556117593102232	0.195064888298889	0.203665617237856	0.33963722043132	0.349007374872626	0.538246088163543	0.229412310675794	0.269317087239397	0.376598324676525	0.121341838292925	0.0922868665736378	0.43127150400992	0.191574791779249	0.0837216379143269	0.230461944916107
56259	0.284899315936942	0.459710556456975	0.0881761497065616	0.160021015295415	0	0.0452425946286397	0.117699347456254	0.109544982561299	0.377661842134026	0.0398863263579481	0.0705045327728877	0.197376960748719	0	0.150289220947725	0.999999999967494	0.0945129510041282	0	0	0.128473731189074	0.078462290397583	0	0.341177156860879	0.197832234446157	0.383033307873611	0.347184940724273	0.0747077403886672	0.0590262260665175	0.0245107611562971	0.243358154012165	0.462137979335215	0.0518782757810513	0.235291072971195	0.421707719750419	0.999999999967494	0.0709334842315501	0.0936574077550578	0.300367253662631	0.166320663178628	0.0619299259037738	0.210455427531612	0.139632168260392	0.495068837069291	0.0856371271304712	0.59985420957395	0.0596267237370069	0.0903660292889598	0.248951536617181	0	0.802440686146238
3290	0.3920563861774	0.161932915908920	0.0912027190322396	0.569314187217976	0.112032656570070	0.341681502497436	0.228766229679574	0.519990823355512	0.389006578201738	0.294158360790964	0.365167941304672	0.363713725461991	0	0.243367169737861	0.291497226201012	0.140400450950016	0	0	0.488881309196786	0.257251529506011	0.156196855296338	0.417537591693069	0.366172556262913	0.374763201176608	0.467816595247262	0.567472835665317	0.343311313133471	0.409182586169558	0.477800295029007	0.322280385934773	0.283840088998939	0.44783923094166	0.335149720669035	0.291497226201012	0.531658340870904	0.260503635150819	0.262056860925344	0.416828116125223	0.337536610138333	0.536261078430779	0.178660505315746	0.440582647009678	0.366297996998408	0.242108083691295	0.0806325220279872	0.327200126107629	0.41472732357661	0.076743047592714	0.404055711083498
3717	0.224187552462837	0.0607227002853952	0.159818202180626	0.362762842615384	0.0931651495732497	0.372551829319201	0.588962171078859	0.388106573315309	0.173835293794149	0.356957846225217	0.433832043599354	0.550026951513996	0.0464022240685024	0.187997883990762	0.0463226157622042	0.205381437944301	0.0322236523076187	0.0199220350327665	0.467259376108373	0.286848984364877	0.0916875213574143	0.248808050045742	0.30240319257439	0.200361371431247	0.238616123598092	0.301271503393271	0.54136050229996	0.362625821202072	0.275075210680891	0.152539347527118	0.293994304944497	0.39581082243503	0.153652972123383	0.0463226157622042	0.457633811142294	0.24901875452311	0.379130072484358	0.322602042587626	0.407092450946166	0.422432592277741	0.136210031353940	0.178852876295358	0.427290805623513	0.061090881724701	0.0910037903736794	0.465412877535036	0.264736785663361	0.0466120000737947	0.136381085844221
4161	0	0	0	0	0	0.111327804280359	0	0	0	0	0.0192172273265203	0	0.855703861209608	0.370043985930244	0	0	0.891463961579095	0.373470673459633	0	0.354856506348710	0	0.0694079843493782	0.151864176556633	0.408607267469378	0	0	0	0	0.0902535438302385	0.162506864799532	0	0.064827661599488	0	0	0.0256611915677589	0	0	0	0.0264188197394716	0	0.280678573338373	0	0.0893546561265665	0.263224469019718	0	0.212945034881938	0	0	0
9099	0.0732179684037673	0.0649883678639096	0.272883467386003	0.343404110668141	0.0903262225795195	0.179017886149098	0.315932183255037	0.251357163441729	0.0754713521306646	0.099305479174286	0.123754000748190	0.233853814680013	0	0.0634877909068821	0.0974781567356266	0.501951624482801	0	0	0.204942751011185	0.0582579203315322	0.233394047366391	0.164172758294550	0.0716992920476776	0.104651390861959	0.166396342964426	0.467101236079713	0.354520361508641	0.228924935193389	0.118700336523996	0.0541489115986593	0.345465663498307	0.116997270223210	0.082910350789925	0.0974781567356266	0.152596732180688	0.229770772510533	0.31907377853256	0.118991053818632	0.104497962817199	0.148343884645992	0.0381499475819549	0.147355781384167	0.117289719157398	0.0584726826612756	0.123334644773624	0.0960522495716105	0.412197393689596	0.0537066626553739	0.0895020852607245
3953	0.178087986286375	0.0891379273665872	0.114854999137187	0.475462236454932	0.127326144164799	0.389696971732516	0.211409100021586	0.419707279514501	0.250399408939572	0.423873547843339	0.516828034928492	0.433854605194677	0.116508676180137	0.238122944665528	0.151799738251075	0.17548239820024	0.095161469442056	0.04934543341609	0.463511643392574	0.397271655810848	0.104776252210496	0.457582329999586	0.37676892059585	0.311066277579464	0.454688039452696	0.323037520813785	0.404164866410291	0.416584965898437	0.345400369426609	0.370203780807079	0.34641656272858	0.528745128237266	0.261156450536882	0.151799738251075	0.493571721885657	0.211649011149426	0.363904209765835	0.398917865410121	0.51014289007517	0.435988959915503	0.24423837953833	0.397497875443932	0.546060792596896	0.182856429166501	0.0728157268289073	0.493463884972801	0.40788788616703	0.0507426086167776	0.266723342052243
3304	0.256168196567991	0.124975822996538	0.158501680550289	0.334474683942123	0.141918681743157	0.347215798587645	0.175142244015157	0.449732320483267	0.400372909261454	0.388726972673408	0.415245799676321	0.353563394025157	0.162657318394336	0.319071752005236	0.191696806884458	0.192266436441276	0.125782583519807	0.0917349398574949	0.419745178994603	0.486655178620555	0.120250201565411	0.391590974058684	0.453057380686441	0.437013941097875	0.401259453256763	0.289461544156465	0.238441111932559	0.431863142375091	0.430460546817907	0.375746319048101	0.246779817089168	0.596873460765495	0.332161756910006	0.191696806884458	0.566789330109031	0.272178778265659	0.276579694323102	0.410760365794410	0.417430990418414	0.512630902584106	0.247958974521429	0.427463134949734	0.438479793241674	0.367697986431678	0.0954572829838342	0.517286115032425	0.252061003140887	0.0798803031666765	0.397795179924330
2572	0.246148778808402	0.105575384656068	0.0381191939919175	0.307260403753083	0.147313614360818	0.31766464863083	0.05988965714116	0.272466100448942	0.297073428231124	0.327603288954763	0.343538638730291	0.249201437320207	0.305394028076764	0.4952367323003	0.198499570473627	0.0796140870797644	0.267062371722020	0.164173596827380	0.330812622865952	0.636566394747665	0.11077874100023	0.457552447778942	0.362619956377264	0.478252048883412	0.403302817073988	0.214614028587657	0.222718271694833	0.211362316279935	0.375183841962771	0.430731537157472	0.319694663280019	0.381067566783077	0.270842487621070	0.198499570473627	0.331407300117503	0.162183303042996	0.16717693815134	0.337257185264758	0.419438873819185	0.275162530445611	0.328093341201478	0.387426393662041	0.412540861760838	0.427886216521016	0.0831130292374274	0.486976514867418	0.332464283835971	0.101848720700719	0.325576485898845
185	0.313210624337672	0.100488212999219	0.109532347504214	0.516741473674176	0.134441865783653	0.427564469133588	0.336738606023634	0.618499993981293	0.260673491944097	0.356090271514812	0.577308190450191	0.379875024651818	0.0425828042204651	0.22080601002398	0.084631614210109	0.174055505625525	0.0313365444752821	0.0472776297242783	0.584229035528517	0.367102239958923	0.133929154451531	0.377957642483024	0.520744687295111	0.245070653575555	0.375822603791935	0.404532433034266	0.388220999639159	0.467170497395483	0.477388606276241	0.237202034017305	0.309564731899897	0.587263054454361	0.244312440022191	0.084631614210109	0.657192613481153	0.197466161358229	0.270411283021420	0.424197339324348	0.578747232910893	0.595693649645673	0.225811585045161	0.341562639293359	0.608391961173546	0.097092616315534	0.0758069297603286	0.538206737373909	0.323566370302955	0.0696220451315742	0.203392875134496
6532	0.15473094621905	0.0333361763871512	0.052691043669937	0.222147673683837	0.0220945221296511	0.394247294435602	0.114958468730479	0.251641415887632	0.183036433149759	0.289717913133701	0.424719544910376	0.181189942392302	0.306545183527924	0.438156515892301	0.0338631777290403	0.0721840883076698	0.274813363607702	0.22145021927813	0.297214213903486	0.685028340914743	0.0317508987861939	0.400325741045919	0.375755681278453	0.395539411364019	0.212473578748147	0.176988042504390	0.185851799926037	0.267298081687067	0.429956893199767	0.321594991064223	0.225189043279345	0.431820540547855	0.0889768835280017	0.0338631777290403	0.474810758915965	0.124392294935537	0.0976586234646986	0.283965667675467	0.47392236672718	0.247164232319408	0.307709575467514	0.192111945868768	0.534147911543705	0.310001152499715	0.0492817566274932	0.697430606669569	0.142269223661453	0.0776335121072274	0.111443609629179
5122	0.279850385953244	0.136619563518386	0.164334637936201	0.338665267499349	0.032297594106075	0.339593526572098	0.53296763893774	0.294227852640464	0.282088066082043	0.24124516439726	0.314825987642704	0.564852754929629	0.188192398889304	0.348526471918986	0.273645761755015	0.182061989598241	0.140071480497027	0.0936880659303957	0.373193938216099	0.427052348244365	0.105024343331733	0.521743453652848	0.333672390950647	0.335799204942545	0.349409405601799	0.231331174787970	0.328020222505493	0.253406939203983	0.364543625823604	0.352464504953859	0.267346431927356	0.389974275114516	0.252399906206791	0.273645761755015	0.340894067469277	0.407090845431506	0.448818319487927	0.301436259696468	0.236861096156841	0.420662366405353	0.226549750875724	0.338830852279367	0.332781023223534	0.310742321748258	0.176550224402921	0.427608914233356	0.429889861779578	0.0754907031045546	0.381779986399471
7434	0.403805733934582	0.0143471255977673	0.064758489561174	0.234300123010507	0.414473950766738	0.225385233694357	0.0942896548036835	0.201699210216512	0.209233039740140	0.352450963338243	0.313913571466492	0.209042533614729	0	0.243403486306924	0.0215197181233034	0.0720384241357999	0	0	0.211221830822162	0.186401891590745	0.0442062633269097	0.182658046949581	0.212831322253494	0.452573216249454	0.22938897094513	0.0718656985704877	0.082960734882915	0.594030176761947	0.158021768276569	0.30676288806689	0.212107520563583	0.203785291656262	0.296403284482356	0.0215197181233034	0.257291285298388	0.191895580047103	0.0705410436395226	0.278541253151758	0.317003551613377	0.199245034154339	0.104865357223797	0.276292498078834	0.283189859666629	0.0169426602260055	0.110891078872719	0.264169435122495	0.213659088492495	0.204007057368495	0.248714334261268
[truncated: 312 more columns]
